# Supplementary material for: Label-Free Quantification Mass Spectrometry Identifies Protein Markers of Chemotherapy Response in High-Grade Serous Ovarian Cancer
Source: Cancers (Basel). 2023 Apr 6;15(7):2172. doi: 10.3390/cancers15072172 (PMC10093294; doi:10.3390/cancers15072172)
Supplement: Supplementary file 1 [file cancers-15-02172-s001.zip]

Archive with 2 entries (2 files):
- cancers-2228604-Table S1.pdf
- cancers-2228604-Table S2.xlsx
