# Supplementary material for: Label-Free Quantification Mass Spectrometry Identifies Protein Markers of Chemotherapy Response in High-Grade Serous Ovarian Cancer
Source: Cancers (Basel). 2023 Apr 6;15(7):2172. doi: 10.3390/cancers15072172 (PMC10093294; doi:10.3390/cancers15072172)
Supplement: Supplementary file 1 [file cancers-15-02172-s001.zip › cancers-2228604-Table S2.xlsx]

## Sheet: proteinGroups-Tissue 
Protein IDs	Majority protein IDs	Peptide counts (all)	Peptide counts (razor+unique)	Peptide counts (unique)	Fasta headers	Number of proteins	Peptides	Razor + unique peptides	Unique peptides	Peptides 1_RC2_01_1295	Peptides 173_RC7_01_1300	Peptides 281_RC8_01_1301	Peptides 288_RD1_01_1302	Peptides 3_RC3_01_1296	Peptides 376_RD2_01_1303	Peptides 53_RC5_01_1298	Peptides 544_RD3_01_1304	Peptides 567_RD4_01_1305	Peptides 775_RD5_01_1306	Peptides 8_RC4_01_1297	Peptides 86_RC6_01_1299	Razor + unique peptides 1_RC2_01_1295	Razor + unique peptides 173_RC7_01_1300	Razor + unique peptides 281_RC8_01_1301	Razor + unique peptides 288_RD1_01_1302	Razor + unique peptides 3_RC3_01_1296	Razor + unique peptides 376_RD2_01_1303	Razor + unique peptides 53_RC5_01_1298	Razor + unique peptides 544_RD3_01_1304	Razor + unique peptides 567_RD4_01_1305	Razor + unique peptides 775_RD5_01_1306	Razor + unique peptides 8_RC4_01_1297	Razor + unique peptides 86_RC6_01_1299	Unique peptides 1_RC2_01_1295	Unique peptides 173_RC7_01_1300	Unique peptides 281_RC8_01_1301	Unique peptides 288_RD1_01_1302	Unique peptides 3_RC3_01_1296	Unique peptides 376_RD2_01_1303	Unique peptides 53_RC5_01_1298	Unique peptides 544_RD3_01_1304	Unique peptides 567_RD4_01_1305	Unique peptides 775_RD5_01_1306	Unique peptides 8_RC4_01_1297	Unique peptides 86_RC6_01_1299	Sequence coverage [%]	Unique + razor sequence coverage [%]	Unique sequence coverage [%]	Mol. weight [kDa]
CON__P00761	CON__P00761	5	5	5	>P00761 SWISS-PROT:P00761|TRYP_PIG Trypsin - Sus scrofa (Pig).	1	5	5	5	4	4	3	4	5	4	3	3	3	4	5	5	4	4	3	4	5	4	3	3	3	4	5	5	4	4	3	4	5	4	3	3	3	4	5	5	31.2	31.2	31.2	24.409
tr|H6VRG0|H6VRG0_HUMAN;tr|H6VRF8|H6VRF8_HUMAN;sp|P04264|K2C1_HUMAN;tr|H6VRG1|H6VRG1_HUMAN;tr|H6VRG3|H6VRG3_HUMAN;tr|H6VRF9|H6VRF9_HUMAN;CON__P04264	tr|H6VRG0|H6VRG0_HUMAN;tr|H6VRF8|H6VRF8_HUMAN;sp|P04264|K2C1_HUMAN;tr|H6VRG1|H6VRG1_HUMAN;tr|H6VRG3|H6VRG3_HUMAN;tr|H6VRF9|H6VRF9_HUMAN;CON__P04264	31;31;31;31;30;29;29	31;31;31;31;30;29;29	1;1;1;1;1;1;0	>tr|H6VRG0|H6VRG0_HUMAN Keratin 1 OS=Homo sapiens GN=KRT1 PE=3 SV=1;>tr|H6VRF8|H6VRF8_HUMAN Keratin 1 OS=Homo sapiens GN=KRT1 PE=3 SV=1;>sp|P04264|K2C1_HUMAN Keratin, type II cytoskeletal 1 OS=Homo sapiens GN=KRT1 PE=1 SV=6;>tr|H6VRG1|H6VRG1_HUMAN Keratin	7	31	31	1	12	22	19	18	19	15	20	14	10	17	23	27	12	22	19	18	19	15	20	14	10	17	23	27	0	1	1	1	0	0	0	0	1	1	0	1	49.5	49.5	3.3	65.969
tr|B2R4R0|B2R4R0_HUMAN;sp|P62805|H4_HUMAN;tr|Q0VAS5|Q0VAS5_HUMAN;tr|Q6B823|Q6B823_HUMAN	tr|B2R4R0|B2R4R0_HUMAN;sp|P62805|H4_HUMAN;tr|Q0VAS5|Q0VAS5_HUMAN	9;9;8;3	9;9;8;3	9;9;8;3	>tr|B2R4R0|B2R4R0_HUMAN Histone H4 OS=Homo sapiens GN=HIST1H4H PE=2 SV=1;>sp|P62805|H4_HUMAN Histone H4 OS=Homo sapiens GN=HIST1H4A PE=1 SV=2;>tr|Q0VAS5|Q0VAS5_HUMAN Histone H4 OS=Homo sapiens GN=HIST1H4H PE=2 SV=1	4	9	9	9	7	9	6	8	6	7	6	7	6	7	8	7	7	9	6	8	6	7	6	7	6	7	8	7	7	9	6	8	6	7	6	7	6	7	8	7	59.2	59.2	59.2	11.367
sp|P13645|K1C10_HUMAN;CON__P13645;CON__P02535-1;tr|B4DJM5|B4DJM5_HUMAN;sp|Q7Z3Y7|K1C28_HUMAN;CON__Q148H6;CON__Q7Z3Y7;sp|Q99456|K1C12_HUMAN;CON__Q99456;sp|Q2M2I5|K1C24_HUMAN;CON__Q2M2I5;tr|Q6A165|Q6A165_HUMAN;CON__A2A5Y0;tr|C4AM86|C4AM86_HUMAN;CON__Q92764;sp|Q14532|K1H2_HUMAN;CON__Q14532;sp|O76014|KRT37_HUMAN;sp|Q7Z3Z0|K1C25_HUMAN;CON__Q7Z3Z0;CON__A2AB72;tr|A0A024R1T2|A0A024R1T2_HUMAN;sp|Q92764|KR…	sp|P13645|K1C10_HUMAN;CON__P13645	26;26;6;2;2;2;2;2;2;2;2;1;1;1;1;1;1;1;1;1;1;1;1;1;1;1;1;1;1;1;1	25;25;6;1;2;2;2;1;1;2;2;1;1;1;1;1;1;1;1;1;1;1;1;1;1;1;1;1;1;1;1	21;21;3;0;1;1;1;0;0;0;0;0;0;0;0;0;0;0;1;1;0;0;0;0;0;1;1;0;0;0;0	>sp|P13645|K1C10_HUMAN Keratin, type I cytoskeletal 10 OS=Homo sapiens GN=KRT10 PE=1 SV=6;>P13645 SWISS-PROT:P13645 Tax_Id=9606 Gene_Symbol=KRT10 Keratin, type I cytoskeletal 10	31	26	25	21	15	20	12	15	18	15	16	14	9	22	19	21	15	20	12	15	18	15	15	14	9	21	18	20	14	16	11	14	14	13	14	11	8	19	17	17	48.1	48.1	43.5	58.826
sp|P35908|K22E_HUMAN;CON__P35908;sp|Q01546|K22O_HUMAN;CON__Q01546;tr|H0YID6|H0YID6_HUMAN	sp|P35908|K22E_HUMAN;CON__P35908	22;22;4;4;2	19;19;4;4;2	14;14;0;0;0	>sp|P35908|K22E_HUMAN Keratin, type II cytoskeletal 2 epidermal OS=Homo sapiens GN=KRT2 PE=1 SV=2;>P35908 SWISS-PROT:P35908 Tax_Id=9606 Gene_Symbol=KRT2 Keratin, type II cytoskeletal 2 epidermal	5	22	19	14	15	19	15	16	18	16	15	14	8	18	17	17	12	16	14	14	15	14	13	11	6	15	14	15	9	13	12	11	11	11	9	8	4	11	9	12	38	33	25.2	65.432
sp|P35527|K1C9_HUMAN;CON__P35527;tr|K7EQQ3|K7EQQ3_HUMAN	sp|P35527|K1C9_HUMAN;CON__P35527;tr|K7EQQ3|K7EQQ3_HUMAN	29;29;19	29;29;19	28;28;19	>sp|P35527|K1C9_HUMAN Keratin, type I cytoskeletal 9 OS=Homo sapiens GN=KRT9 PE=1 SV=3;>P35527 SWISS-PROT:P35527 Tax_Id=9606 Gene_Symbol=KRT9 Keratin, type I cytoskeletal 9;>tr|K7EQQ3|K7EQQ3_HUMAN Keratin, type I cytoskeletal 9 OS=Homo sapiens GN=KRT9 PE=1	3	29	29	28	8	15	14	11	15	16	19	15	5	13	9	28	8	15	14	11	15	16	19	15	5	13	9	28	8	15	14	11	15	16	18	15	5	12	8	27	51.5	51.5	51.5	62.064
sp|P05787|K2C8_HUMAN;CON__P05787;tr|Q969I0|Q969I0_HUMAN;tr|F8VUG2|F8VUG2_HUMAN;tr|Q7L4M3|Q7L4M3_HUMAN;tr|F8W1U3|F8W1U3_HUMAN;tr|F8VP67|F8VP67_HUMAN;tr|F8VRG4|F8VRG4_HUMAN;tr|H0YIB2|H0YIB2_HUMAN;CON__H-INV:HIT000016045;tr|L0R512|L0R512_HUMAN;tr|A1L194|A1L194_HUMAN;tr|H0YHD9|H0YHD9_HUMAN;tr|K7EJU1|K7EJU1_HUMAN;tr|B4E192|B4E192_HUMAN;tr|B4DJW0|B4DJW0_HUMAN;sp|P14136|GFAP_HUMAN;sp|Q9NSB2|KRT84_HUMAN;…	sp|P05787|K2C8_HUMAN;CON__P05787;tr|Q969I0|Q969I0_HUMAN;tr|F8VUG2|F8VUG2_HUMAN;tr|Q7L4M3|Q7L4M3_HUMAN;tr|F8W1U3|F8W1U3_HUMAN	20;20;19;12;12;10;8;5;3;2;1;1;1;1;1;1;1;1;1;1;1	17;17;17;10;11;8;7;4;3;1;1;0;0;0;0;0;0;0;0;0;1	5;5;5;3;2;3;3;2;0;1;1;0;0;0;0;0;0;0;0;0;0	>sp|P05787|K2C8_HUMAN Keratin, type II cytoskeletal 8 OS=Homo sapiens GN=KRT8 PE=1 SV=7;>P05787 SWISS-PROT:P05787 Tax_Id=9606 Gene_Symbol=KRT8 Keratin, type II cytoskeletal 8;>tr|Q969I0|Q969I0_HUMAN KRT8 protein (Fragment) OS=Homo sapiens GN=KRT8 PE=2 SV=2	21	20	17	5	15	17	11	18	17	12	8	13	7	16	15	17	14	15	10	16	15	11	5	12	6	14	12	14	5	3	2	4	5	3	2	3	1	4	4	5	45.8	40	10.1	53.704
sp|P08727|K1C19_HUMAN;tr|C9JM50|C9JM50_HUMAN	sp|P08727|K1C19_HUMAN;tr|C9JM50|C9JM50_HUMAN	22;11	19;8	1;1	>sp|P08727|K1C19_HUMAN Keratin, type I cytoskeletal 19 OS=Homo sapiens GN=KRT19 PE=1 SV=4;>tr|C9JM50|C9JM50_HUMAN Keratin, type I cytoskeletal 19 (Fragment) OS=Homo sapiens GN=KRT19 PE=1 SV=1	2	22	19	1	8	20	8	16	17	15	6	15	7	17	15	19	8	18	8	16	15	14	5	14	7	15	13	17	0	1	0	0	0	0	0	0	0	1	0	0	66	62	7.5	44.105
tr|B2RA03|B2RA03_HUMAN;tr|A0A024RAY2|A0A024RAY2_HUMAN;sp|P05783|K1C18_HUMAN;tr|F8VZY9|F8VZY9_HUMAN;tr|I6L965|I6L965_HUMAN;CON__H-INV:HIT000015463	tr|B2RA03|B2RA03_HUMAN;tr|A0A024RAY2|A0A024RAY2_HUMAN;sp|P05783|K1C18_HUMAN;tr|F8VZY9|F8VZY9_HUMAN;tr|I6L965|I6L965_HUMAN	17;17;17;16;14;1	15;15;15;14;12;1	10;10;10;9;7;1	>tr|B2RA03|B2RA03_HUMAN cDNA, FLJ94640, highly similar to Homo sapiens keratin 18 (KRT18), mRNA OS=Homo sapiens PE=2 SV=1;>tr|A0A024RAY2|A0A024RAY2_HUMAN Keratin 18, isoform CRA_a OS=Homo sapiens GN=KRT18 PE=3 SV=1;>sp|P05783|K1C18_HUMAN Keratin, type I cy	6	17	15	10	10	17	8	15	12	9	6	10	5	12	10	15	10	15	7	14	10	8	6	9	4	11	8	14	6	10	4	9	6	5	3	6	3	7	6	9	54.9	51.2	39.3	48.029
tr|L0R5A1|L0R5A1_HUMAN	tr|L0R5A1|L0R5A1_HUMAN	2	2	2	>tr|L0R5A1|L0R5A1_HUMAN Alternative protein CSF2RB OS=Homo sapiens GN=CSF2RB PE=4 SV=1	1	2	2	2	0	1	1	2	1	1	1	1	0	1	1	1	0	1	1	2	1	1	1	1	0	1	1	1	0	1	1	2	1	1	1	1	0	1	1	1	10.2	10.2	10.2	11.645
sp|P08729|K2C7_HUMAN;CON__Q3KNV1;CON__P08729;tr|B3KY79|B3KY79_HUMAN;tr|Q96GE1|Q96GE1_HUMAN;tr|Q3KNV1|Q3KNV1_HUMAN;CON__Q9DCV7;tr|Q3B834|Q3B834_HUMAN	sp|P08729|K2C7_HUMAN;CON__Q3KNV1;CON__P08729;tr|B3KY79|B3KY79_HUMAN	21;21;20;18;7;4;3;2	19;19;18;16;6;4;1;2	16;16;15;13;5;4;1;2	>sp|P08729|K2C7_HUMAN Keratin, type II cytoskeletal 7 OS=Homo sapiens GN=KRT7 PE=1 SV=5;>Q3KNV1 TREMBL:Q3KNV1;Q96GE1 Tax_Id=9606 Gene_Symbol=KRT7 keratin 7;>P08729 SWISS-PROT:P08729 Tax_Id=9606 Gene_Symbol=KRT7 Keratin, type II cytoskeletal 7;>tr|B3KY79|B3	8	21	19	16	8	21	7	20	16	10	3	11	4	7	5	17	7	19	6	18	14	9	1	10	3	5	3	15	6	16	6	16	13	9	1	9	3	5	3	12	46.9	43.1	38.6	51.385
tr|A0A024RCJ2|A0A024RCJ2_HUMAN;sp|Q8N257|H2B3B_HUMAN;sp|Q16778|H2B2E_HUMAN;sp|P33778|H2B1B_HUMAN;sp|P23527|H2B1O_HUMAN;sp|P06899|H2B1J_HUMAN;sp|Q96A08|H2B1A_HUMAN;sp|Q6DRA6|H2B2D_HUMAN;sp|Q6DN03|H2B2C_HUMAN;tr|L0R4T3|L0R4T3_HUMAN	tr|A0A024RCJ2|A0A024RCJ2_HUMAN;sp|Q8N257|H2B3B_HUMAN;sp|Q16778|H2B2E_HUMAN;sp|P33778|H2B1B_HUMAN;sp|P23527|H2B1O_HUMAN;sp|P06899|H2B1J_HUMAN	7;7;7;7;7;7;3;3;3;2	7;7;7;7;7;7;3;3;3;2	2;2;2;2;2;2;0;2;2;0	>tr|A0A024RCJ2|A0A024RCJ2_HUMAN Histone H2B OS=Homo sapiens GN=HIST1H2BJ PE=3 SV=1;>sp|Q8N257|H2B3B_HUMAN Histone H2B type 3-B OS=Homo sapiens GN=HIST3H2BB PE=1 SV=3;>sp|Q16778|H2B2E_HUMAN Histone H2B type 2-E OS=Homo sapiens GN=HIST2H2BE PE=1 SV=3;>sp|P33	10	7	7	2	2	6	4	4	3	5	2	3	3	4	5	3	2	6	4	4	3	5	2	3	3	4	5	3	1	2	1	2	2	2	0	2	1	2	2	2	47.6	47.6	7.9	13.904
tr|B4DW52|B4DW52_HUMAN;tr|B4E335|B4E335_HUMAN;tr|B4E3A4|B4E3A4_HUMAN;tr|Q8WVW5|Q8WVW5_HUMAN;tr|Q53GK6|Q53GK6_HUMAN;tr|Q53G99|Q53G99_HUMAN;tr|Q53G76|Q53G76_HUMAN;tr|Q1KLZ0|Q1KLZ0_HUMAN;sp|P63261|ACTG_HUMAN;sp|P60709|ACTB_HUMAN;tr|B4DVQ0|B4DVQ0_HUMAN;tr|B3KWQ3|B3KWQ3_HUMAN;tr|Q6PJ43|Q6PJ43_HUMAN;tr|B7ZAP6|B7ZAP6_HUMAN;tr|V9HVZ7|V9HVZ7_HUMAN;tr|Q96FU6|Q96FU6_HUMAN;tr|I3L4N8|I3L4N8_HUMAN;tr|A4UCT3|A4…	tr|B4DW52|B4DW52_HUMAN;tr|B4E335|B4E335_HUMAN;tr|B4E3A4|B4E3A4_HUMAN;tr|Q8WVW5|Q8WVW5_HUMAN;tr|Q53GK6|Q53GK6_HUMAN;tr|Q53G99|Q53G99_HUMAN;tr|Q53G76|Q53G76_HUMAN;tr|Q1KLZ0|Q1KLZ0_HUMAN;sp|P63261|ACTG_HUMAN;sp|P60709|ACTB_HUMAN;tr|B4DVQ0|B4DVQ0_HUMAN;tr|B3KWQ3|B3KWQ3_HUMAN;tr|Q6PJ43|Q6PJ43_HUMAN;tr|B7ZAP6|B7ZAP6_HUMAN;tr|V9HVZ7|V9HVZ7_HUMAN;tr|Q96FU6|Q96FU6_HUMAN;tr|I3L4N8|I3L4N8_HUMAN	11;11;11;11;11;11;11;11;11;11;10;8;8;8;7;6;6;5;5;5;5;5;5;4;4;4;4;3;3;3;3;3;3;3;3;3;2;2;2;2;2;2;2;2;2;2;2;2;2;2;2;2;2;2;2;2;2;1;1;1;1;1;1;1;1;1;1;1;1;1;1;1;1;1;1;1;1;1;1;1;1;1;1;1;1;1;1;1;1;1;1;1;1;1;1;1	11;11;11;11;11;11;11;11;11;11;10;8;8;8;7;6;6;5;5;5;5;5;5;4;4;4;4;3;3;3;3;3;3;3;3;3;2;2;2;2;2;2;2;2;2;2;2;2;2;2;2;2;2;2;2;2;2;1;1;1;1;1;1;1;1;1;1;1;1;1;1;1;1;1;1;1;1;1;1;1;1;1;1;1;1;1;1;1;1;1;1;1;1;1;1;1	6;6;6;6;6;6;6;6;6;6;6;5;5;5;5;4;3;3;3;3;2;2;2;2;0;0;1;2;1;1;1;1;1;1;1;1;0;0;0;0;0;1;1;1;1;1;1;1;1;1;1;1;1;0;1;1;1;0;0;0;1;1;1;1;1;0;0;0;0;0;0;0;0;0;0;0;0;0;0;0;0;0;0;0;0;0;0;0;0;0;0;0;0;0;0;0	>tr|B4DW52|B4DW52_HUMAN cDNA FLJ55253, highly similar to Actin, cytoplasmic 1 OS=Homo sapiens PE=2 SV=1;>tr|B4E335|B4E335_HUMAN cDNA FLJ52842, highly similar to Actin, cytoplasmic 1 OS=Homo sapiens PE=2 SV=1;>tr|B4E3A4|B4E3A4_HUMAN cDNA FLJ57283, highly si	96	11	11	6	8	8	6	10	10	7	5	4	6	8	8	10	8	8	6	10	10	7	5	4	6	8	8	10	4	4	3	5	5	4	3	2	3	5	5	5	40.6	40.6	24.8	38.633
tr|V9HVZ4|V9HVZ4_HUMAN;sp|P04406|G3P_HUMAN;tr|E7EUT5|E7EUT5_HUMAN;tr|Q2TSD0|Q2TSD0_HUMAN;tr|Q0QET7|Q0QET7_HUMAN;tr|A4UCT1|A4UCT1_HUMAN;tr|B4DRV9|B4DRV9_HUMAN;tr|Q16768|Q16768_HUMAN;tr|Q5ZEY3|Q5ZEY3_HUMAN	tr|V9HVZ4|V9HVZ4_HUMAN;sp|P04406|G3P_HUMAN;tr|E7EUT5|E7EUT5_HUMAN;tr|Q2TSD0|Q2TSD0_HUMAN;tr|Q0QET7|Q0QET7_HUMAN	11;11;10;10;7;5;4;2;2	11;11;10;10;7;5;4;2;2	11;11;10;10;7;5;4;2;2	>tr|V9HVZ4|V9HVZ4_HUMAN Glyceraldehyde-3-phosphate dehydrogenase OS=Homo sapiens GN=HEL-S-162eP PE=2 SV=1;>sp|P04406|G3P_HUMAN Glyceraldehyde-3-phosphate dehydrogenase OS=Homo sapiens GN=GAPDH PE=1 SV=3;>tr|E7EUT5|E7EUT5_HUMAN Glyceraldehyde-3-phosphate de	9	11	11	11	7	10	7	10	10	9	6	5	3	10	8	11	7	10	7	10	10	9	6	5	3	10	8	11	7	10	7	10	10	9	6	5	3	10	8	11	56.7	56.7	56.7	36.053
tr|A0A024R4F1|A0A024R4F1_HUMAN;sp|P06733|ENOA_HUMAN;tr|E2DRY6|E2DRY6_HUMAN;tr|K7EM90|K7EM90_HUMAN;tr|A4UCS8|A4UCS8_HUMAN;sp|P13929|ENOB_HUMAN;tr|A4QMW8|A4QMW8_HUMAN;tr|D3DTL4|D3DTL4_HUMAN;tr|E5RI09|E5RI09_HUMAN;tr|E5RG95|E5RG95_HUMAN;tr|Q9NPL4|Q9NPL4_HUMAN;tr|K7EPM1|K7EPM1_HUMAN;tr|K7EKN2|K7EKN2_HUMAN;tr|E5RGZ4|E5RGZ4_HUMAN;tr|B4DUJ6|B4DUJ6_HUMAN;tr|L0R849|L0R849_HUMAN	tr|A0A024R4F1|A0A024R4F1_HUMAN;sp|P06733|ENOA_HUMAN;tr|E2DRY6|E2DRY6_HUMAN	14;14;11;6;4;4;3;3;2;2;2;2;2;2;1;1	14;14;11;6;4;4;3;3;2;2;2;2;2;2;1;1	11;11;9;4;3;1;2;1;0;0;1;0;0;0;0;1	>tr|A0A024R4F1|A0A024R4F1_HUMAN Enolase 1, (Alpha), isoform CRA_a OS=Homo sapiens GN=ENO1 PE=4 SV=1;>sp|P06733|ENOA_HUMAN Alpha-enolase OS=Homo sapiens GN=ENO1 PE=1 SV=2;>tr|E2DRY6|E2DRY6_HUMAN Enolase OS=Homo sapiens PE=2 SV=1	16	14	14	11	12	13	4	10	13	6	9	6	6	10	10	13	12	13	4	10	13	6	9	6	6	10	10	13	9	10	4	8	10	3	6	5	4	8	7	10	48.8	48.8	36.2	47.168
REV__tr|B3KP03|B3KP03_HUMAN;REV__tr|B3KRX4|B3KRX4_HUMAN;REV__tr|B3KR09|B3KR09_HUMAN;REV__tr|B4DGS7|B4DGS7_HUMAN;REV__sp|Q96DZ5|CLIP3_HUMAN	REV__tr|B3KP03|B3KP03_HUMAN;REV__tr|B3KRX4|B3KRX4_HUMAN;REV__tr|B3KR09|B3KR09_HUMAN;REV__tr|B4DGS7|B4DGS7_HUMAN;REV__sp|Q96DZ5|CLIP3_HUMAN	1;1;1;1;1	1;1;1;1;1	1;1;1;1;1	>tr|B3KP03|B3KP03_HUMAN cDNA FLJ30859 fis, clone FEBRA2003429, highly similar to Cytoplasmic linker protein 170-related 59 kDa protein OS=Homo sapiens PE=2 SV=1;>tr|B3KRX4|B3KRX4_HUMAN cDNA FLJ35035 fis, clone OCBBF2016689, highly similar to Cytoplasmic li	5	1	1	1	1	0	0	0	0	1	1	1	0	1	1	0	1	0	0	0	0	1	1	1	0	1	1	0	1	0	0	0	0	1	1	1	0	1	1	0	0	0	0	18.595
tr|Q0QEN7|Q0QEN7_HUMAN;tr|V9HW31|V9HW31_HUMAN;sp|P06576|ATPB_HUMAN;tr|H0YH81|H0YH81_HUMAN;tr|F8W079|F8W079_HUMAN;tr|F8W0P7|F8W0P7_HUMAN;tr|H0YI37|H0YI37_HUMAN	tr|Q0QEN7|Q0QEN7_HUMAN;tr|V9HW31|V9HW31_HUMAN;sp|P06576|ATPB_HUMAN;tr|H0YH81|H0YH81_HUMAN;tr|F8W079|F8W079_HUMAN	17;17;17;15;10;8;4	17;17;17;15;10;8;4	17;17;17;15;10;8;4	>tr|Q0QEN7|Q0QEN7_HUMAN ATP synthase subunit beta (Fragment) OS=Homo sapiens GN=ATP5B PE=2 SV=1;>tr|V9HW31|V9HW31_HUMAN ATP synthase subunit beta OS=Homo sapiens GN=HEL-S-271 PE=2 SV=1;>sp|P06576|ATPB_HUMAN ATP synthase subunit beta, mitochondrial OS=Homo	7	17	17	17	12	14	9	17	11	8	2	9	9	14	13	12	12	14	9	17	11	8	2	9	9	14	13	12	12	14	9	17	11	8	2	9	9	14	13	12	56.9	56.9	56.9	48.113
tr|F6KPG5|F6KPG5_HUMAN;tr|A8K9P0|A8K9P0_HUMAN;sp|P02768|ALBU_HUMAN;CON__P02768-1;tr|B4DPP6|B4DPP6_HUMAN;tr|Q56G89|Q56G89_HUMAN;tr|B2RBS8|B2RBS8_HUMAN;tr|H0YA55|H0YA55_HUMAN;tr|B4DPR2|B4DPR2_HUMAN;tr|C9JKR2|C9JKR2_HUMAN;tr|D6RHD5|D6RHD5_HUMAN;tr|B7WNR0|B7WNR0_HUMAN;tr|Q8IUK7|Q8IUK7_HUMAN;tr|H7C013|H7C013_HUMAN;CON__Q3SZ57	tr|F6KPG5|F6KPG5_HUMAN;tr|A8K9P0|A8K9P0_HUMAN;sp|P02768|ALBU_HUMAN;CON__P02768-1;tr|B4DPP6|B4DPP6_HUMAN;tr|Q56G89|Q56G89_HUMAN;tr|B2RBS8|B2RBS8_HUMAN;tr|H0YA55|H0YA55_HUMAN;tr|B4DPR2|B4DPR2_HUMAN;tr|C9JKR2|C9JKR2_HUMAN;tr|D6RHD5|D6RHD5_HUMAN;tr|B7WNR0|B7WNR0_HUMAN;tr|Q8IUK7|Q8IUK7_HUMAN	17;17;17;17;17;16;16;15;15;14;14;14;13;3;1	17;17;17;17;17;16;16;15;15;14;14;14;13;3;1	14;14;14;14;14;13;13;12;12;12;12;12;11;2;0	>tr|F6KPG5|F6KPG5_HUMAN Albumin (Fragment) OS=Homo sapiens PE=2 SV=1;>tr|A8K9P0|A8K9P0_HUMAN cDNA FLJ78413, highly similar to Homo sapiens albumin, mRNA OS=Homo sapiens PE=2 SV=1;>sp|P02768|ALBU_HUMAN Serum albumin OS=Homo sapiens GN=ALB PE=1 SV=2;>P02768-	15	17	17	14	10	14	6	14	16	11	10	10	10	11	8	15	10	14	6	14	16	11	10	10	10	11	8	15	7	11	5	11	13	8	8	8	9	9	7	12	30.9	30.9	27.2	66.531
tr|Q86W17|Q86W17_HUMAN;tr|Q53ZX9|Q53ZX9_HUMAN;tr|Q53ZX8|Q53ZX8_HUMAN;tr|Q53ZX7|Q53ZX7_HUMAN;tr|Q45KI0|Q45KI0_HUMAN;tr|H0Y8D1|H0Y8D1_HUMAN;tr|Q6PK75|Q6PK75_HUMAN;tr|A6XMV8|A6XMV8_HUMAN;tr|Q5NV56|Q5NV56_HUMAN;tr|Q3SY20|Q3SY20_HUMAN;tr|Q3SY19|Q3SY19_HUMAN;sp|Q8NHM4|TRY6_HUMAN;sp|P07478|TRY2_HUMAN;sp|P07477|TRY1_HUMAN;CON__P07477;tr|Q7Z5F3|Q7Z5F3_HUMAN;tr|E7EQ64|E7EQ64_HUMAN;tr|A6XMV9|A6XMV9_HUMAN	tr|Q86W17|Q86W17_HUMAN;tr|Q53ZX9|Q53ZX9_HUMAN;tr|Q53ZX8|Q53ZX8_HUMAN;tr|Q53ZX7|Q53ZX7_HUMAN;tr|Q45KI0|Q45KI0_HUMAN;tr|H0Y8D1|H0Y8D1_HUMAN;tr|Q6PK75|Q6PK75_HUMAN;tr|A6XMV8|A6XMV8_HUMAN;tr|Q5NV56|Q5NV56_HUMAN;tr|Q3SY20|Q3SY20_HUMAN;tr|Q3SY19|Q3SY19_HUMAN;sp|Q8NHM4|TRY6_HUMAN;sp|P07478|TRY2_HUMAN;sp|P07477|TRY1_HUMAN;CON__P07477;tr|Q7Z5F3|Q7Z5F3_HUMAN;tr|E7EQ64|E7EQ64_HUMAN;tr|A6XMV9|A6XMV9_HUMAN	1;1;1;1;1;1;1;1;1;1;1;1;1;1;1;1;1;1	1;1;1;1;1;1;1;1;1;1;1;1;1;1;1;1;1;1	1;1;1;1;1;1;1;1;1;1;1;1;1;1;1;1;1;1	>tr|Q86W17|Q86W17_HUMAN Protease serine 1 (Fragment) OS=Homo sapiens GN=PRSS1 PE=3 SV=1;>tr|Q53ZX9|Q53ZX9_HUMAN Protease serine 1 (Fragment) OS=Homo sapiens GN=PRSS1 PE=3 SV=1;>tr|Q53ZX8|Q53ZX8_HUMAN Protease serine 1 (Fragment) OS=Homo sapiens GN=PRSS1 PE	18	1	1	1	1	1	1	1	1	1	1	1	1	1	1	1	1	1	1	1	1	1	1	1	1	1	1	1	1	1	1	1	1	1	1	1	1	1	1	1	23.8	23.8	23.8	9.1995
REV__tr|Q6M1B8|Q6M1B8_HUMAN;REV__tr|A0A024R2N6|A0A024R2N6_HUMAN;REV__sp|P30414|NKTR_HUMAN	REV__tr|Q6M1B8|Q6M1B8_HUMAN;REV__tr|A0A024R2N6|A0A024R2N6_HUMAN;REV__sp|P30414|NKTR_HUMAN	1;1;1	1;1;1	1;1;1	>tr|Q6M1B8|Q6M1B8_HUMAN Putative uncharacterized protein DKFZp686J06106 OS=Homo sapiens GN=DKFZp686J06106 PE=2 SV=1;>tr|A0A024R2N6|A0A024R2N6_HUMAN Natural killer-tumor recognition sequence, isoform CRA_a OS=Homo sapiens GN=NKTR PE=4 SV=1;>sp|P30414|NKTR_H	3	1	1	1	1	1	1	1	1	0	0	1	1	1	1	1	1	1	1	1	1	0	0	1	1	1	1	1	1	1	1	1	1	0	0	1	1	1	1	1	0	0	0	131.82
tr|Q9UNM1|Q9UNM1_HUMAN;sp|P61604|CH10_HUMAN;tr|A0A024R3X7|A0A024R3X7_HUMAN;tr|B8ZZL8|B8ZZL8_HUMAN;tr|B8ZZ54|B8ZZ54_HUMAN;tr|S4R3N1|S4R3N1_HUMAN	tr|Q9UNM1|Q9UNM1_HUMAN;sp|P61604|CH10_HUMAN;tr|A0A024R3X7|A0A024R3X7_HUMAN;tr|B8ZZL8|B8ZZL8_HUMAN;tr|B8ZZ54|B8ZZ54_HUMAN;tr|S4R3N1|S4R3N1_HUMAN	4;4;3;3;2;2	4;4;3;3;2;2	4;4;3;3;2;2	>tr|Q9UNM1|Q9UNM1_HUMAN Chaperonin 10-related protein (Fragment) OS=Homo sapiens GN=EPFP1 PE=3 SV=1;>sp|P61604|CH10_HUMAN 10 kDa heat shock protein, mitochondrial OS=Homo sapiens GN=HSPE1 PE=1 SV=2;>tr|A0A024R3X7|A0A024R3X7_HUMAN Heat shock 10kDa protein 1	6	4	4	4	4	4	4	3	4	3	2	3	3	3	2	4	4	4	4	3	4	3	2	3	3	3	2	4	4	4	4	3	4	3	2	3	3	3	2	4	44.3	44.3	44.3	10.295
tr|V9HWF5|V9HWF5_HUMAN;tr|A8K486|A8K486_HUMAN;sp|P62937|PPIA_HUMAN;tr|B4DM82|B4DM82_HUMAN;tr|B2RE56|B2RE56_HUMAN;tr|F8WE65|F8WE65_HUMAN;tr|C9J5S7|C9J5S7_HUMAN;tr|Q71V99|Q71V99_HUMAN;tr|E5RIZ5|E5RIZ5_HUMAN;tr|A0A075B759|A0A075B759_HUMAN;sp|Q9Y536|PAL4A_HUMAN;sp|F5H284|PAL4D_HUMAN	tr|V9HWF5|V9HWF5_HUMAN;tr|A8K486|A8K486_HUMAN;sp|P62937|PPIA_HUMAN;tr|B4DM82|B4DM82_HUMAN;tr|B2RE56|B2RE56_HUMAN;tr|F8WE65|F8WE65_HUMAN;tr|C9J5S7|C9J5S7_HUMAN;tr|Q71V99|Q71V99_HUMAN	8;8;8;6;6;5;5;5;1;1;1;1	8;8;8;6;6;5;5;5;1;1;1;1	8;8;8;6;6;5;5;5;1;1;1;1	>tr|V9HWF5|V9HWF5_HUMAN Peptidyl-prolyl cis-trans isomerase OS=Homo sapiens GN=HEL-S-69p PE=2 SV=1;>tr|A8K486|A8K486_HUMAN Peptidyl-prolyl cis-trans isomerase OS=Homo sapiens PE=2 SV=1;>sp|P62937|PPIA_HUMAN Peptidyl-prolyl cis-trans isomerase A OS=Homo sap	12	8	8	8	4	7	2	6	7	4	2	3	2	3	2	8	4	7	2	6	7	4	2	3	2	3	2	8	4	7	2	6	7	4	2	3	2	3	2	8	47.3	47.3	47.3	18.012
tr|B3KT06|B3KT06_HUMAN;tr|A8JZY9|A8JZY9_HUMAN;sp|P68363|TBA1B_HUMAN;tr|B3KPS3|B3KPS3_HUMAN;sp|Q71U36|TBA1A_HUMAN;tr|B4DQK4|B4DQK4_HUMAN;tr|Q53GA7|Q53GA7_HUMAN;sp|Q9BQE3|TBA1C_HUMAN;tr|Q1ZYQ1|Q1ZYQ1_HUMAN;sp|Q13748|TBA3C_HUMAN;tr|F5H5D3|F5H5D3_HUMAN;tr|B4DDU2|B4DDU2_HUMAN;tr|Q9UQM3|Q9UQM3_HUMAN;sp|P68366|TBA4A_HUMAN;sp|Q6PEY2|TBA3E_HUMAN;tr|B7Z1K5|B7Z1K5_HUMAN;tr|B4DN58|B4DN58_HUMAN;tr|F8VVB9|F8VV…	tr|B3KT06|B3KT06_HUMAN;tr|A8JZY9|A8JZY9_HUMAN;sp|P68363|TBA1B_HUMAN;tr|B3KPS3|B3KPS3_HUMAN;sp|Q71U36|TBA1A_HUMAN;tr|B4DQK4|B4DQK4_HUMAN;tr|Q53GA7|Q53GA7_HUMAN;sp|Q9BQE3|TBA1C_HUMAN;tr|Q1ZYQ1|Q1ZYQ1_HUMAN;sp|Q13748|TBA3C_HUMAN;tr|F5H5D3|F5H5D3_HUMAN;tr|B4DDU2|B4DDU2_HUMAN;tr|Q9UQM3|Q9UQM3_HUMAN;sp|P68366|TBA4A_HUMAN;sp|Q6PEY2|TBA3E_HUMAN;tr|B7Z1K5|B7Z1K5_HUMAN	13;13;13;12;12;9;9;9;9;9;9;8;8;8;8;8;6;6;6;6;6;5;5;4;4;3;3;3;2;2;2;1;1;1;1;1;1;1;1;1	13;13;13;12;12;9;9;9;9;9;9;8;8;8;8;8;6;6;6;6;6;5;5;4;4;3;3;3;2;2;2;1;1;1;1;1;1;1;1;1	13;13;13;12;12;9;9;9;9;9;9;8;8;8;8;8;6;6;6;6;6;5;5;4;4;3;3;3;2;2;2;1;1;1;1;1;1;1;1;1	>tr|B3KT06|B3KT06_HUMAN cDNA FLJ37398 fis, clone BRAMY2027467, highly similar to Tubulin alpha-ubiquitous chain OS=Homo sapiens PE=2 SV=1;>tr|A8JZY9|A8JZY9_HUMAN cDNA FLJ78587 OS=Homo sapiens PE=2 SV=1;>sp|P68363|TBA1B_HUMAN Tubulin alpha-1B chain OS=Homo	40	13	13	13	9	9	7	7	10	6	4	5	9	5	7	10	9	9	7	7	10	6	4	5	9	5	7	10	9	9	7	7	10	6	4	5	9	5	7	10	53.4	53.4	53.4	46.341
tr|B2R4S9|B2R4S9_HUMAN;tr|A8K9J7|A8K9J7_HUMAN;tr|A0A024RCL8|A0A024RCL8_HUMAN;tr|A0A024RCJ9|A0A024RCJ9_HUMAN;tr|A0A024QZZ7|A0A024QZZ7_HUMAN;sp|Q99880|H2B1L_HUMAN;sp|Q99879|H2B1M_HUMAN;sp|Q99877|H2B1N_HUMAN;sp|Q93079|H2B1H_HUMAN;sp|Q5QNW6|H2B2F_HUMAN;sp|P62807|H2B1C_HUMAN;sp|P58876|H2B1D_HUMAN;sp|O60814|H2B1K_HUMAN;tr|I6L9F7|I6L9F7_HUMAN;tr|U3KQK0|U3KQK0_HUMAN;tr|B4DR52|B4DR52_HUMAN;tr|Q0D2M2|Q0D2M…	tr|B2R4S9|B2R4S9_HUMAN;tr|A8K9J7|A8K9J7_HUMAN;tr|A0A024RCL8|A0A024RCL8_HUMAN;tr|A0A024RCJ9|A0A024RCJ9_HUMAN;tr|A0A024QZZ7|A0A024QZZ7_HUMAN;sp|Q99880|H2B1L_HUMAN;sp|Q99879|H2B1M_HUMAN;sp|Q99877|H2B1N_HUMAN;sp|Q93079|H2B1H_HUMAN;sp|Q5QNW6|H2B2F_HUMAN;sp|P62807|H2B1C_HUMAN;sp|P58876|H2B1D_HUMAN;sp|O60814|H2B1K_HUMAN;tr|I6L9F7|I6L9F7_HUMAN;tr|U3KQK0|U3KQK0_HUMAN;tr|B4DR52|B4DR52_HUMAN;tr|Q0D2M2|Q0D2M…	6;6;6;6;6;6;6;6;6;6;6;6;6;6;6;6;5;5	1;1;1;1;1;1;1;1;1;1;1;1;1;1;1;1;1;1	1;1;1;1;1;1;1;1;1;1;1;1;1;1;1;1;1;1	>tr|B2R4S9|B2R4S9_HUMAN Histone H2B OS=Homo sapiens GN=HIST1H2BC PE=2 SV=1;>tr|A8K9J7|A8K9J7_HUMAN Histone H2B OS=Homo sapiens PE=2 SV=1;>tr|A0A024RCL8|A0A024RCL8_HUMAN Histone H2B OS=Homo sapiens GN=HIST1H2BK PE=3 SV=1;>tr|A0A024RCJ9|A0A024RCJ9_HUMAN Hist	18	6	1	1	2	5	4	3	2	4	3	2	2	3	4	2	1	1	1	1	1	1	1	1	0	1	1	1	1	1	1	1	1	1	1	1	0	1	1	1	46.8	7.1	7.1	13.906
tr|H0YFV4|H0YFV4_HUMAN;tr|K4DI86|K4DI86_HUMAN;tr|A0A024RAV7|A0A024RAV7_HUMAN;sp|O60706|ABCC9_HUMAN	tr|H0YFV4|H0YFV4_HUMAN;tr|K4DI86|K4DI86_HUMAN;tr|A0A024RAV7|A0A024RAV7_HUMAN;sp|O60706|ABCC9_HUMAN	1;1;1;1	1;1;1;1	1;1;1;1	>tr|H0YFV4|H0YFV4_HUMAN ATP-binding cassette sub-family C member 9 (Fragment) OS=Homo sapiens GN=ABCC9 PE=3 SV=1;>tr|K4DI86|K4DI86_HUMAN ATP-binding cassette, sub-family C (CFTR/MRP), member 9, isoform CRA_e OS=Homo sapiens GN=ABCC9 PE=3 SV=1;>tr|A0A024RAV	4	1	1	1	0	0	0	0	0	0	1	0	0	0	1	0	0	0	0	0	0	0	1	0	0	0	1	0	0	0	0	0	0	0	1	0	0	0	1	0	1	1	1	131.58
tr|J3QS39|J3QS39_HUMAN;tr|J3QTR3|J3QTR3_HUMAN;tr|F5H6Q2|F5H6Q2_HUMAN;tr|Q3MIH3|Q3MIH3_HUMAN;sp|P62987|RL40_HUMAN;tr|F5GYU3|F5GYU3_HUMAN;tr|F5H2Z3|F5H2Z3_HUMAN;tr|F5H265|F5H265_HUMAN;tr|Q5UGI3|Q5UGI3_HUMAN;tr|B4DV12|B4DV12_HUMAN;tr|F5H388|F5H388_HUMAN;tr|Q5RKT7|Q5RKT7_HUMAN;tr|B2RDW1|B2RDW1_HUMAN;sp|P62979|RS27A_HUMAN;tr|F5H747|F5H747_HUMAN;tr|F5GXK7|F5GXK7_HUMAN;tr|J3QKN0|J3QKN0_HUMAN;tr|J3QLP7|J…	tr|J3QS39|J3QS39_HUMAN;tr|J3QTR3|J3QTR3_HUMAN;tr|F5H6Q2|F5H6Q2_HUMAN;tr|Q3MIH3|Q3MIH3_HUMAN;sp|P62987|RL40_HUMAN;tr|F5GYU3|F5GYU3_HUMAN;tr|F5H2Z3|F5H2Z3_HUMAN;tr|F5H265|F5H265_HUMAN;tr|Q5UGI3|Q5UGI3_HUMAN;tr|B4DV12|B4DV12_HUMAN;tr|F5H388|F5H388_HUMAN;tr|Q5RKT7|Q5RKT7_HUMAN;tr|B2RDW1|B2RDW1_HUMAN;sp|P62979|RS27A_HUMAN;tr|F5H747|F5H747_HUMAN;tr|F5GXK7|F5GXK7_HUMAN;tr|J3QKN0|J3QKN0_HUMAN;tr|J3QLP7|J…	2;2;2;2;2;2;2;2;2;2;2;2;2;2;2;2;2;2;2;2;2;2;2;2;2;2;2;2;2;2;2;2;2;2;2;2;2;1;1;1;1;1;1;1;1;1	2;2;2;2;2;2;2;2;2;2;2;2;2;2;2;2;2;2;2;2;2;2;2;2;2;2;2;2;2;2;2;2;2;2;2;2;2;1;1;1;1;1;1;1;1;1	2;2;2;2;2;2;2;2;2;2;2;2;2;2;2;2;2;2;2;2;2;2;2;2;2;2;2;2;2;2;2;2;2;2;2;2;2;1;1;1;1;1;1;1;1;1	>tr|J3QS39|J3QS39_HUMAN Ubiquitin (Fragment) OS=Homo sapiens GN=UBB PE=4 SV=1;>tr|J3QTR3|J3QTR3_HUMAN Ubiquitin (Fragment) OS=Homo sapiens GN=RPS27A PE=1 SV=1;>tr|F5H6Q2|F5H6Q2_HUMAN Polyubiquitin-C (Fragment) OS=Homo sapiens GN=UBC PE=4 SV=2;>tr|Q3MIH3|Q3	46	2	2	2	2	1	2	2	2	2	1	1	1	2	2	2	2	1	2	2	2	2	1	1	1	2	2	2	2	1	2	2	2	2	1	1	1	2	2	2	26.9	26.9	26.9	10.469
tr|A0A024RD80|A0A024RD80_HUMAN;sp|P08238|HS90B_HUMAN;tr|B4DMA2|B4DMA2_HUMAN;tr|B4DGL0|B4DGL0_HUMAN;tr|Q6PK50|Q6PK50_HUMAN;tr|Q9H6X9|Q9H6X9_HUMAN;tr|A8K3W9|A8K3W9_HUMAN;tr|O14942|O14942_HUMAN;sp|Q58FF7|H90B3_HUMAN;tr|Q5T9W8|Q5T9W8_HUMAN;sp|Q58FF8|H90B2_HUMAN;tr|I3L239|I3L239_HUMAN;sp|Q58FG1|HS904_HUMAN	tr|A0A024RD80|A0A024RD80_HUMAN;sp|P08238|HS90B_HUMAN;tr|B4DMA2|B4DMA2_HUMAN;tr|B4DGL0|B4DGL0_HUMAN;tr|Q6PK50|Q6PK50_HUMAN	16;16;15;15;9;6;6;4;4;3;3;1;1	16;16;15;15;9;6;6;4;4;3;3;1;1	9;9;9;9;3;5;5;1;3;0;1;0;0	>tr|A0A024RD80|A0A024RD80_HUMAN Heat shock protein 90kDa alpha (Cytosolic), class B member 1, isoform CRA_a OS=Homo sapiens GN=HSP90AB1 PE=4 SV=1;>sp|P08238|HS90B_HUMAN Heat shock protein HSP 90-beta OS=Homo sapiens GN=HSP90AB1 PE=1 SV=4;>tr|B4DMA2|B4DMA2_	13	16	16	9	9	7	6	7	14	6	4	5	6	6	4	16	9	7	6	7	14	6	4	5	6	6	4	16	3	1	2	1	8	1	0	1	2	2	0	9	29.6	29.6	16	83.263
tr|V9HW26|V9HW26_HUMAN;sp|P25705|ATPA_HUMAN;tr|K7ERX7|K7ERX7_HUMAN;tr|K7EK77|K7EK77_HUMAN;tr|B4DGW3|B4DGW3_HUMAN;tr|K7EQH4|K7EQH4_HUMAN;tr|K7EJP1|K7EJP1_HUMAN;tr|K7ENJ4|K7ENJ4_HUMAN;tr|K7ESA0|K7ESA0_HUMAN	tr|V9HW26|V9HW26_HUMAN;sp|P25705|ATPA_HUMAN;tr|K7ERX7|K7ERX7_HUMAN;tr|K7EK77|K7EK77_HUMAN	13;13;7;7;6;5;5;3;2	13;13;7;7;6;5;5;3;2	13;13;7;7;6;5;5;3;2	>tr|V9HW26|V9HW26_HUMAN ATP synthase subunit alpha OS=Homo sapiens GN=HEL-S-123m PE=2 SV=1;>sp|P25705|ATPA_HUMAN ATP synthase subunit alpha, mitochondrial OS=Homo sapiens GN=ATP5A1 PE=1 SV=1;>tr|K7ERX7|K7ERX7_HUMAN ATP synthase subunit alpha, mitochondrial	9	13	13	13	10	12	6	12	9	3	6	8	2	7	9	9	10	12	6	12	9	3	6	8	2	7	9	9	10	12	6	12	9	3	6	8	2	7	9	9	30.9	30.9	30.9	59.75
tr|V9HWE1|V9HWE1_HUMAN;sp|P08670|VIME_HUMAN;tr|Q53HU8|Q53HU8_HUMAN;tr|B3KRK8|B3KRK8_HUMAN;tr|B0YJC4|B0YJC4_HUMAN;tr|B0YJC5|B0YJC5_HUMAN;tr|Q5JVS8|Q5JVS8_HUMAN;tr|H7C5W5|H7C5W5_HUMAN;tr|B3KWQ6|B3KWQ6_HUMAN;sp|P41219|PERI_HUMAN;tr|Q9H319|Q9H319_HUMAN;tr|Q53SB5|Q53SB5_HUMAN;tr|Q45VM8|Q45VM8_HUMAN;tr|Q45VM7|Q45VM7_HUMAN;tr|Q45VM6|Q45VM6_HUMAN;tr|L7RDA5|L7RDA5_HUMAN;tr|A5Z217|A5Z217_HUMAN;sp|P17661|DE…	tr|V9HWE1|V9HWE1_HUMAN;sp|P08670|VIME_HUMAN;tr|Q53HU8|Q53HU8_HUMAN;tr|B3KRK8|B3KRK8_HUMAN;tr|B0YJC4|B0YJC4_HUMAN;tr|B0YJC5|B0YJC5_HUMAN	16;16;15;14;14;8;5;2;2;2;2;2;2;2;2;2;2;2;1;1;1;1;1;1;1;1;1;1;1;1;1;1;1;1;1	16;16;15;14;14;8;5;2;2;2;2;2;2;2;2;2;2;2;1;1;1;1;1;1;1;1;1;1;1;1;1;1;1;1;1	16;16;15;14;14;8;5;2;2;2;2;2;2;2;2;2;2;2;1;1;1;1;1;1;1;1;1;1;1;1;1;1;1;1;1	>tr|V9HWE1|V9HWE1_HUMAN Epididymis luminal protein 113 OS=Homo sapiens GN=HEL113 PE=2 SV=1;>sp|P08670|VIME_HUMAN Vimentin OS=Homo sapiens GN=VIM PE=1 SV=4;>tr|Q53HU8|Q53HU8_HUMAN Vimentin variant (Fragment) OS=Homo sapiens PE=2 SV=1;>tr|B3KRK8|B3KRK8_HUMAN	35	16	16	16	5	15	9	16	11	12	2	8	5	12	9	14	5	15	9	16	11	12	2	8	5	12	9	14	5	15	9	16	11	12	2	8	5	12	9	14	42.5	42.5	42.5	53.651
sp|P13647|K2C5_HUMAN;CON__P13647;tr|B4E1T1|B4E1T1_HUMAN;tr|F8W0C6|F8W0C6_HUMAN;tr|B4DL32|B4DL32_HUMAN;tr|H0YI76|H0YI76_HUMAN;tr|F8VV57|F8VV57_HUMAN;tr|H0YIN9|H0YIN9_HUMAN;tr|F8VU69|F8VU69_HUMAN	sp|P13647|K2C5_HUMAN;CON__P13647;tr|B4E1T1|B4E1T1_HUMAN	16;16;13;7;7;4;3;3;1	9;9;6;2;4;2;3;2;1	4;4;2;0;1;1;2;0;0	>sp|P13647|K2C5_HUMAN Keratin, type II cytoskeletal 5 OS=Homo sapiens GN=KRT5 PE=1 SV=3;>P13647 SWISS-PROT:P13647 Tax_Id=9606 Gene_Symbol=KRT5 Keratin, type II cytoskeletal 5;>tr|B4E1T1|B4E1T1_HUMAN cDNA FLJ54081, highly similar to Keratin, type II cytoske	9	16	9	4	9	11	7	10	12	10	10	10	6	12	11	15	4	6	5	5	6	5	5	5	3	6	5	8	1	2	3	2	3	2	2	3	2	2	2	4	32	19.5	9	62.378
tr|Q5TEC6|Q5TEC6_HUMAN	tr|Q5TEC6|Q5TEC6_HUMAN	3	3	1	>tr|Q5TEC6|Q5TEC6_HUMAN Histone H3 OS=Homo sapiens GN=HIST2H3PS2 PE=1 SV=1	1	3	3	1	2	3	1	3	3	3	1	1	1	3	3	3	2	3	1	3	3	3	1	1	1	3	3	3	1	1	1	1	1	1	1	1	1	1	1	1	19.9	19.9	8.1	15.43
sp|P02533|K1C14_HUMAN;CON__P02533;CON__Q6IFX2;tr|A0A024R1X6|A0A024R1X6_HUMAN;CON__Q61782;tr|Q13092|Q13092_HUMAN	sp|P02533|K1C14_HUMAN;CON__P02533;CON__Q6IFX2;tr|A0A024R1X6|A0A024R1X6_HUMAN	18;18;11;10;3;3	11;11;6;6;2;2	9;9;4;5;1;1	>sp|P02533|K1C14_HUMAN Keratin, type I cytoskeletal 14 OS=Homo sapiens GN=KRT14 PE=1 SV=4;>P02533 SWISS-PROT:P02533 Tax_Id=9606 Gene_Symbol=KRT14 Keratin, type I cytoskeletal 14;>Q6IFX2 SWISS-PROT:Q6IFX2 Tax_Id=10090 Gene_Symbol=Krt42 Keratin, type I cytos	6	18	11	9	6	14	8	9	11	10	8	10	4	12	8	14	5	8	6	6	7	7	6	7	2	7	4	9	3	6	4	4	6	5	5	5	2	5	3	8	40.7	32.8	28	51.561
tr|A0A024RA61|A0A024RA61_HUMAN;sp|P22626|ROA2_HUMAN;tr|A0A024RA27|A0A024RA27_HUMAN;tr|A0A024RA28|A0A024RA28_HUMAN;tr|I6L957|I6L957_HUMAN	tr|A0A024RA61|A0A024RA61_HUMAN;sp|P22626|ROA2_HUMAN;tr|A0A024RA27|A0A024RA27_HUMAN;tr|A0A024RA28|A0A024RA28_HUMAN;tr|I6L957|I6L957_HUMAN	9;9;8;7;6	7;7;6;5;4	7;7;6;5;4	>tr|A0A024RA61|A0A024RA61_HUMAN Heterogeneous nuclear ribonucleoprotein A2/B1, isoform CRA_c OS=Homo sapiens GN=HNRPA2B1 PE=4 SV=1;>sp|P22626|ROA2_HUMAN Heterogeneous nuclear ribonucleoproteins A2/B1 OS=Homo sapiens GN=HNRNPA2B1 PE=1 SV=2;>tr|A0A024RA27|A0	5	9	7	7	6	9	3	9	9	7	2	5	3	8	5	8	5	7	3	7	7	5	2	4	3	6	5	6	5	7	3	7	7	5	2	4	3	6	5	6	32.3	27.8	27.8	37.429
tr|Q5SU16|Q5SU16_HUMAN;sp|P07437|TBB5_HUMAN;tr|Q5JP53|Q5JP53_HUMAN;tr|B7ZAF0|B7ZAF0_HUMAN;tr|Q6LC01|Q6LC01_HUMAN;tr|B4DY90|B4DY90_HUMAN;tr|B4E052|B4E052_HUMAN;tr|Q5ST81|Q5ST81_HUMAN;sp|Q9BVA1|TBB2B_HUMAN;tr|B4DMJ5|B4DMJ5_HUMAN;tr|B4DMU8|B4DMU8_HUMAN;tr|Q9BUU9|Q9BUU9_HUMAN;tr|B7ZAK1|B7ZAK1_HUMAN;tr|B4DQN9|B4DQN9_HUMAN;tr|B2R6L0|B2R6L0_HUMAN;sp|Q13885|TBB2A_HUMAN;tr|B2RBD5|B2RBD5_HUMAN;sp|Q13509|TB…	tr|Q5SU16|Q5SU16_HUMAN;sp|P07437|TBB5_HUMAN;tr|Q5JP53|Q5JP53_HUMAN;tr|B7ZAF0|B7ZAF0_HUMAN;tr|Q6LC01|Q6LC01_HUMAN;tr|B4DY90|B4DY90_HUMAN;tr|B4E052|B4E052_HUMAN;tr|Q5ST81|Q5ST81_HUMAN;sp|Q9BVA1|TBB2B_HUMAN;tr|B4DMJ5|B4DMJ5_HUMAN;tr|B4DMU8|B4DMU8_HUMAN;tr|Q9BUU9|Q9BUU9_HUMAN;tr|B7ZAK1|B7ZAK1_HUMAN;tr|B4DQN9|B4DQN9_HUMAN;tr|B2R6L0|B2R6L0_HUMAN;sp|Q13885|TBB2A_HUMAN;tr|B2RBD5|B2RBD5_HUMAN;sp|Q13509|TB…	13;13;12;11;11;11;9;9;9;8;8;8;8;8;8;8;8;8;7;7;7;6;6;3;3;2;2;2;2	13;13;12;11;11;11;9;9;9;8;8;8;8;8;8;8;8;8;7;7;7;6;6;3;3;2;2;2;2	4;4;4;3;3;4;1;1;1;3;3;1;1;1;1;1;1;1;1;1;1;1;1;1;1;1;1;1;1	>tr|Q5SU16|Q5SU16_HUMAN Beta 5-tubulin OS=Homo sapiens GN=TUBB PE=2 SV=1;>sp|P07437|TBB5_HUMAN Tubulin beta chain OS=Homo sapiens GN=TUBB PE=1 SV=2;>tr|Q5JP53|Q5JP53_HUMAN Tubulin beta chain OS=Homo sapiens GN=TUBB PE=1 SV=1;>tr|B7ZAF0|B7ZAF0_HUMAN cDNA, F	29	13	13	4	7	8	7	9	11	6	4	3	7	5	6	11	7	8	7	9	11	6	4	3	7	5	6	11	1	2	2	2	3	2	1	0	3	1	1	4	47.5	47.5	15.5	49.67
tr|V9HW43|V9HW43_HUMAN;sp|P04792|HSPB1_HUMAN;tr|F8WE04|F8WE04_HUMAN;tr|B4DL87|B4DL87_HUMAN;tr|C9J3N8|C9J3N8_HUMAN	tr|V9HW43|V9HW43_HUMAN;sp|P04792|HSPB1_HUMAN;tr|F8WE04|F8WE04_HUMAN;tr|B4DL87|B4DL87_HUMAN	5;5;4;3;1	5;5;4;3;1	5;5;4;3;1	>tr|V9HW43|V9HW43_HUMAN Epididymis secretory protein Li 102 OS=Homo sapiens GN=HEL-S-102 PE=2 SV=1;>sp|P04792|HSPB1_HUMAN Heat shock protein beta-1 OS=Homo sapiens GN=HSPB1 PE=1 SV=2;>tr|F8WE04|F8WE04_HUMAN Heat shock protein beta-1 OS=Homo sapiens GN=HSPB	5	5	5	5	4	4	1	5	5	2	2	4	3	4	5	5	4	4	1	5	5	2	2	4	3	4	5	5	4	4	1	5	5	2	2	4	3	4	5	5	34.1	34.1	34.1	22.782
tr|V9HWB8|V9HWB8_HUMAN;sp|P14618|KPYM_HUMAN;tr|B4DNK4|B4DNK4_HUMAN;tr|A0A024R5Z9|A0A024R5Z9_HUMAN;tr|H3BTN5|H3BTN5_HUMAN;tr|B4DRT3|B4DRT3_HUMAN;tr|Q8WUW7|Q8WUW7_HUMAN;tr|A0A024R609|A0A024R609_HUMAN;tr|H3BQ34|H3BQ34_HUMAN;tr|Q504U3|Q504U3_HUMAN;tr|H3BUW1|H3BUW1_HUMAN;tr|H3BTJ2|H3BTJ2_HUMAN;tr|H3BT25|H3BT25_HUMAN;tr|Q9UKK4|Q9UKK4_HUMAN;tr|H3BU13|H3BU13_HUMAN;tr|Q9UN47|Q9UN47_HUMAN;tr|H3BN34|H3BN34_…	tr|V9HWB8|V9HWB8_HUMAN;sp|P14618|KPYM_HUMAN;tr|B4DNK4|B4DNK4_HUMAN;tr|A0A024R5Z9|A0A024R5Z9_HUMAN;tr|H3BTN5|H3BTN5_HUMAN;tr|B4DRT3|B4DRT3_HUMAN;tr|Q8WUW7|Q8WUW7_HUMAN;tr|A0A024R609|A0A024R609_HUMAN;tr|H3BQ34|H3BQ34_HUMAN	14;14;12;12;11;10;8;8;7;6;5;5;4;2;2;1;1;1;1;1;1;1;1;1	14;14;12;12;11;10;8;8;7;6;5;5;4;2;2;1;1;1;1;1;1;1;1;1	14;14;12;12;11;10;8;8;7;6;5;5;4;2;2;1;1;1;1;1;1;1;1;1	>tr|V9HWB8|V9HWB8_HUMAN Pyruvate kinase OS=Homo sapiens GN=HEL-S-30 PE=2 SV=1;>sp|P14618|KPYM_HUMAN Pyruvate kinase PKM OS=Homo sapiens GN=PKM PE=1 SV=4;>tr|B4DNK4|B4DNK4_HUMAN Pyruvate kinase OS=Homo sapiens PE=2 SV=1;>tr|A0A024R5Z9|A0A024R5Z9_HUMAN Pyruv	24	14	14	14	8	9	7	6	13	2	8	4	5	5	3	13	8	9	7	6	13	2	8	4	5	5	3	13	8	9	7	6	13	2	8	4	5	5	3	13	37.7	37.7	37.7	57.936
tr|D9YZU5|D9YZU5_HUMAN;sp|P68871|HBB_HUMAN;tr|C8C504|C8C504_HUMAN;tr|Q3Y9I8|Q3Y9I8_HUMAN;tr|Q4TZM4|Q4TZM4_HUMAN;tr|Q8IZI0|Q8IZI0_HUMAN;tr|Q6V0K9|Q6V0K9_HUMAN;tr|Q52MT0|Q52MT0_HUMAN;tr|Q4TWB7|Q4TWB7_HUMAN;tr|Q3LR79|Q3LR79_HUMAN;tr|Q0Z944|Q0Z944_HUMAN;tr|E9NGZ5|E9NGZ5_HUMAN;tr|B3VL05|B3VL05_HUMAN;tr|Q9BWV6|Q9BWV6_HUMAN;tr|Q9GZL9|Q9GZL9_HUMAN;tr|Q9UK54|Q9UK54_HUMAN;tr|B3VL86|B3VL86_HUMAN;tr|Q14473|Q…	tr|D9YZU5|D9YZU5_HUMAN;sp|P68871|HBB_HUMAN;tr|C8C504|C8C504_HUMAN;tr|Q3Y9I8|Q3Y9I8_HUMAN;tr|Q4TZM4|Q4TZM4_HUMAN;tr|Q8IZI0|Q8IZI0_HUMAN;tr|Q6V0K9|Q6V0K9_HUMAN;tr|Q52MT0|Q52MT0_HUMAN;tr|Q4TWB7|Q4TWB7_HUMAN;tr|Q3LR79|Q3LR79_HUMAN;tr|Q0Z944|Q0Z944_HUMAN;tr|E9NGZ5|E9NGZ5_HUMAN;tr|B3VL05|B3VL05_HUMAN;tr|Q9BWV6|Q9BWV6_HUMAN;tr|Q9GZL9|Q9GZL9_HUMAN;tr|Q9UK54|Q9UK54_HUMAN;tr|B3VL86|B3VL86_HUMAN;tr|Q14473|Q…	7;7;6;5;5;5;5;5;5;5;5;5;5;5;5;5;5;5;4;4;4;4;4;4;4;4;3;3;3;3;3;2;2;2;2;2;2;2;2;2;2;2;2;2;2;1;1;1;1;1;1;1;1;1;1;1;1;1;1;1;1	7;7;6;5;5;5;5;5;5;5;5;5;5;5;5;5;5;5;4;4;4;4;4;4;4;4;3;3;3;3;3;2;2;2;2;2;2;2;2;2;2;2;2;2;2;1;1;1;1;1;1;1;1;1;1;1;1;1;1;1;1	7;7;6;5;5;5;5;5;5;5;5;5;5;5;5;5;5;5;4;4;4;4;4;4;4;4;3;3;3;3;3;2;2;2;2;2;2;2;2;2;2;2;2;2;2;1;1;1;1;1;1;1;1;1;1;1;1;1;1;1;1	>tr|D9YZU5|D9YZU5_HUMAN Hemoglobin, beta OS=Homo sapiens GN=HBB PE=3 SV=1;>sp|P68871|HBB_HUMAN Hemoglobin subunit beta OS=Homo sapiens GN=HBB PE=1 SV=2;>tr|C8C504|C8C504_HUMAN Beta-globin OS=Homo sapiens GN=HBB PE=3 SV=1;>tr|Q3Y9I8|Q3Y9I8_HUMAN Hemoglobin	61	7	7	7	5	6	6	7	5	3	2	2	0	5	2	4	5	6	6	7	5	3	2	2	0	5	2	4	5	6	6	7	5	3	2	2	0	5	2	4	59.2	59.2	59.2	15.998
tr|B4DHW6|B4DHW6_HUMAN;tr|B4E099|B4E099_HUMAN;sp|Q8NFT6|DBF4B_HUMAN	tr|B4DHW6|B4DHW6_HUMAN;tr|B4E099|B4E099_HUMAN;sp|Q8NFT6|DBF4B_HUMAN	1;1;1	1;1;1	1;1;1	>tr|B4DHW6|B4DHW6_HUMAN cDNA FLJ54930, highly similar to Homo sapiens Dbf4-related factor 1 (DRF1), transcript variant 2, mRNA OS=Homo sapiens PE=2 SV=1;>tr|B4E099|B4E099_HUMAN Protein DBF4 homolog B OS=Homo sapiens GN=DBF4B PE=2 SV=1;>sp|Q8NFT6|DBF4B_HUMA	3	1	1	1	1	1	1	1	1	1	1	1	1	1	1	1	1	1	1	1	1	1	1	1	1	1	1	1	1	1	1	1	1	1	1	1	1	1	1	1	6.5	6.5	6.5	16.713
tr|A3KPC7|A3KPC7_HUMAN;sp|Q99878|H2A1J_HUMAN;sp|Q96KK5|H2A1H_HUMAN;tr|A0A024RAS2|A0A024RAS2_HUMAN;sp|Q9BTM1|H2AJ_HUMAN;sp|Q16777|H2A2C_HUMAN;tr|B2R5B3|B2R5B3_HUMAN;tr|A4FTV9|A4FTV9_HUMAN;sp|Q6FI13|H2A2A_HUMAN;sp|P20671|H2A1D_HUMAN;sp|P0C0S8|H2A1_HUMAN;tr|H0YFX9|H0YFX9_HUMAN;tr|B4E0B3|B4E0B3_HUMAN;tr|B2R5B6|B2R5B6_HUMAN;tr|Q08AJ9|Q08AJ9_HUMAN;tr|A0A024R017|A0A024R017_HUMAN;sp|Q93077|H2A1C_HUMAN;sp…	tr|A3KPC7|A3KPC7_HUMAN;sp|Q99878|H2A1J_HUMAN;sp|Q96KK5|H2A1H_HUMAN;tr|A0A024RAS2|A0A024RAS2_HUMAN;sp|Q9BTM1|H2AJ_HUMAN;sp|Q16777|H2A2C_HUMAN;tr|B2R5B3|B2R5B3_HUMAN;tr|A4FTV9|A4FTV9_HUMAN;sp|Q6FI13|H2A2A_HUMAN;sp|P20671|H2A1D_HUMAN;sp|P0C0S8|H2A1_HUMAN;tr|H0YFX9|H0YFX9_HUMAN;tr|B4E0B3|B4E0B3_HUMAN;tr|B2R5B6|B2R5B6_HUMAN;tr|Q08AJ9|Q08AJ9_HUMAN;tr|A0A024R017|A0A024R017_HUMAN;sp|Q93077|H2A1C_HUMAN;sp…	3;3;3;3;3;3;3;3;3;3;3;2;2;2;2;2;2;2;2;1;1;1;1	3;3;3;3;3;3;3;3;3;3;3;2;2;2;2;2;2;2;2;1;1;1;1	2;2;2;2;2;2;2;2;2;2;2;2;2;1;1;1;1;1;1;0;0;0;0	>tr|A3KPC7|A3KPC7_HUMAN Histone H2A OS=Homo sapiens GN=HIST1H2AH PE=2 SV=1;>sp|Q99878|H2A1J_HUMAN Histone H2A type 1-J OS=Homo sapiens GN=HIST1H2AJ PE=1 SV=3;>sp|Q96KK5|H2A1H_HUMAN Histone H2A type 1-H OS=Homo sapiens GN=HIST1H2AH PE=1 SV=3;>tr|A0A024RAS2|	23	3	3	2	0	2	1	2	2	3	0	2	0	1	1	1	0	2	1	2	2	3	0	2	0	1	1	1	0	1	1	1	1	2	0	1	0	0	0	1	30.5	30.5	23.4	13.906
sp|P07737|PROF1_HUMAN;tr|K7EJ44|K7EJ44_HUMAN;tr|I3L3D5|I3L3D5_HUMAN;CON__P02584	sp|P07737|PROF1_HUMAN;tr|K7EJ44|K7EJ44_HUMAN;tr|I3L3D5|I3L3D5_HUMAN	4;2;2;1	4;2;2;1	4;2;2;1	>sp|P07737|PROF1_HUMAN Profilin-1 OS=Homo sapiens GN=PFN1 PE=1 SV=2;>tr|K7EJ44|K7EJ44_HUMAN Profilin 1, isoform CRA_b OS=Homo sapiens GN=PFN1 PE=1 SV=1;>tr|I3L3D5|I3L3D5_HUMAN Profilin-1 (Fragment) OS=Homo sapiens GN=PFN1 PE=1 SV=1	4	4	4	4	3	4	2	4	4	4	2	2	2	4	4	4	3	4	2	4	4	4	2	2	2	4	4	4	3	4	2	4	4	4	2	2	2	4	4	4	40	40	40	15.054
tr|V9HW98|V9HW98_HUMAN;sp|P62258|1433E_HUMAN;tr|G9K389|G9K389_HUMAN;tr|G9K388|G9K388_HUMAN;tr|B7ZA86|B7ZA86_HUMAN;tr|K7EM20|K7EM20_HUMAN;tr|B4DJF2|B4DJF2_HUMAN;tr|I3L3T1|I3L3T1_HUMAN;tr|K7EIT4|K7EIT4_HUMAN;tr|B4DJB0|B4DJB0_HUMAN;tr|B2R6N6|B2R6N6_HUMAN;tr|A0A024R1K7|A0A024R1K7_HUMAN;sp|Q04917|1433F_HUMAN;sp|P31947|1433S_HUMAN;tr|I3L0W5|I3L0W5_HUMAN;tr|Q4VY20|Q4VY20_HUMAN;tr|Q3YBA8|Q3YBA8_HUMAN;tr|…	tr|V9HW98|V9HW98_HUMAN;sp|P62258|1433E_HUMAN;tr|G9K389|G9K389_HUMAN;tr|G9K388|G9K388_HUMAN;tr|B7ZA86|B7ZA86_HUMAN;tr|K7EM20|K7EM20_HUMAN	9;9;8;8;6;5;3;3;3;3;2;2;2;2;1;1;1;1;1;1;1;1;1	9;9;8;8;6;5;3;3;3;3;2;2;2;2;1;1;1;1;1;1;1;1;1	7;7;6;6;5;4;2;2;2;3;0;0;0;0;1;0;0;0;0;1;0;0;0	>tr|V9HW98|V9HW98_HUMAN Epididymis luminal protein 2 OS=Homo sapiens GN=HEL2 PE=2 SV=1;>sp|P62258|1433E_HUMAN 14-3-3 protein epsilon OS=Homo sapiens GN=YWHAE PE=1 SV=1;>tr|G9K389|G9K389_HUMAN YWHAE/FAM22B fusion protein (Fragment) OS=Homo sapiens GN=YWHAE/	23	9	9	7	8	7	4	7	8	4	1	4	3	5	5	7	8	7	4	7	8	4	1	4	3	5	5	7	6	6	3	5	6	2	0	4	3	4	3	5	37.6	37.6	34.5	29.174
tr|B2R853|B2R853_HUMAN;sp|P48668|K2C6C_HUMAN;CON__P48668;tr|B4DWU6|B4DWU6_HUMAN;tr|B4DRR0|B4DRR0_HUMAN;tr|B4DRY0|B4DRY0_HUMAN;tr|A8K2I0|A8K2I0_HUMAN;sp|P02538|K2C6A_HUMAN;CON__P02538;tr|B4DRU6|B4DRU6_HUMAN	tr|B2R853|B2R853_HUMAN;sp|P48668|K2C6C_HUMAN;CON__P48668;tr|B4DWU6|B4DWU6_HUMAN;tr|B4DRR0|B4DRR0_HUMAN;tr|B4DRY0|B4DRY0_HUMAN;tr|A8K2I0|A8K2I0_HUMAN;sp|P02538|K2C6A_HUMAN;CON__P02538;tr|B4DRU6|B4DRU6_HUMAN	16;16;16;15;15;15;15;15;15;14	11;11;11;10;10;11;10;10;10;9	1;1;1;1;1;1;1;1;1;1	>tr|B2R853|B2R853_HUMAN cDNA, FLJ93744, highly similar to Homo sapiens keratin 6E (KRT6E), mRNA OS=Homo sapiens PE=2 SV=1;>sp|P48668|K2C6C_HUMAN Keratin, type II cytoskeletal 6C OS=Homo sapiens GN=KRT6C PE=1 SV=3;>P48668 SWISS-PROT:P48668 Tax_Id=9606 Gene_	10	16	11	1	9	10	7	9	14	9	7	11	5	11	9	12	5	6	5	6	10	7	4	7	2	7	4	7	1	1	1	1	1	1	1	1	1	1	0	1	30.5	21.8	3	60.026
tr|V9HWK1|V9HWK1_HUMAN;sp|P60174|TPIS_HUMAN;tr|Q53HE2|Q53HE2_HUMAN;tr|B4DUI5|B4DUI5_HUMAN;tr|U3KQF3|U3KQF3_HUMAN;tr|U3KPZ0|U3KPZ0_HUMAN;tr|Q2QD09|Q2QD09_HUMAN;tr|U3KPS5|U3KPS5_HUMAN	tr|V9HWK1|V9HWK1_HUMAN;sp|P60174|TPIS_HUMAN;tr|Q53HE2|Q53HE2_HUMAN;tr|B4DUI5|B4DUI5_HUMAN;tr|U3KQF3|U3KQF3_HUMAN;tr|U3KPZ0|U3KPZ0_HUMAN	9;9;8;7;5;5;4;3	9;9;8;7;5;5;4;3	9;9;8;7;5;5;4;3	>tr|V9HWK1|V9HWK1_HUMAN Triosephosphate isomerase OS=Homo sapiens GN=HEL-S-49 PE=2 SV=1;>sp|P60174|TPIS_HUMAN Triosephosphate isomerase OS=Homo sapiens GN=TPI1 PE=1 SV=3;>tr|Q53HE2|Q53HE2_HUMAN Triosephosphate isomerase (Fragment) OS=Homo sapiens PE=2 SV=1	8	9	9	9	5	9	3	7	9	1	2	4	1	5	2	9	5	9	3	7	9	1	2	4	1	5	2	9	5	9	3	7	9	1	2	4	1	5	2	9	55	55	55	26.669
sp|Q06830|PRDX1_HUMAN;tr|B2R4P2|B2R4P2_HUMAN;tr|H7C3T4|H7C3T4_HUMAN;tr|V9HW63|V9HW63_HUMAN;sp|Q13162|PRDX4_HUMAN	sp|Q06830|PRDX1_HUMAN;tr|B2R4P2|B2R4P2_HUMAN	6;5;1;1;1	6;5;1;1;1	5;4;1;1;1	>sp|Q06830|PRDX1_HUMAN Peroxiredoxin-1 OS=Homo sapiens GN=PRDX1 PE=1 SV=1;>tr|B2R4P2|B2R4P2_HUMAN cDNA, FLJ92164, highly similar to Homo sapiens peroxiredoxin 1 (PRDX1), mRNA OS=Homo sapiens PE=2 SV=1	5	6	6	5	4	6	4	6	6	4	2	4	4	4	4	6	4	6	4	6	6	4	2	4	4	4	4	6	3	5	3	5	5	3	1	3	3	3	3	5	29.1	29.1	23.6	22.11
CON__P02662	CON__P02662	3	3	3	>P02662 SWISS-PROT:P02662 Alpha-S1-casein - Bos taurus (Bovine).	1	3	3	3	3	3	3	3	3	2	3	3	1	3	3	3	3	3	3	3	3	2	3	3	1	3	3	3	3	3	3	3	3	2	3	3	1	3	3	3	23.1	23.1	23.1	22.975
tr|Q15203|Q15203_HUMAN;tr|Q7KZ52|Q7KZ52_HUMAN;tr|B8ZZQ6|B8ZZQ6_HUMAN;tr|V9HVW6|V9HVW6_HUMAN;tr|Q8TBK9|Q8TBK9_HUMAN;tr|Q86YS2|Q86YS2_HUMAN;tr|Q53S24|Q53S24_HUMAN;sp|P06454|PTMA_HUMAN;tr|Q15202|Q15202_HUMAN;tr|Q15204|Q15204_HUMAN	tr|Q15203|Q15203_HUMAN;tr|Q7KZ52|Q7KZ52_HUMAN;tr|B8ZZQ6|B8ZZQ6_HUMAN;tr|V9HVW6|V9HVW6_HUMAN;tr|Q8TBK9|Q8TBK9_HUMAN;tr|Q86YS2|Q86YS2_HUMAN;tr|Q53S24|Q53S24_HUMAN;sp|P06454|PTMA_HUMAN;tr|Q15202|Q15202_HUMAN;tr|Q15204|Q15204_HUMAN	2;2;2;2;2;2;2;2;1;1	2;2;2;2;2;2;2;2;1;1	2;2;2;2;2;2;2;2;1;1	>tr|Q15203|Q15203_HUMAN Prothymosin alpha OS=Homo sapiens PE=4 SV=2;>tr|Q7KZ52|Q7KZ52_HUMAN PTMA protein (Fragment) OS=Homo sapiens GN=PTMA PE=2 SV=1;>tr|B8ZZQ6|B8ZZQ6_HUMAN Uncharacterized protein OS=Homo sapiens GN=PTMA PE=1 SV=1;>tr|V9HVW6|V9HVW6_HUMAN	10	2	2	2	1	2	1	1	0	0	0	1	0	1	1	1	1	2	1	1	0	0	0	1	0	1	1	1	1	2	1	1	0	0	0	1	0	1	1	1	23.3	23.3	23.3	8.1611
tr|H6VRG2|H6VRG2_HUMAN	tr|H6VRG2|H6VRG2_HUMAN	30	1	0	>tr|H6VRG2|H6VRG2_HUMAN Keratin 1 OS=Homo sapiens GN=KRT1 PE=3 SV=1	1	30	1	0	12	21	17	16	19	14	19	14	9	16	23	26	1	1	0	0	1	0	0	1	1	1	1	1	0	0	0	0	0	0	0	0	0	0	0	0	49.5	1.9	0	66.065
sp|P02545|LMNA_HUMAN;tr|Q3BDU5|Q3BDU5_HUMAN;tr|Q8N519|Q8N519_HUMAN;tr|Q5I6Y5|Q5I6Y5_HUMAN;tr|W8QEH3|W8QEH3_HUMAN;tr|Q5TCI8|Q5TCI8_HUMAN;tr|H0YAB0|H0YAB0_HUMAN;tr|W5X314|W5X314_HUMAN;tr|B4DFR3|B4DFR3_HUMAN	sp|P02545|LMNA_HUMAN;tr|Q3BDU5|Q3BDU5_HUMAN;tr|Q8N519|Q8N519_HUMAN;tr|Q5I6Y5|Q5I6Y5_HUMAN;tr|W8QEH3|W8QEH3_HUMAN;tr|Q5TCI8|Q5TCI8_HUMAN	14;12;11;11;11;9;4;2;2	14;12;11;11;11;9;4;2;2	14;12;11;11;11;9;4;2;2	>sp|P02545|LMNA_HUMAN Prelamin-A/C OS=Homo sapiens GN=LMNA PE=1 SV=1;>tr|Q3BDU5|Q3BDU5_HUMAN Rhabdomyosarcoma antigen MU-RMS-40.12 OS=Homo sapiens PE=2 SV=1;>tr|Q8N519|Q8N519_HUMAN LMNA protein OS=Homo sapiens PE=2 SV=1;>tr|Q5I6Y5|Q5I6Y5_HUMAN Lamin A/C tr	9	14	14	14	8	13	3	12	13	2	6	11	6	5	4	13	8	13	3	12	13	2	6	11	6	5	4	13	8	13	3	12	13	2	6	11	6	5	4	13	27.1	27.1	27.1	74.139
tr|V9HWC7|V9HWC7_HUMAN;sp|P30041|PRDX6_HUMAN;tr|A4UCS6|A4UCS6_HUMAN;tr|B4DUK1|B4DUK1_HUMAN	tr|V9HWC7|V9HWC7_HUMAN;sp|P30041|PRDX6_HUMAN	9;9;3;2	9;9;3;2	9;9;3;2	>tr|V9HWC7|V9HWC7_HUMAN Epididymis secretory sperm binding protein Li 128m OS=Homo sapiens GN=HEL-S-128m PE=2 SV=1;>sp|P30041|PRDX6_HUMAN Peroxiredoxin-6 OS=Homo sapiens GN=PRDX6 PE=1 SV=3	4	9	9	9	5	8	4	8	6	3	0	5	3	8	5	8	5	8	4	8	6	3	0	5	3	8	5	8	5	8	4	8	6	3	0	5	3	8	5	8	47.8	47.8	47.8	25.035
tr|F8W6I7|F8W6I7_HUMAN;tr|A0A024RB53|A0A024RB53_HUMAN;tr|A0A024RAZ7|A0A024RAZ7_HUMAN;sp|P09651|ROA1_HUMAN;tr|Q0VAC0|Q0VAC0_HUMAN;tr|Q6IPF2|Q6IPF2_HUMAN;tr|F8VZ49|F8VZ49_HUMAN;tr|Q9BSM5|Q9BSM5_HUMAN;tr|A0A024RC46|A0A024RC46_HUMAN;tr|A0A024QZ98|A0A024QZ98_HUMAN;sp|Q32P51|RA1L2_HUMAN;tr|F8VTQ5|F8VTQ5_HUMAN;tr|F8VYN5|F8VYN5_HUMAN;tr|B4DP35|B4DP35_HUMAN;tr|B4E0B5|B4E0B5_HUMAN;tr|H0YH80|H0YH80_HUMAN;tr…	tr|F8W6I7|F8W6I7_HUMAN;tr|A0A024RB53|A0A024RB53_HUMAN;tr|A0A024RAZ7|A0A024RAZ7_HUMAN;sp|P09651|ROA1_HUMAN;tr|Q0VAC0|Q0VAC0_HUMAN;tr|Q6IPF2|Q6IPF2_HUMAN;tr|F8VZ49|F8VZ49_HUMAN;tr|Q9BSM5|Q9BSM5_HUMAN;tr|A0A024RC46|A0A024RC46_HUMAN;tr|A0A024QZ98|A0A024QZ98_HUMAN;sp|Q32P51|RA1L2_HUMAN;tr|F8VTQ5|F8VTQ5_HUMAN;tr|F8VYN5|F8VYN5_HUMAN;tr|B4DP35|B4DP35_HUMAN;tr|B4E0B5|B4E0B5_HUMAN	10;10;10;10;9;9;8;8;8;8;8;7;5;5;5;4;3;2	10;10;10;10;9;9;8;8;8;8;8;7;5;5;5;4;3;2	8;8;8;8;7;7;6;6;6;6;6;5;3;5;5;4;3;2	>tr|F8W6I7|F8W6I7_HUMAN Heterogeneous nuclear ribonucleoprotein A1 OS=Homo sapiens GN=HNRNPA1 PE=1 SV=2;>tr|A0A024RB53|A0A024RB53_HUMAN Heterogeneous nuclear ribonucleoprotein A1, isoform CRA_a OS=Homo sapiens GN=HNRPA1 PE=4 SV=1;>tr|A0A024RAZ7|A0A024RAZ7_	18	10	10	8	5	10	2	10	10	6	2	3	2	7	6	9	5	10	2	10	10	6	2	3	2	7	6	9	4	8	2	8	8	4	2	2	2	5	6	7	33.2	33.2	28	33.155
tr|M0QZ52|M0QZ52_HUMAN;tr|B4DJ51|B4DJ51_HUMAN;tr|B2RDW0|B2RDW0_HUMAN;sp|P62158|CALM_HUMAN;tr|H0Y7A7|H0Y7A7_HUMAN;tr|F8WBR5|F8WBR5_HUMAN;tr|G3V479|G3V479_HUMAN;tr|Q9BRL5|Q9BRL5_HUMAN;tr|E7ETZ0|E7ETZ0_HUMAN;tr|A8K1M2|A8K1M2_HUMAN;tr|E7EMB3|E7EMB3_HUMAN;tr|Q96HY3|Q96HY3_HUMAN;sp|P27482|CALL3_HUMAN	tr|M0QZ52|M0QZ52_HUMAN;tr|B4DJ51|B4DJ51_HUMAN;tr|B2RDW0|B2RDW0_HUMAN;sp|P62158|CALM_HUMAN;tr|H0Y7A7|H0Y7A7_HUMAN;tr|F8WBR5|F8WBR5_HUMAN;tr|G3V479|G3V479_HUMAN;tr|Q9BRL5|Q9BRL5_HUMAN;tr|E7ETZ0|E7ETZ0_HUMAN;tr|A8K1M2|A8K1M2_HUMAN;tr|E7EMB3|E7EMB3_HUMAN	4;4;4;4;4;3;3;3;3;3;3;1;1	4;4;4;4;4;3;3;3;3;3;3;1;1	4;4;4;4;4;3;3;3;3;3;3;1;1	>tr|M0QZ52|M0QZ52_HUMAN Calmodulin OS=Homo sapiens GN=CALM3 PE=1 SV=1;>tr|B4DJ51|B4DJ51_HUMAN Calmodulin 1 (Phosphorylase kinase, delta), isoform CRA_a OS=Homo sapiens GN=CALM1 PE=2 SV=1;>tr|B2RDW0|B2RDW0_HUMAN cDNA, FLJ96792, highly similar to Homo sapien	13	4	4	4	1	4	3	4	2	2	0	2	0	3	2	4	1	4	3	4	2	2	0	2	0	3	2	4	1	4	3	4	2	2	0	2	0	3	2	4	62.7	62.7	62.7	9.3542
sp|Q5XKE5|K2C79_HUMAN;CON__Q5XKE5	sp|Q5XKE5|K2C79_HUMAN;CON__Q5XKE5	5;5	1;1	0;0	>sp|Q5XKE5|K2C79_HUMAN Keratin, type II cytoskeletal 79 OS=Homo sapiens GN=KRT79 PE=1 SV=2;>Q5XKE5 SWISS-PROT:Q5XKE5 Tax_Id=9606 Gene_Symbol=KRT79 Keratin, type II cytoskeletal 79	2	5	1	0	5	5	3	4	5	3	3	5	4	5	5	5	1	1	1	1	1	0	0	1	1	1	1	1	0	0	0	0	0	0	0	0	0	0	0	0	9.2	1.9	0	57.835
tr|V9HWE9|V9HWE9_HUMAN;sp|P09211|GSTP1_HUMAN;tr|A8MX94|A8MX94_HUMAN;tr|C7DJS1|C7DJS1_HUMAN;tr|B2C310|B2C310_HUMAN;tr|Q5D6A5|Q5D6A5_HUMAN;tr|C7DJS2|C7DJS2_HUMAN	tr|V9HWE9|V9HWE9_HUMAN;sp|P09211|GSTP1_HUMAN;tr|A8MX94|A8MX94_HUMAN	8;8;7;2;1;1;1	8;8;7;2;1;1;1	8;8;7;2;1;1;1	>tr|V9HWE9|V9HWE9_HUMAN Epididymis secretory protein Li 22 OS=Homo sapiens GN=HEL-S-22 PE=2 SV=1;>sp|P09211|GSTP1_HUMAN Glutathione S-transferase P OS=Homo sapiens GN=GSTP1 PE=1 SV=2;>tr|A8MX94|A8MX94_HUMAN Glutathione S-transferase P OS=Homo sapiens GN=GS	7	8	8	8	5	8	3	7	6	5	2	4	4	5	6	5	5	8	3	7	6	5	2	4	4	5	6	5	5	8	3	7	6	5	2	4	4	5	6	5	47.6	47.6	47.6	23.356
tr|Q96RE1|Q96RE1_HUMAN;tr|Q9NZS6|Q9NZS6_HUMAN;tr|Q6IPT9|Q6IPT9_HUMAN;tr|Q6IPS9|Q6IPS9_HUMAN;tr|Q6IPN6|Q6IPN6_HUMAN;tr|Q53HR5|Q53HR5_HUMAN;tr|Q53HQ7|Q53HQ7_HUMAN;tr|Q53HM9|Q53HM9_HUMAN;tr|Q53GE9|Q53GE9_HUMAN;tr|Q53GA1|Q53GA1_HUMAN;tr|Q53G85|Q53G85_HUMAN;tr|A8K9C4|A8K9C4_HUMAN;sp|Q5VTE0|EF1A3_HUMAN;sp|P68104|EF1A1_HUMAN;tr|A9X7H1|A9X7H1_HUMAN;tr|Q59GP5|Q59GP5_HUMAN;tr|Q8IUB0|Q8IUB0_HUMAN;tr|Q53HR1|…	tr|Q96RE1|Q96RE1_HUMAN;tr|Q9NZS6|Q9NZS6_HUMAN;tr|Q6IPT9|Q6IPT9_HUMAN;tr|Q6IPS9|Q6IPS9_HUMAN;tr|Q6IPN6|Q6IPN6_HUMAN;tr|Q53HR5|Q53HR5_HUMAN;tr|Q53HQ7|Q53HQ7_HUMAN;tr|Q53HM9|Q53HM9_HUMAN;tr|Q53GE9|Q53GE9_HUMAN;tr|Q53GA1|Q53GA1_HUMAN;tr|Q53G85|Q53G85_HUMAN;tr|A8K9C4|A8K9C4_HUMAN;sp|Q5VTE0|EF1A3_HUMAN;sp|P68104|EF1A1_HUMAN;tr|A9X7H1|A9X7H1_HUMAN;tr|Q59GP5|Q59GP5_HUMAN;tr|Q8IUB0|Q8IUB0_HUMAN;tr|Q53HR1|…	4;4;4;4;4;4;4;4;4;4;4;4;4;4;3;3;3;3;3;3;3;3;3;3;2;2;2;2;2;2;2;2;1;1;1	4;4;4;4;4;4;4;4;4;4;4;4;4;4;3;3;3;3;3;3;3;3;3;3;2;2;2;2;2;2;2;2;1;1;1	4;4;4;4;4;4;4;4;4;4;4;4;4;4;3;3;3;3;3;3;3;3;3;3;2;2;2;2;2;2;2;2;1;1;1	>tr|Q96RE1|Q96RE1_HUMAN Elongation factor 1-alpha OS=Homo sapiens GN=EEF1A1L14 PE=2 SV=1;>tr|Q9NZS6|Q9NZS6_HUMAN Elongation factor 1-alpha (Fragment) OS=Homo sapiens PE=2 SV=1;>tr|Q6IPT9|Q6IPT9_HUMAN Elongation factor 1-alpha OS=Homo sapiens GN=EEF1A1 PE=2	35	4	4	4	3	4	2	3	4	2	2	2	3	1	3	3	3	4	2	3	4	2	2	2	3	1	3	3	3	4	2	3	4	2	2	2	3	1	3	3	10.8	10.8	10.8	43.024
tr|Q53HF2|Q53HF2_HUMAN;tr|V9HW22|V9HW22_HUMAN;sp|P11142|HSP7C_HUMAN;tr|E9PKE3|E9PKE3_HUMAN;tr|Q53GZ6|Q53GZ6_HUMAN;tr|E9PN89|E9PN89_HUMAN;tr|Q96IS6|Q96IS6_HUMAN;tr|B3KTV0|B3KTV0_HUMAN;tr|E9PLF4|E9PLF4_HUMAN;tr|B4DTX2|B4DTX2_HUMAN;tr|E9PQQ4|E9PQQ4_HUMAN;tr|E9PQK7|E9PQK7_HUMAN;tr|E9PK54|E9PK54_HUMAN;tr|E9PI65|E9PI65_HUMAN;tr|E9PNE6|E9PNE6_HUMAN;tr|E9PN25|E9PN25_HUMAN;tr|E9PPY6|E9PPY6_HUMAN;tr|B4E1Q1…	tr|Q53HF2|Q53HF2_HUMAN;tr|V9HW22|V9HW22_HUMAN;sp|P11142|HSP7C_HUMAN;tr|E9PKE3|E9PKE3_HUMAN;tr|Q53GZ6|Q53GZ6_HUMAN;tr|E9PN89|E9PN89_HUMAN;tr|Q96IS6|Q96IS6_HUMAN;tr|B3KTV0|B3KTV0_HUMAN;tr|E9PLF4|E9PLF4_HUMAN;tr|B4DTX2|B4DTX2_HUMAN;tr|E9PQQ4|E9PQQ4_HUMAN;tr|E9PQK7|E9PQK7_HUMAN;tr|E9PK54|E9PK54_HUMAN;tr|E9PI65|E9PI65_HUMAN;tr|E9PNE6|E9PNE6_HUMAN	10;10;10;9;9;8;8;8;7;7;6;6;6;5;5;4;4;4;4;4;2;2;2	9;9;9;8;9;7;7;7;6;6;6;6;6;4;5;4;4;3;3;3;2;2;2	8;8;8;7;8;7;7;6;5;5;5;5;5;3;4;3;3;3;2;2;2;2;1	>tr|Q53HF2|Q53HF2_HUMAN Heat shock 70kDa protein 8 isoform 2 variant (Fragment) OS=Homo sapiens PE=1 SV=1;>tr|V9HW22|V9HW22_HUMAN Epididymis luminal protein 33 OS=Homo sapiens GN=HEL-S-72p PE=2 SV=1;>sp|P11142|HSP7C_HUMAN Heat shock cognate 71 kDa protein	23	10	9	8	8	7	6	7	9	4	4	2	3	5	3	8	7	6	5	6	8	3	3	2	3	4	3	7	6	5	4	5	7	2	2	1	3	3	2	6	28.2	24.9	22.3	53.499
tr|V9HWB4|V9HWB4_HUMAN;sp|P11021|GRP78_HUMAN;tr|B4DEF7|B4DEF7_HUMAN	tr|V9HWB4|V9HWB4_HUMAN;sp|P11021|GRP78_HUMAN;tr|B4DEF7|B4DEF7_HUMAN	12;12;6	12;12;6	11;11;5	>tr|V9HWB4|V9HWB4_HUMAN Epididymis secretory sperm binding protein Li 89n OS=Homo sapiens GN=HEL-S-89n PE=2 SV=1;>sp|P11021|GRP78_HUMAN 78 kDa glucose-regulated protein OS=Homo sapiens GN=HSPA5 PE=1 SV=2;>tr|B4DEF7|B4DEF7_HUMAN cDNA FLJ60062, highly simila	3	12	12	11	9	10	5	8	11	5	7	5	6	6	6	11	9	10	5	8	11	5	7	5	6	6	6	11	8	9	4	7	10	4	6	5	6	5	6	10	25.8	25.8	23.4	72.332
tr|E9PP50|E9PP50_HUMAN;tr|V9HWI5|V9HWI5_HUMAN;sp|P23528|COF1_HUMAN;tr|B4E112|B4E112_HUMAN;tr|E9PQB7|E9PQB7_HUMAN;tr|G3V1A4|G3V1A4_HUMAN;tr|E9PK25|E9PK25_HUMAN;tr|E9PLJ3|E9PLJ3_HUMAN;tr|E9PS23|E9PS23_HUMAN;tr|Q549N0|Q549N0_HUMAN;sp|Q9Y281|COF2_HUMAN	tr|E9PP50|E9PP50_HUMAN;tr|V9HWI5|V9HWI5_HUMAN;sp|P23528|COF1_HUMAN;tr|B4E112|B4E112_HUMAN;tr|E9PQB7|E9PQB7_HUMAN;tr|G3V1A4|G3V1A4_HUMAN;tr|E9PK25|E9PK25_HUMAN;tr|E9PLJ3|E9PLJ3_HUMAN;tr|E9PS23|E9PS23_HUMAN	6;6;6;5;5;5;5;4;4;2;2	6;6;6;5;5;5;5;4;4;2;2	6;6;6;5;5;5;5;4;4;2;2	>tr|E9PP50|E9PP50_HUMAN Cofilin-1 (Fragment) OS=Homo sapiens GN=CFL1 PE=1 SV=2;>tr|V9HWI5|V9HWI5_HUMAN Cofilin 1 (Non-muscle), isoform CRA_b OS=Homo sapiens GN=HEL-S-15 PE=2 SV=1;>sp|P23528|COF1_HUMAN Cofilin-1 OS=Homo sapiens GN=CFL1 PE=1 SV=3;>tr|B4E112|	11	6	6	6	5	6	4	5	4	3	1	3	2	4	3	6	5	6	4	5	4	3	1	3	2	4	3	6	5	6	4	5	4	3	1	3	2	4	3	6	49.1	49.1	49.1	17.777
tr|A8K5I0|A8K5I0_HUMAN;sp|P08107|HSP71_HUMAN;tr|Q59EJ3|Q59EJ3_HUMAN;tr|B4DNT8|B4DNT8_HUMAN;tr|B4DI39|B4DI39_HUMAN;tr|B4DWK5|B4DWK5_HUMAN;tr|B4DFN9|B4DFN9_HUMAN;tr|B4DVU9|B4DVU9_HUMAN;tr|B4E1S9|B4E1S9_HUMAN;tr|B4E388|B4E388_HUMAN;tr|Q9UQC1|Q9UQC1_HUMAN;tr|V9GZ37|V9GZ37_HUMAN;tr|B3KTT5|B3KTT5_HUMAN;tr|Q53FC7|Q53FC7_HUMAN;tr|B3KSM6|B3KSM6_HUMAN;tr|B2R6X5|B2R6X5_HUMAN;sp|P17066|HSP76_HUMAN;tr|B4DNV4|…	tr|A8K5I0|A8K5I0_HUMAN;sp|P08107|HSP71_HUMAN;tr|Q59EJ3|Q59EJ3_HUMAN;tr|B4DNT8|B4DNT8_HUMAN;tr|B4DI39|B4DI39_HUMAN;tr|B4DWK5|B4DWK5_HUMAN;tr|B4DFN9|B4DFN9_HUMAN;tr|B4DVU9|B4DVU9_HUMAN;tr|B4E1S9|B4E1S9_HUMAN;tr|B4E388|B4E388_HUMAN	9;9;9;8;8;8;7;6;6;5;4;4;4;4;4;4;4;3;3;3;3;3	8;8;8;8;7;7;6;6;6;5;4;4;4;3;3;3;3;2;2;2;2;3	5;5;5;5;4;4;5;4;4;4;1;3;3;2;2;2;2;1;1;2;2;2	>tr|A8K5I0|A8K5I0_HUMAN Epididymis secretory protein Li 103 OS=Homo sapiens GN=HEL-S-103 PE=2 SV=1;>sp|P08107|HSP71_HUMAN Heat shock 70 kDa protein 1A/1B OS=Homo sapiens GN=HSPA1A PE=1 SV=5;>tr|Q59EJ3|Q59EJ3_HUMAN Heat shock 70kDa protein 1A variant (Fragm	22	9	8	5	7	6	3	5	9	2	5	3	7	5	4	9	6	5	2	4	8	1	4	2	7	4	3	8	4	3	1	2	5	1	2	2	4	2	2	5	19.2	17.2	10.6	70.051
tr|V9HWF4|V9HWF4_HUMAN;sp|P00558|PGK1_HUMAN;tr|B4E1H9|B4E1H9_HUMAN;tr|B4DHB3|B4DHB3_HUMAN;tr|B4DWQ3|B4DWQ3_HUMAN;tr|B4DHM5|B4DHM5_HUMAN;sp|P07205|PGK2_HUMAN;tr|V9HW85|V9HW85_HUMAN	tr|V9HWF4|V9HWF4_HUMAN;sp|P00558|PGK1_HUMAN;tr|B4E1H9|B4E1H9_HUMAN;tr|B4DHB3|B4DHB3_HUMAN	9;9;7;5;4;4;2;1	9;9;7;5;4;4;2;1	9;9;7;5;4;4;2;1	>tr|V9HWF4|V9HWF4_HUMAN Phosphoglycerate kinase OS=Homo sapiens GN=HEL-S-68p PE=2 SV=1;>sp|P00558|PGK1_HUMAN Phosphoglycerate kinase 1 OS=Homo sapiens GN=PGK1 PE=1 SV=3;>tr|B4E1H9|B4E1H9_HUMAN Phosphoglycerate kinase OS=Homo sapiens PE=2 SV=1;>tr|B4DHB3|B4	8	9	9	9	7	9	2	9	9	2	1	5	1	0	3	8	7	9	2	9	9	2	1	5	1	0	3	8	7	9	2	9	9	2	1	5	1	0	3	8	30.9	30.9	30.9	44.614
sp|P16403|H12_HUMAN	sp|P16403|H12_HUMAN	4	4	1	>sp|P16403|H12_HUMAN Histone H1.2 OS=Homo sapiens GN=HIST1H1C PE=1 SV=2	1	4	4	1	1	4	1	4	4	3	0	1	0	2	1	2	1	4	1	4	4	3	0	1	0	2	1	2	0	1	0	1	1	0	0	0	0	0	0	0	18.8	18.8	7.5	21.364
sp|P08779|K1C16_HUMAN;CON__P08779;sp|P19012|K1C15_HUMAN;CON__P19012;tr|B4DWU0|B4DWU0_HUMAN;tr|B4E2J5|B4E2J5_HUMAN;tr|B3KVF5|B3KVF5_HUMAN;tr|B4E204|B4E204_HUMAN;tr|A8MT21|A8MT21_HUMAN;CON__Q9Z2K1;CON__Q3ZAW8;tr|Q16195|Q16195_HUMAN;tr|K7ENW6|K7ENW6_HUMAN;CON__Q9D312	sp|P08779|K1C16_HUMAN;CON__P08779;sp|P19012|K1C15_HUMAN;CON__P19012	15;15;8;8;6;6;6;4;4;4;4;3;2;2	7;7;0;0;1;1;0;0;0;1;1;3;2;0	7;7;0;0;1;1;0;0;0;1;1;3;2;0	>sp|P08779|K1C16_HUMAN Keratin, type I cytoskeletal 16 OS=Homo sapiens GN=KRT16 PE=1 SV=4;>P08779 SWISS-PROT:P08779 Tax_Id=9606 Gene_Symbol=KRT16 Keratin, type I cytoskeletal 16;>sp|P19012|K1C15_HUMAN Keratin, type I cytoskeletal 15 OS=Homo sapiens GN=KRT1	14	15	7	7	7	12	7	9	10	11	8	9	5	11	8	10	4	5	3	5	6	6	5	5	3	5	3	5	4	5	3	5	6	6	5	5	3	5	3	5	34.9	24.5	24.5	51.267
tr|Q6IBN1|Q6IBN1_HUMAN;tr|A0A024R228|A0A024R228_HUMAN;sp|P61978|HNRPK_HUMAN;tr|Q5EC54|Q5EC54_HUMAN;tr|B4DFF1|B4DFF1_HUMAN;tr|Q5T6W1|Q5T6W1_HUMAN;tr|B3KU16|B3KU16_HUMAN;tr|S4R359|S4R359_HUMAN	tr|Q6IBN1|Q6IBN1_HUMAN;tr|A0A024R228|A0A024R228_HUMAN;sp|P61978|HNRPK_HUMAN;tr|Q5EC54|Q5EC54_HUMAN;tr|B4DFF1|B4DFF1_HUMAN;tr|Q5T6W1|Q5T6W1_HUMAN	6;5;5;5;4;3;2;1	6;5;5;5;4;3;2;1	1;0;0;1;1;0;0;0	>tr|Q6IBN1|Q6IBN1_HUMAN HNRPK protein OS=Homo sapiens GN=HNRPK PE=2 SV=1;>tr|A0A024R228|A0A024R228_HUMAN Heterogeneous nuclear ribonucleoprotein K, isoform CRA_d OS=Homo sapiens GN=HNRPK PE=4 SV=1;>sp|P61978|HNRPK_HUMAN Heterogeneous nuclear ribonucleoprot	8	6	6	1	5	6	3	5	6	4	3	2	2	6	3	6	5	6	3	5	6	4	3	2	2	6	3	6	0	1	0	1	1	0	0	0	0	1	0	1	17.9	17.9	1.7	51.028
tr|B2RCX0|B2RCX0_HUMAN;tr|A0A024R895|A0A024R895_HUMAN;tr|Q5VXV3|Q5VXV3_HUMAN;sp|Q01105|SET_HUMAN;sp|P0DME0|SETLP_HUMAN	tr|B2RCX0|B2RCX0_HUMAN;tr|A0A024R895|A0A024R895_HUMAN;tr|Q5VXV3|Q5VXV3_HUMAN;sp|Q01105|SET_HUMAN;sp|P0DME0|SETLP_HUMAN	3;3;3;3;2	3;3;3;3;2	3;3;3;3;2	>tr|B2RCX0|B2RCX0_HUMAN cDNA, FLJ96345, Homo sapiens SET translocation (myeloid leukemia-associated) (SET),mRNA OS=Homo sapiens PE=2 SV=1;>tr|A0A024R895|A0A024R895_HUMAN SET translocation (Myeloid leukemia-associated), isoform CRA_b OS=Homo sapiens GN=SET	5	3	3	3	2	3	2	2	3	2	1	3	0	3	2	3	2	3	2	2	3	2	1	3	0	3	2	3	2	3	2	2	3	2	1	3	0	3	2	3	12.6	12.6	12.6	32.134
CON__P02663	CON__P02663	2	2	2	>P02663 SWISS-PROT:P02663 Alpha-S2-casein [Contains: Casocidin-1 - Bos taurus (Bovine).	1	2	2	2	2	2	1	2	2	2	2	2	1	2	1	2	2	2	1	2	2	2	2	2	1	2	1	2	2	2	1	2	2	2	2	2	1	2	1	2	10.6	10.6	10.6	24.348
tr|V9HWE0|V9HWE0_HUMAN;sp|P08758|ANXA5_HUMAN;tr|D6RBL5|D6RBL5_HUMAN;tr|E9PHT9|E9PHT9_HUMAN;tr|D6RBE9|D6RBE9_HUMAN;tr|B4DNG6|B4DNG6_HUMAN;tr|D6RCN3|D6RCN3_HUMAN	tr|V9HWE0|V9HWE0_HUMAN;sp|P08758|ANXA5_HUMAN;tr|D6RBL5|D6RBL5_HUMAN;tr|E9PHT9|E9PHT9_HUMAN;tr|D6RBE9|D6RBE9_HUMAN	7;7;5;4;4;2;1	7;7;5;4;4;2;1	7;7;5;4;4;2;1	>tr|V9HWE0|V9HWE0_HUMAN Annexin OS=Homo sapiens GN=HEL-S-7 PE=2 SV=1;>sp|P08758|ANXA5_HUMAN Annexin A5 OS=Homo sapiens GN=ANXA5 PE=1 SV=2;>tr|D6RBL5|D6RBL5_HUMAN Annexin OS=Homo sapiens GN=ANXA5 PE=1 SV=1;>tr|E9PHT9|E9PHT9_HUMAN Annexin OS=Homo sapiens GN=	7	7	7	7	5	5	1	5	6	4	2	2	2	4	5	6	5	5	1	5	6	4	2	2	2	4	5	6	5	5	1	5	6	4	2	2	2	4	5	6	30	30	30	35.936
sp|P15924|DESP_HUMAN;tr|Q4LE79|Q4LE79_HUMAN;tr|B4E2A0|B4E2A0_HUMAN;tr|B4DKX6|B4DKX6_HUMAN;tr|B4DWT7|B4DWT7_HUMAN;tr|G1UI31|G1UI31_HUMAN;tr|Q6ZP16|Q6ZP16_HUMAN	sp|P15924|DESP_HUMAN;tr|Q4LE79|Q4LE79_HUMAN;tr|B4E2A0|B4E2A0_HUMAN;tr|B4DKX6|B4DKX6_HUMAN	18;14;10;9;7;1;1	18;14;10;9;7;1;1	18;14;10;9;7;1;1	>sp|P15924|DESP_HUMAN Desmoplakin OS=Homo sapiens GN=DSP PE=1 SV=3;>tr|Q4LE79|Q4LE79_HUMAN DSP variant protein (Fragment) OS=Homo sapiens GN=DSP variant protein PE=2 SV=1;>tr|B4E2A0|B4E2A0_HUMAN cDNA FLJ61543, highly similar to Desmoplakin OS=Homo sapiens	7	18	18	18	3	9	2	6	9	4	5	2	2	7	1	18	3	9	2	6	9	4	5	2	2	7	1	18	3	9	2	6	9	4	5	2	2	7	1	18	8.8	8.8	8.8	331.77
sp|P23297|S10A1_HUMAN;tr|Q5T7Y5|Q5T7Y5_HUMAN;tr|Q5T7Y4|Q5T7Y4_HUMAN;tr|Q5T7Y6|Q5T7Y6_HUMAN	sp|P23297|S10A1_HUMAN;tr|Q5T7Y5|Q5T7Y5_HUMAN;tr|Q5T7Y4|Q5T7Y4_HUMAN;tr|Q5T7Y6|Q5T7Y6_HUMAN	2;1;1;1	2;1;1;1	2;1;1;1	>sp|P23297|S10A1_HUMAN Protein S100-A1 OS=Homo sapiens GN=S100A1 PE=1 SV=2;>tr|Q5T7Y5|Q5T7Y5_HUMAN Protein S100-A1 (Fragment) OS=Homo sapiens GN=S100A1 PE=4 SV=1;>tr|Q5T7Y4|Q5T7Y4_HUMAN Protein S100-A1 OS=Homo sapiens GN=S100A1 PE=4 SV=1;>tr|Q5T7Y6|Q5T7Y6_	4	2	2	2	1	1	1	2	1	1	0	1	2	1	1	1	1	1	1	2	1	1	0	1	2	1	1	1	1	1	1	2	1	1	0	1	2	1	1	1	38.3	38.3	38.3	10.546
tr|C9J9K3|C9J9K3_HUMAN;tr|A6NE09|A6NE09_HUMAN;tr|A0A024R2P0|A0A024R2P0_HUMAN;sp|P08865|RSSA_HUMAN;tr|A0A024R7P5|A0A024R7P5_HUMAN;tr|Q96RS2|Q96RS2_HUMAN;tr|C9JQR9|C9JQR9_HUMAN	tr|C9J9K3|C9J9K3_HUMAN;tr|A6NE09|A6NE09_HUMAN;tr|A0A024R2P0|A0A024R2P0_HUMAN;sp|P08865|RSSA_HUMAN;tr|A0A024R7P5|A0A024R7P5_HUMAN;tr|Q96RS2|Q96RS2_HUMAN	4;4;4;4;3;3;1	4;4;4;4;3;3;1	4;4;4;4;3;3;1	>tr|C9J9K3|C9J9K3_HUMAN 40S ribosomal protein SA (Fragment) OS=Homo sapiens GN=RPSA PE=1 SV=2;>tr|A6NE09|A6NE09_HUMAN 40S ribosomal protein SA OS=Homo sapiens GN=RPSAP58 PE=3 SV=1;>tr|A0A024R2P0|A0A024R2P0_HUMAN 40S ribosomal protein SA OS=Homo sapiens GN=	7	4	4	4	3	3	2	3	3	3	1	2	2	4	1	4	3	3	2	3	3	3	1	2	2	4	1	4	3	3	2	3	3	3	1	2	2	4	1	4	18.3	18.3	18.3	29.404
tr|D0PNI1|D0PNI1_HUMAN;sp|P63104|1433Z_HUMAN;tr|E7EX29|E7EX29_HUMAN;tr|B0AZS6|B0AZS6_HUMAN;tr|Q2F831|Q2F831_HUMAN;tr|B7Z2E6|B7Z2E6_HUMAN;tr|H0YB80|H0YB80_HUMAN;tr|E7ESK7|E7ESK7_HUMAN;tr|E5RGE1|E5RGE1_HUMAN;tr|Q6LD62|Q6LD62_HUMAN;tr|E5RIR4|E5RIR4_HUMAN;tr|E9PD24|E9PD24_HUMAN;tr|E7EVZ2|E7EVZ2_HUMAN	tr|D0PNI1|D0PNI1_HUMAN;sp|P63104|1433Z_HUMAN;tr|E7EX29|E7EX29_HUMAN;tr|B0AZS6|B0AZS6_HUMAN;tr|Q2F831|Q2F831_HUMAN;tr|B7Z2E6|B7Z2E6_HUMAN;tr|H0YB80|H0YB80_HUMAN;tr|E7ESK7|E7ESK7_HUMAN	8;8;7;6;4;4;4;4;2;2;2;2;2	6;6;5;5;3;3;3;3;1;1;1;1;1	6;6;5;5;3;3;3;3;1;1;1;1;1	>tr|D0PNI1|D0PNI1_HUMAN Epididymis luminal protein 4 OS=Homo sapiens GN=YWHAZ PE=2 SV=1;>sp|P63104|1433Z_HUMAN 14-3-3 protein zeta/delta OS=Homo sapiens GN=YWHAZ PE=1 SV=1;>tr|E7EX29|E7EX29_HUMAN 14-3-3 protein zeta/delta (Fragment) OS=Homo sapiens GN=YWHA	13	8	6	6	5	4	3	5	6	4	3	3	3	2	5	7	3	3	2	3	4	2	2	3	3	1	3	5	3	3	2	3	4	2	2	3	3	1	3	5	38	34.7	34.7	27.745
tr|Q05CF8|Q05CF8_HUMAN;tr|B4DPP8|B4DPP8_HUMAN;tr|D3DNU8|D3DNU8_HUMAN;CON__P01045-1;CON__Q2KJ62;CON__P01044-1;tr|B4E1C2|B4E1C2_HUMAN;sp|P01042|KNG1_HUMAN	tr|Q05CF8|Q05CF8_HUMAN;tr|B4DPP8|B4DPP8_HUMAN;tr|D3DNU8|D3DNU8_HUMAN;CON__P01045-1;CON__Q2KJ62;CON__P01044-1;tr|B4E1C2|B4E1C2_HUMAN;sp|P01042|KNG1_HUMAN	2;2;2;2;2;2;2;2	2;2;2;2;2;2;2;2	2;2;2;2;2;2;2;2	>tr|Q05CF8|Q05CF8_HUMAN KNG1 protein OS=Homo sapiens GN=KNG1 PE=2 SV=1;>tr|B4DPP8|B4DPP8_HUMAN cDNA FLJ53075, highly similar to Kininogen-1 OS=Homo sapiens PE=2 SV=1;>tr|D3DNU8|D3DNU8_HUMAN Kininogen 1, isoform CRA_a OS=Homo sapiens GN=KNG1 PE=4 SV=1;>P010	8	2	2	2	0	0	0	2	2	2	0	1	0	2	0	2	0	0	0	2	2	2	0	1	0	2	0	2	0	0	0	2	2	2	0	1	0	2	0	2	3.1	3.1	3.1	33.055
tr|A0A024RCA7|A0A024RCA7_HUMAN;sp|P05387|RLA2_HUMAN;tr|H0YDD8|H0YDD8_HUMAN	tr|A0A024RCA7|A0A024RCA7_HUMAN;sp|P05387|RLA2_HUMAN;tr|H0YDD8|H0YDD8_HUMAN	4;4;2	4;4;2	4;4;2	>tr|A0A024RCA7|A0A024RCA7_HUMAN Ribosomal protein, large, P2, isoform CRA_a OS=Homo sapiens GN=RPLP2 PE=4 SV=1;>sp|P05387|RLA2_HUMAN 60S acidic ribosomal protein P2 OS=Homo sapiens GN=RPLP2 PE=1 SV=1;>tr|H0YDD8|H0YDD8_HUMAN 60S acidic ribosomal protein P2	3	4	4	4	3	4	1	4	3	3	0	3	3	3	1	3	3	4	1	4	3	3	0	3	3	3	1	3	3	4	1	4	3	3	0	3	3	3	1	3	53	53	53	11.665
tr|A0A024R3Q3|A0A024R3Q3_HUMAN;tr|A0A024R0Y6|A0A024R0Y6_HUMAN;sp|P84077|ARF1_HUMAN;sp|P61204|ARF3_HUMAN;tr|F5H423|F5H423_HUMAN;tr|B7ZB63|B7ZB63_HUMAN;tr|B4E190|B4E190_HUMAN;tr|B4DEB9|B4DEB9_HUMAN;tr|F5H0C7|F5H0C7_HUMAN;tr|C9J1Z8|C9J1Z8_HUMAN;tr|B4DJC8|B4DJC8_HUMAN;tr|B4DN70|B4DN70_HUMAN;tr|A4D0Z3|A4D0Z3_HUMAN;sp|P84085|ARF5_HUMAN;tr|B4DLJ3|B4DLJ3_HUMAN;tr|H0YGG7|H0YGG7_HUMAN	tr|A0A024R3Q3|A0A024R3Q3_HUMAN;tr|A0A024R0Y6|A0A024R0Y6_HUMAN;sp|P84077|ARF1_HUMAN;sp|P61204|ARF3_HUMAN;tr|F5H423|F5H423_HUMAN;tr|B7ZB63|B7ZB63_HUMAN;tr|B4E190|B4E190_HUMAN;tr|B4DEB9|B4DEB9_HUMAN	5;5;5;5;4;3;3;3;2;2;2;2;2;2;2;1	5;5;5;5;4;3;3;3;2;2;2;2;2;2;2;1	4;4;4;4;3;3;3;2;1;1;1;2;1;1;1;1	>tr|A0A024R3Q3|A0A024R3Q3_HUMAN ADP-ribosylation factor 1, isoform CRA_a OS=Homo sapiens GN=ARF1 PE=3 SV=1;>tr|A0A024R0Y6|A0A024R0Y6_HUMAN ADP-ribosylation factor 3, isoform CRA_b OS=Homo sapiens GN=ARF3 PE=3 SV=1;>sp|P84077|ARF1_HUMAN ADP-ribosylation fac	16	5	5	4	3	4	3	4	4	2	2	2	3	5	4	3	3	4	3	4	4	2	2	2	3	5	4	3	2	3	2	3	3	1	1	2	2	4	3	2	37.6	37.6	26	20.697
tr|H3BQN4|H3BQN4_HUMAN;tr|V9HWN7|V9HWN7_HUMAN;sp|P04075|ALDOA_HUMAN;tr|J3KPS3|J3KPS3_HUMAN;tr|H3BUH7|H3BUH7_HUMAN;tr|H3BR04|H3BR04_HUMAN;tr|H3BU78|H3BU78_HUMAN;tr|H3BPS8|H3BPS8_HUMAN;tr|H3BMQ8|H3BMQ8_HUMAN;tr|H3BR68|H3BR68_HUMAN;tr|A4UCS9|A4UCS9_HUMAN;tr|A4UCT0|A4UCT0_HUMAN	tr|H3BQN4|H3BQN4_HUMAN;tr|V9HWN7|V9HWN7_HUMAN;sp|P04075|ALDOA_HUMAN;tr|J3KPS3|J3KPS3_HUMAN;tr|H3BUH7|H3BUH7_HUMAN;tr|H3BR04|H3BR04_HUMAN;tr|H3BU78|H3BU78_HUMAN;tr|H3BPS8|H3BPS8_HUMAN	7;7;7;7;4;4;4;4;3;2;2;1	7;7;7;7;4;4;4;4;3;2;2;1	7;7;7;7;4;4;4;4;3;2;2;1	>tr|H3BQN4|H3BQN4_HUMAN Fructose-bisphosphate aldolase A OS=Homo sapiens GN=ALDOA PE=1 SV=1;>tr|V9HWN7|V9HWN7_HUMAN Aldolase A, fructose-bisphosphate, isoform CRA_a OS=Homo sapiens GN=HEL-S-87p PE=2 SV=1;>sp|P04075|ALDOA_HUMAN Fructose-bisphosphate aldolas	12	7	7	7	6	5	2	5	7	4	1	3	1	1	2	6	6	5	2	5	7	4	1	3	1	1	2	6	6	5	2	5	7	4	1	3	1	1	2	6	31	31	31	39.34
tr|B7Z597|B7Z597_HUMAN;tr|B3GQS7|B3GQS7_HUMAN;tr|A0A024R3X4|A0A024R3X4_HUMAN;sp|P10809|CH60_HUMAN;tr|B7Z5E7|B7Z5E7_HUMAN;tr|B7Z4F6|B7Z4F6_HUMAN;tr|E7EXB4|E7EXB4_HUMAN;tr|Q53SE2|Q53SE2_HUMAN;tr|E7ESH4|E7ESH4_HUMAN;tr|C9JL19|C9JL19_HUMAN;tr|C9JCQ4|C9JCQ4_HUMAN;tr|C9JL25|C9JL25_HUMAN;tr|C9J0S9|C9J0S9_HUMAN	tr|B7Z597|B7Z597_HUMAN;tr|B3GQS7|B3GQS7_HUMAN;tr|A0A024R3X4|A0A024R3X4_HUMAN;sp|P10809|CH60_HUMAN;tr|B7Z5E7|B7Z5E7_HUMAN;tr|B7Z4F6|B7Z4F6_HUMAN	8;8;8;8;7;5;3;3;3;2;2;2;1	8;8;8;8;7;5;3;3;3;2;2;2;1	8;8;8;8;7;5;3;3;3;2;2;2;1	>tr|B7Z597|B7Z597_HUMAN cDNA FLJ54373, highly similar to 60 kDa heat shock protein, mitochondrial OS=Homo sapiens PE=2 SV=1;>tr|B3GQS7|B3GQS7_HUMAN Mitochondrial heat shock 60kD protein 1 variant 1 OS=Homo sapiens GN=HSPD1 PE=2 SV=1;>tr|A0A024R3X4|A0A024R3	13	8	8	8	5	7	3	5	8	3	3	5	3	3	1	6	5	7	3	5	8	3	3	5	3	3	1	6	5	7	3	5	8	3	3	5	3	3	1	6	19.3	19.3	19.3	60.047
CON__P02666	CON__P02666	2	2	2	>P02666 SWISS-PROT:P02666 Beta-casein - Bos taurus (Bovine).	1	2	2	2	1	1	1	1	1	1	1	1	1	1	2	1	1	1	1	1	1	1	1	1	1	1	2	1	1	1	1	1	1	1	1	1	1	1	2	1	12.4	12.4	12.4	23.583
tr|G3V4W0|G3V4W0_HUMAN;tr|B4DY08|B4DY08_HUMAN;tr|B2R5W2|B2R5W2_HUMAN;tr|G3V4C1|G3V4C1_HUMAN;tr|G3V576|G3V576_HUMAN;tr|B3KX96|B3KX96_HUMAN;tr|B2R603|B2R603_HUMAN;tr|G3V2Q1|G3V2Q1_HUMAN;tr|A8K9A4|A8K9A4_HUMAN;sp|P07910|HNRPC_HUMAN;tr|G3V5X6|G3V5X6_HUMAN;tr|G3V3K6|G3V3K6_HUMAN;tr|G3V251|G3V251_HUMAN;tr|G3V555|G3V555_HUMAN;tr|G3V575|G3V575_HUMAN;tr|B4DMJ1|B4DMJ1_HUMAN;tr|B4DSU6|B4DSU6_HUMAN;tr|G3V2D6…	tr|G3V4W0|G3V4W0_HUMAN;tr|B4DY08|B4DY08_HUMAN;tr|B2R5W2|B2R5W2_HUMAN;tr|G3V4C1|G3V4C1_HUMAN;tr|G3V576|G3V576_HUMAN;tr|B3KX96|B3KX96_HUMAN;tr|B2R603|B2R603_HUMAN;tr|G3V2Q1|G3V2Q1_HUMAN;tr|A8K9A4|A8K9A4_HUMAN;sp|P07910|HNRPC_HUMAN;tr|G3V5X6|G3V5X6_HUMAN;tr|G3V3K6|G3V3K6_HUMAN;tr|G3V251|G3V251_HUMAN;tr|G3V555|G3V555_HUMAN;tr|G3V575|G3V575_HUMAN;tr|B4DMJ1|B4DMJ1_HUMAN;tr|B4DSU6|B4DSU6_HUMAN;tr|G3V2D6…	6;6;6;6;5;5;5;5;5;5;4;4;4;4;4;3;3;3;3;2;2;2;2;2;2;2;1;1	6;6;6;6;5;5;5;5;5;5;4;4;4;4;4;3;3;3;3;2;2;2;2;2;2;2;1;1	6;6;6;6;5;5;5;5;5;5;4;4;4;4;4;3;3;3;3;2;2;2;2;2;2;2;1;1	>tr|G3V4W0|G3V4W0_HUMAN Heterogeneous nuclear ribonucleoproteins C1/C2 (Fragment) OS=Homo sapiens GN=HNRNPC PE=1 SV=1;>tr|B4DY08|B4DY08_HUMAN Heterogeneous nuclear ribonucleoproteins C1/C2 OS=Homo sapiens GN=HNRNPC PE=1 SV=1;>tr|B2R5W2|B2R5W2_HUMAN cDNA, F	28	6	6	6	5	6	2	5	3	3	2	1	1	6	2	6	5	6	2	5	3	3	2	1	1	6	2	6	5	6	2	5	3	3	2	1	1	6	2	6	29	29	29	28.916
tr|V9HW65|V9HW65_HUMAN;tr|A0A024R5Z7|A0A024R5Z7_HUMAN;sp|P07355|ANXA2_HUMAN;tr|H0YN42|H0YN42_HUMAN;tr|H0YMD0|H0YMD0_HUMAN;tr|H0YMU9|H0YMU9_HUMAN;tr|H0YKS4|H0YKS4_HUMAN;tr|H0YM50|H0YM50_HUMAN;sp|A6NMY6|AXA2L_HUMAN;tr|H0YN28|H0YN28_HUMAN;tr|H0YL33|H0YL33_HUMAN;tr|H0YNP5|H0YNP5_HUMAN;tr|B3KRQ1|B3KRQ1_HUMAN;tr|B4DNH8|B4DNH8_HUMAN;tr|H0YNA0|H0YNA0_HUMAN;tr|H0YMM1|H0YMM1_HUMAN;tr|H0YKV8|H0YKV8_HUMAN;tr…	tr|V9HW65|V9HW65_HUMAN;tr|A0A024R5Z7|A0A024R5Z7_HUMAN;sp|P07355|ANXA2_HUMAN;tr|H0YN42|H0YN42_HUMAN;tr|H0YMD0|H0YMD0_HUMAN;tr|H0YMU9|H0YMU9_HUMAN;tr|H0YKS4|H0YKS4_HUMAN;tr|H0YM50|H0YM50_HUMAN;sp|A6NMY6|AXA2L_HUMAN;tr|H0YN28|H0YN28_HUMAN;tr|H0YL33|H0YL33_HUMAN;tr|H0YNP5|H0YNP5_HUMAN;tr|B3KRQ1|B3KRQ1_HUMAN;tr|B4DNH8|B4DNH8_HUMAN	11;11;11;10;9;9;7;7;7;6;6;6;6;6;5;5;4;4;4;4;4;4;3;3;3;2;2;1	11;11;11;10;9;9;7;7;7;6;6;6;6;6;5;5;4;4;4;4;4;4;3;3;3;2;2;1	11;11;11;10;9;9;7;7;7;6;6;6;6;6;5;5;4;4;4;4;4;4;3;3;3;2;2;1	>tr|V9HW65|V9HW65_HUMAN Annexin OS=Homo sapiens GN=HEL-S-270 PE=2 SV=1;>tr|A0A024R5Z7|A0A024R5Z7_HUMAN Annexin OS=Homo sapiens GN=ANXA2 PE=3 SV=1;>sp|P07355|ANXA2_HUMAN Annexin A2 OS=Homo sapiens GN=ANXA2 PE=1 SV=2;>tr|H0YN42|H0YN42_HUMAN Annexin (Fragment	28	11	11	11	2	6	2	2	10	3	1	5	4	2	2	10	2	6	2	2	10	3	1	5	4	2	2	10	2	6	2	2	10	3	1	5	4	2	2	10	36.3	36.3	36.3	38.576
tr|Q0QF37|Q0QF37_HUMAN;tr|Q75MT9|Q75MT9_HUMAN;tr|Q6FHZ0|Q6FHZ0_HUMAN;tr|A0A024R4K3|A0A024R4K3_HUMAN;sp|P40926|MDHM_HUMAN;tr|G3XAL0|G3XAL0_HUMAN;tr|B3KTM1|B3KTM1_HUMAN	tr|Q0QF37|Q0QF37_HUMAN;tr|Q75MT9|Q75MT9_HUMAN;tr|Q6FHZ0|Q6FHZ0_HUMAN;tr|A0A024R4K3|A0A024R4K3_HUMAN;sp|P40926|MDHM_HUMAN;tr|G3XAL0|G3XAL0_HUMAN;tr|B3KTM1|B3KTM1_HUMAN	8;8;8;8;8;6;6	8;8;8;8;8;6;6	8;8;8;8;8;6;6	>tr|Q0QF37|Q0QF37_HUMAN Malate dehydrogenase (Fragment) OS=Homo sapiens GN=MDH2 PE=2 SV=1;>tr|Q75MT9|Q75MT9_HUMAN Malate dehydrogenase (Fragment) OS=Homo sapiens GN=MDH2 PE=3 SV=1;>tr|Q6FHZ0|Q6FHZ0_HUMAN Malate dehydrogenase OS=Homo sapiens GN=MDH2 PE=2 SV	7	8	8	8	8	6	4	6	8	3	1	1	4	2	1	7	8	6	4	6	8	3	1	1	4	2	1	7	8	6	4	6	8	3	1	1	4	2	1	7	37.4	37.4	37.4	31.969
tr|B7Z6P1|B7Z6P1_HUMAN;tr|A8K3K1|A8K3K1_HUMAN;sp|P68133|ACTS_HUMAN;sp|P68032|ACTC_HUMAN;tr|Q5T8M8|Q5T8M8_HUMAN;tr|A6NL76|A6NL76_HUMAN;tr|Q13707|Q13707_HUMAN;sp|P63267|ACTH_HUMAN;tr|D2JYH4|D2JYH4_HUMAN;sp|P62736|ACTA_HUMAN;tr|Q7Z7J6|Q7Z7J6_HUMAN;tr|B4DUI8|B4DUI8_HUMAN;tr|B3KW67|B3KW67_HUMAN;tr|F8WB63|F8WB63_HUMAN;tr|B8ZZJ2|B8ZZJ2_HUMAN;tr|C9JFL5|C9JFL5_HUMAN;tr|F6UVQ4|F6UVQ4_HUMAN;tr|F6QUT6|F6QUT6…	tr|B7Z6P1|B7Z6P1_HUMAN;tr|A8K3K1|A8K3K1_HUMAN;sp|P68133|ACTS_HUMAN;sp|P68032|ACTC_HUMAN;tr|Q5T8M8|Q5T8M8_HUMAN;tr|A6NL76|A6NL76_HUMAN;tr|Q13707|Q13707_HUMAN;sp|P63267|ACTH_HUMAN;tr|D2JYH4|D2JYH4_HUMAN;sp|P62736|ACTA_HUMAN;tr|Q7Z7J6|Q7Z7J6_HUMAN;tr|B4DUI8|B4DUI8_HUMAN;tr|B3KW67|B3KW67_HUMAN	6;6;6;6;5;5;5;5;5;5;4;4;4;2;2;2;2;2;2	1;1;1;1;1;1;1;1;1;1;1;1;1;1;1;1;1;1;1	1;1;1;1;1;1;1;1;1;1;1;1;1;1;1;1;1;1;1	>tr|B7Z6P1|B7Z6P1_HUMAN cDNA FLJ53662, highly similar to Actin, alpha skeletal muscle OS=Homo sapiens PE=2 SV=1;>tr|A8K3K1|A8K3K1_HUMAN cDNA FLJ78096, highly similar to Homo sapiens actin, alpha, cardiac muscle (ACTC), mRNA OS=Homo sapiens PE=2 SV=1;>sp|P6	19	6	1	1	5	5	4	6	6	4	3	3	4	4	4	6	1	1	1	1	1	1	1	1	1	1	1	1	1	1	1	1	1	1	1	1	1	1	1	1	20.7	4.7	4.7	38.579
REV__tr|Q05D07|Q05D07_HUMAN;REV__sp|Q15506|SP17_HUMAN	REV__tr|Q05D07|Q05D07_HUMAN;REV__sp|Q15506|SP17_HUMAN	1;1	1;1	1;1	>tr|Q05D07|Q05D07_HUMAN SPA17 protein (Fragment) OS=Homo sapiens GN=SPA17 PE=2 SV=1;>sp|Q15506|SP17_HUMAN Sperm surface protein Sp17 OS=Homo sapiens GN=SPA17 PE=1 SV=1	2	1	1	1	1	1	1	1	1	1	1	1	0	1	1	1	1	1	1	1	1	1	1	1	0	1	1	1	1	1	1	1	1	1	1	1	0	1	1	1	0	0	0	17.016
tr|V9HWB9|V9HWB9_HUMAN;sp|P00338|LDHA_HUMAN;tr|F5GXY2|F5GXY2_HUMAN;tr|B4DJI1|B4DJI1_HUMAN;tr|F5GXH2|F5GXH2_HUMAN;tr|F5GYU2|F5GYU2_HUMAN;tr|F5GZQ4|F5GZQ4_HUMAN;tr|F5H5J4|F5H5J4_HUMAN;tr|F5H6W8|F5H6W8_HUMAN;tr|F5H8H6|F5H8H6_HUMAN;tr|F5GXC7|F5GXC7_HUMAN;tr|F5GWW2|F5GWW2_HUMAN;tr|F5GXU1|F5GXU1_HUMAN;sp|Q9BYZ2|LDH6B_HUMAN	tr|V9HWB9|V9HWB9_HUMAN;sp|P00338|LDHA_HUMAN;tr|F5GXY2|F5GXY2_HUMAN;tr|B4DJI1|B4DJI1_HUMAN;tr|F5GXH2|F5GXH2_HUMAN;tr|F5GYU2|F5GYU2_HUMAN	7;7;5;5;4;4;3;3;3;1;1;1;1;1	7;7;5;5;4;4;3;3;3;1;1;1;1;1	7;7;5;5;4;4;3;3;3;1;1;1;1;1	>tr|V9HWB9|V9HWB9_HUMAN L-lactate dehydrogenase OS=Homo sapiens GN=HEL-S-133P PE=2 SV=1;>sp|P00338|LDHA_HUMAN L-lactate dehydrogenase A chain OS=Homo sapiens GN=LDHA PE=1 SV=2;>tr|F5GXY2|F5GXY2_HUMAN L-lactate dehydrogenase A chain (Fragment) OS=Homo sapie	14	7	7	7	6	5	2	5	5	0	4	2	2	2	6	5	6	5	2	5	5	0	4	2	2	2	6	5	6	5	2	5	5	0	4	2	2	2	6	5	23.5	23.5	23.5	36.688
tr|U3PXP0|U3PXP0_HUMAN;tr|U6A216|U6A216_HUMAN;tr|Q9BX83|Q9BX83_HUMAN;tr|Q4ZGM8|Q4ZGM8_HUMAN;tr|E9M4D4|E9M4D4_HUMAN;tr|I1VZV6|I1VZV6_HUMAN;tr|D1MGQ2|D1MGQ2_HUMAN;sp|P69905|HBA_HUMAN;tr|Q96T46|Q96T46_HUMAN;tr|E1B2D1|E1B2D1_HUMAN;tr|G3V1N2|G3V1N2_HUMAN;tr|V9H1D9|V9H1D9_HUMAN	tr|U3PXP0|U3PXP0_HUMAN;tr|U6A216|U6A216_HUMAN;tr|Q9BX83|Q9BX83_HUMAN;tr|Q4ZGM8|Q4ZGM8_HUMAN;tr|E9M4D4|E9M4D4_HUMAN;tr|I1VZV6|I1VZV6_HUMAN;tr|D1MGQ2|D1MGQ2_HUMAN;sp|P69905|HBA_HUMAN;tr|Q96T46|Q96T46_HUMAN;tr|E1B2D1|E1B2D1_HUMAN;tr|G3V1N2|G3V1N2_HUMAN;tr|V9H1D9|V9H1D9_HUMAN	2;2;2;2;2;2;2;2;1;1;1;1	2;2;2;2;2;2;2;2;1;1;1;1	1;1;1;1;1;1;1;1;0;1;0;1	>tr|U3PXP0|U3PXP0_HUMAN Alpha globin chain (Fragment) OS=Homo sapiens GN=HBA2 PE=3 SV=1;>tr|U6A216|U6A216_HUMAN Mutant hemoglobin alpha 1 globin chain (Fragment) OS=Homo sapiens GN=HBA1 PE=3 SV=1;>tr|Q9BX83|Q9BX83_HUMAN Hemoglobin alpha 1 globin chain (Fra	12	2	2	1	2	2	2	2	2	1	1	1	1	2	1	1	2	2	2	2	2	1	1	1	1	2	1	1	1	1	1	1	1	1	1	1	1	1	0	1	47.1	47.1	29.4	5.7024
sp|Q15084|PDIA6_HUMAN	sp|Q15084|PDIA6_HUMAN	6	6	6	>sp|Q15084|PDIA6_HUMAN Protein disulfide-isomerase A6 OS=Homo sapiens GN=PDIA6 PE=1 SV=1	1	6	6	6	3	5	3	4	4	3	1	3	2	4	5	5	3	5	3	4	4	3	1	3	2	4	5	5	3	5	3	4	4	3	1	3	2	4	5	5	23.6	23.6	23.6	48.121
tr|Q6GMX6|Q6GMX6_HUMAN;sp|P01857|IGHG1_HUMAN;tr|Q6PYX1|Q6PYX1_HUMAN;tr|S6B291|S6B291_HUMAN;tr|Q6N096|Q6N096_HUMAN;tr|V9HW68|V9HW68_HUMAN;tr|Q6N089|Q6N089_HUMAN;tr|A8K008|A8K008_HUMAN;tr|Q6MZV7|Q6MZV7_HUMAN;tr|Q6N095|Q6N095_HUMAN;tr|Q6MZQ6|Q6MZQ6_HUMAN;tr|Q5EFE5|Q5EFE5_HUMAN;tr|Q6N094|Q6N094_HUMAN;tr|Q6N097|Q6N097_HUMAN;tr|Q7Z351|Q7Z351_HUMAN;tr|S6AWD9|S6AWD9_HUMAN;tr|S6BGE5|S6BGE5_HUMAN;tr|S6C4Q7…	tr|Q6GMX6|Q6GMX6_HUMAN;sp|P01857|IGHG1_HUMAN;tr|Q6PYX1|Q6PYX1_HUMAN;tr|S6B291|S6B291_HUMAN;tr|Q6N096|Q6N096_HUMAN;tr|V9HW68|V9HW68_HUMAN;tr|Q6N089|Q6N089_HUMAN;tr|A8K008|A8K008_HUMAN;tr|Q6MZV7|Q6MZV7_HUMAN;tr|Q6N095|Q6N095_HUMAN;tr|Q6MZQ6|Q6MZQ6_HUMAN;tr|Q5EFE5|Q5EFE5_HUMAN;tr|Q6N094|Q6N094_HUMAN;tr|Q6N097|Q6N097_HUMAN;tr|Q7Z351|Q7Z351_HUMAN;tr|S6AWD9|S6AWD9_HUMAN;tr|S6BGE5|S6BGE5_HUMAN	7;6;6;6;6;6;6;6;6;6;6;6;6;6;6;4;4;3;3;3;3;2;2;2;2;2;2;2;2;2;2;2;2;2;1;1;1;1;1;1;1;1;1;1;1;1	7;6;6;6;6;6;6;6;6;6;6;6;6;6;6;4;4;3;3;3;3;2;2;2;2;2;2;2;2;2;2;2;2;2;1;1;1;1;1;1;1;1;1;1;1;1	5;4;4;4;4;4;4;4;4;4;4;4;4;4;4;3;3;2;2;2;2;1;1;1;1;1;1;1;1;1;1;1;1;1;1;1;1;1;1;1;1;1;1;1;1;0	>tr|Q6GMX6|Q6GMX6_HUMAN IGH@ protein OS=Homo sapiens GN=IGH@ PE=1 SV=1;>sp|P01857|IGHG1_HUMAN Ig gamma-1 chain C region OS=Homo sapiens GN=IGHG1 PE=1 SV=1;>tr|Q6PYX1|Q6PYX1_HUMAN Hepatitis B virus receptor binding protein (Fragment) OS=Homo sapiens PE=1 SV	46	7	7	5	1	6	2	5	7	3	4	1	5	4	3	1	1	6	2	5	7	3	4	1	5	4	3	1	0	5	2	4	5	2	3	1	3	3	2	1	22.2	22.2	16.8	51.082
tr|Q6PUJ7|Q6PUJ7_HUMAN;tr|Q6FHP5|Q6FHP5_HUMAN;tr|A8K401|A8K401_HUMAN;sp|P35232|PHB_HUMAN;tr|Q53FV0|Q53FV0_HUMAN;tr|C9JW96|C9JW96_HUMAN;tr|C9JZ20|C9JZ20_HUMAN;tr|E7ESE2|E7ESE2_HUMAN;tr|E9PCW0|E9PCW0_HUMAN;tr|D6RBK0|D6RBK0_HUMAN;tr|Q9BSE8|Q9BSE8_HUMAN;tr|A8K9G2|A8K9G2_HUMAN	tr|Q6PUJ7|Q6PUJ7_HUMAN;tr|Q6FHP5|Q6FHP5_HUMAN;tr|A8K401|A8K401_HUMAN;sp|P35232|PHB_HUMAN;tr|Q53FV0|Q53FV0_HUMAN;tr|C9JW96|C9JW96_HUMAN;tr|C9JZ20|C9JZ20_HUMAN;tr|E7ESE2|E7ESE2_HUMAN;tr|E9PCW0|E9PCW0_HUMAN	6;6;6;6;5;4;3;3;3;2;1;1	6;6;6;6;5;4;3;3;3;2;1;1	6;6;6;6;5;4;3;3;3;2;1;1	>tr|Q6PUJ7|Q6PUJ7_HUMAN Epididymis luminal protein 215 OS=Homo sapiens GN=HEL-S-54e PE=2 SV=1;>tr|Q6FHP5|Q6FHP5_HUMAN PHB protein (Fragment) OS=Homo sapiens GN=PHB PE=2 SV=1;>tr|A8K401|A8K401_HUMAN Prohibitin, isoform CRA_a OS=Homo sapiens GN=PHB PE=2 SV=1	12	6	6	6	5	4	2	4	5	1	0	3	0	3	1	5	5	4	2	4	5	1	0	3	0	3	1	5	5	4	2	4	5	1	0	3	0	3	1	5	30.5	30.5	30.5	29.82
sp|Q9H0U4|RAB1B_HUMAN;tr|Q5U0I6|Q5U0I6_HUMAN;sp|P62820|RAB1A_HUMAN;tr|E9PLD0|E9PLD0_HUMAN;tr|B7Z8M7|B7Z8M7_HUMAN;tr|Q6FIG4|Q6FIG4_HUMAN;sp|Q92928|RAB1C_HUMAN;tr|Q9H1C9|Q9H1C9_HUMAN;tr|E7END7|E7END7_HUMAN;tr|C9JB90|C9JB90_HUMAN;tr|Q92927|Q92927_HUMAN;tr|E9PI18|E9PI18_HUMAN;tr|B3KTE3|B3KTE3_HUMAN;tr|C9JFM7|C9JFM7_HUMAN;tr|H0YMN7|H0YMN7_HUMAN;tr|Q96RD8|Q96RD8_HUMAN;tr|E9PJQ5|E9PJQ5_HUMAN;tr|Q6MZX6|Q…	sp|Q9H0U4|RAB1B_HUMAN;tr|Q5U0I6|Q5U0I6_HUMAN;sp|P62820|RAB1A_HUMAN;tr|E9PLD0|E9PLD0_HUMAN;tr|B7Z8M7|B7Z8M7_HUMAN;tr|Q6FIG4|Q6FIG4_HUMAN;sp|Q92928|RAB1C_HUMAN;tr|Q9H1C9|Q9H1C9_HUMAN;tr|E7END7|E7END7_HUMAN	4;4;4;3;3;3;3;2;2;1;1;1;1;1;1;1;1;1;1;1;1;1;1;1;1;1;1;1;1;1;1;1;1;1;1;1;1;1;1;1;1;1;1;1;1;1;1;1;1;1;1;1;1;1;1;1;1;1;1;1;1;1;1;1;1;1;1;1;1;1;1;1;1;1;1;1	4;4;4;3;3;3;3;2;2;1;1;1;1;1;1;1;1;1;1;1;1;1;1;1;1;1;1;1;1;1;1;1;1;1;1;1;1;1;1;1;1;1;1;1;1;1;1;1;1;1;1;1;1;1;1;1;1;1;1;1;1;1;1;1;1;1;1;1;1;1;1;1;1;1;1;1	3;3;3;3;3;2;2;1;2;0;1;0;0;0;0;1;0;0;0;0;0;0;0;0;0;0;0;0;0;0;0;0;0;0;0;0;0;0;0;0;0;0;0;0;0;0;0;0;0;0;0;0;0;0;0;0;0;0;0;0;0;0;0;0;0;0;0;0;0;0;0;0;0;0;0;0	>sp|Q9H0U4|RAB1B_HUMAN Ras-related protein Rab-1B OS=Homo sapiens GN=RAB1B PE=1 SV=1;>tr|Q5U0I6|Q5U0I6_HUMAN RAB1A protein OS=Homo sapiens GN=RAB1A PE=2 SV=1;>sp|P62820|RAB1A_HUMAN Ras-related protein Rab-1A OS=Homo sapiens GN=RAB1A PE=1 SV=3;>tr|E9PLD0|E9	76	4	4	3	3	4	1	4	4	3	2	2	3	3	2	3	3	4	1	4	4	3	2	2	3	3	2	3	2	3	1	3	3	2	2	1	2	2	1	2	26.9	26.9	21.4	22.171
sp|P21796|VDAC1_HUMAN;tr|B3KTS5|B3KTS5_HUMAN;tr|C9JI87|C9JI87_HUMAN;tr|B4DEI3|B4DEI3_HUMAN	sp|P21796|VDAC1_HUMAN;tr|B3KTS5|B3KTS5_HUMAN;tr|C9JI87|C9JI87_HUMAN;tr|B4DEI3|B4DEI3_HUMAN	6;5;4;3	6;5;4;3	5;4;4;2	>sp|P21796|VDAC1_HUMAN Voltage-dependent anion-selective channel protein 1 OS=Homo sapiens GN=VDAC1 PE=1 SV=2;>tr|B3KTS5|B3KTS5_HUMAN cDNA FLJ38670 fis, clone HSYRA2000190, highly similar to Voltage-dependent anion-selective channel protein 1 OS=Homo sapie	4	6	6	5	5	3	2	6	5	1	1	5	3	2	3	6	5	3	2	6	5	1	1	5	3	2	3	6	4	3	2	5	5	1	1	4	3	2	3	5	25.8	25.8	22.3	30.772
tr|V9HW35|V9HW35_HUMAN;sp|P30044|PRDX5_HUMAN	tr|V9HW35|V9HW35_HUMAN;sp|P30044|PRDX5_HUMAN	3;3	3;3	3;3	>tr|V9HW35|V9HW35_HUMAN Epididymis secretory protein Li 55 OS=Homo sapiens GN=HEL-S-55 PE=2 SV=1;>sp|P30044|PRDX5_HUMAN Peroxiredoxin-5, mitochondrial OS=Homo sapiens GN=PRDX5 PE=1 SV=4	2	3	3	3	2	3	1	3	2	1	1	1	2	2	1	3	2	3	1	3	2	1	1	1	2	2	1	3	2	3	1	3	2	1	1	1	2	2	1	3	24.1	24.1	24.1	17.031
REV__tr|A8K5H6|A8K5H6_HUMAN;REV__tr|A0A024R3V2|A0A024R3V2_HUMAN;REV__sp|Q9UQ84|EXO1_HUMAN	REV__tr|A8K5H6|A8K5H6_HUMAN;REV__tr|A0A024R3V2|A0A024R3V2_HUMAN;REV__sp|Q9UQ84|EXO1_HUMAN	1;1;1	1;1;1	1;1;1	>tr|A8K5H6|A8K5H6_HUMAN cDNA FLJ76659, highly similar to Homo sapiens exonuclease 1 (EXO1), transcript variant 2, mRNA OS=Homo sapiens PE=2 SV=1;>tr|A0A024R3V2|A0A024R3V2_HUMAN Exonuclease 1, isoform CRA_a OS=Homo sapiens GN=EXO1 PE=4 SV=1;>sp|Q9UQ84|EXO1_	3	1	1	1	1	1	0	1	0	1	0	0	1	1	0	1	1	1	0	1	0	1	0	0	1	1	0	1	1	1	0	1	0	1	0	0	1	1	0	1	0	0	0	93.899
sp|P23396|RS3_HUMAN;tr|F2Z2S8|F2Z2S8_HUMAN;tr|H0YF32|H0YF32_HUMAN;tr|H0YCJ7|H0YCJ7_HUMAN;tr|E9PPU1|E9PPU1_HUMAN;tr|Q53G83|Q53G83_HUMAN;tr|H0YEU2|H0YEU2_HUMAN;tr|E9PL09|E9PL09_HUMAN;tr|E9PQ96|E9PQ96_HUMAN;tr|E9PJH4|E9PJH4_HUMAN;tr|E9PK82|E9PK82_HUMAN;tr|A7E2S3|A7E2S3_HUMAN;tr|Q9NQS8|Q9NQS8_HUMAN;tr|H0YES8|H0YES8_HUMAN;tr|E9PQX2|E9PQX2_HUMAN;tr|E9PSF4|E9PSF4_HUMAN	sp|P23396|RS3_HUMAN;tr|F2Z2S8|F2Z2S8_HUMAN;tr|H0YF32|H0YF32_HUMAN;tr|H0YCJ7|H0YCJ7_HUMAN;tr|E9PPU1|E9PPU1_HUMAN;tr|Q53G83|Q53G83_HUMAN;tr|H0YEU2|H0YEU2_HUMAN;tr|E9PL09|E9PL09_HUMAN	5;4;4;4;4;4;3;3;2;2;2;2;2;1;1;1	5;4;4;4;4;4;3;3;2;2;2;2;2;1;1;1	5;4;4;4;4;4;3;3;2;2;2;2;2;1;1;1	>sp|P23396|RS3_HUMAN 40S ribosomal protein S3 OS=Homo sapiens GN=RPS3 PE=1 SV=2;>tr|F2Z2S8|F2Z2S8_HUMAN 40S ribosomal protein S3 OS=Homo sapiens GN=RPS3 PE=1 SV=1;>tr|H0YF32|H0YF32_HUMAN 40S ribosomal protein S3 (Fragment) OS=Homo sapiens GN=RPS3 PE=1 SV=1	16	5	5	5	4	5	3	5	4	1	2	1	2	2	1	4	4	5	3	5	4	1	2	1	2	2	1	4	4	5	3	5	4	1	2	1	2	2	1	4	25.1	25.1	25.1	26.688
tr|Q53YD7|Q53YD7_HUMAN;sp|P26641|EF1G_HUMAN;tr|B4DUP0|B4DUP0_HUMAN;tr|Q2F838|Q2F838_HUMAN;tr|B4DSR4|B4DSR4_HUMAN;tr|B4DUK7|B4DUK7_HUMAN	tr|Q53YD7|Q53YD7_HUMAN;sp|P26641|EF1G_HUMAN;tr|B4DUP0|B4DUP0_HUMAN	8;8;4;3;3;3	8;8;4;3;3;3	8;8;4;3;3;3	>tr|Q53YD7|Q53YD7_HUMAN EEF1G protein OS=Homo sapiens GN=EEF1G PE=2 SV=1;>sp|P26641|EF1G_HUMAN Elongation factor 1-gamma OS=Homo sapiens GN=EEF1G PE=1 SV=3;>tr|B4DUP0|B4DUP0_HUMAN cDNA FLJ59433, highly similar to Elongation factor 1-gamma OS=Homo sapiens P	6	8	8	8	5	5	2	5	5	3	5	2	1	4	2	5	5	5	2	5	5	3	5	2	1	4	2	5	5	5	2	5	5	3	5	2	1	4	2	5	24.7	24.7	24.7	50.118
tr|Q6FHN3|Q6FHN3_HUMAN;sp|P22392|NDKB_HUMAN;tr|Q32Q12|Q32Q12_HUMAN;tr|F6XY72|F6XY72_HUMAN;tr|E7ERL0|E7ERL0_HUMAN;sp|P15531|NDKA_HUMAN;tr|J3KPD9|J3KPD9_HUMAN;sp|O60361|NDK8_HUMAN;tr|C9K028|C9K028_HUMAN;tr|E5RHP0|E5RHP0_HUMAN	tr|Q6FHN3|Q6FHN3_HUMAN;sp|P22392|NDKB_HUMAN;tr|Q32Q12|Q32Q12_HUMAN;tr|F6XY72|F6XY72_HUMAN;tr|E7ERL0|E7ERL0_HUMAN;sp|P15531|NDKA_HUMAN;tr|J3KPD9|J3KPD9_HUMAN;sp|O60361|NDK8_HUMAN	4;4;4;3;3;3;3;2;1;1	4;4;4;3;3;3;3;2;1;1	4;4;4;3;3;3;3;2;1;1	>tr|Q6FHN3|Q6FHN3_HUMAN Nucleoside diphosphate kinase OS=Homo sapiens GN=NME2 PE=2 SV=1;>sp|P22392|NDKB_HUMAN Nucleoside diphosphate kinase B OS=Homo sapiens GN=NME2 PE=1 SV=1;>tr|Q32Q12|Q32Q12_HUMAN Nucleoside diphosphate kinase OS=Homo sapiens GN=NME1-NM	10	4	4	4	3	2	2	4	2	0	0	1	2	4	1	3	3	2	2	4	2	0	0	1	2	4	1	3	3	2	2	4	2	0	0	1	2	4	1	3	34.9	34.9	34.9	17.298
tr|H9ZYJ2|H9ZYJ2_HUMAN;sp|P10599|THIO_HUMAN	tr|H9ZYJ2|H9ZYJ2_HUMAN;sp|P10599|THIO_HUMAN	3;3	3;3	3;3	>tr|H9ZYJ2|H9ZYJ2_HUMAN Thioredoxin OS=Homo sapiens GN=TXN PE=2 SV=1;>sp|P10599|THIO_HUMAN Thioredoxin OS=Homo sapiens GN=TXN PE=1 SV=3	2	3	3	3	2	2	2	3	3	2	0	2	0	3	2	3	2	2	2	3	3	2	0	2	0	3	2	3	2	2	2	3	3	2	0	2	0	3	2	3	22.9	22.9	22.9	11.737
tr|I4AY87|I4AY87_HUMAN;sp|P14174|MIF_HUMAN	tr|I4AY87|I4AY87_HUMAN;sp|P14174|MIF_HUMAN	2;2	2;2	2;2	>tr|I4AY87|I4AY87_HUMAN Macrophage migration inhibitory factor (Fragment) OS=Homo sapiens PE=2 SV=1;>sp|P14174|MIF_HUMAN Macrophage migration inhibitory factor OS=Homo sapiens GN=MIF PE=1 SV=4	2	2	2	2	2	2	2	2	2	0	0	0	0	0	1	2	2	2	2	2	2	0	0	0	0	0	1	2	2	2	2	2	2	0	0	0	0	0	1	2	17.4	17.4	17.4	12.476
sp|P54577|SYYC_HUMAN	sp|P54577|SYYC_HUMAN	1	1	1	>sp|P54577|SYYC_HUMAN Tyrosine--tRNA ligase, cytoplasmic OS=Homo sapiens GN=YARS PE=1 SV=4	1	1	1	1	1	1	0	0	0	0	0	0	1	0	0	0	1	1	0	0	0	0	0	0	1	0	0	0	1	1	0	0	0	0	0	0	1	0	0	0	1.9	1.9	1.9	59.143
tr|Q5CAQ5|Q5CAQ5_HUMAN;tr|V9HWP2|V9HWP2_HUMAN;sp|P14625|ENPL_HUMAN;tr|Q59FC6|Q59FC6_HUMAN;tr|Q96GW1|Q96GW1_HUMAN;tr|B4DQX3|B4DQX3_HUMAN;tr|B4DHT9|B4DHT9_HUMAN;tr|B4DU71|B4DU71_HUMAN;tr|F8W026|F8W026_HUMAN;tr|H0YIV0|H0YIV0_HUMAN	tr|Q5CAQ5|Q5CAQ5_HUMAN;tr|V9HWP2|V9HWP2_HUMAN;sp|P14625|ENPL_HUMAN;tr|Q59FC6|Q59FC6_HUMAN;tr|Q96GW1|Q96GW1_HUMAN	9;9;9;8;5;4;4;4;1;1	8;8;8;7;4;3;4;4;0;1	8;8;8;7;4;3;4;4;0;1	>tr|Q5CAQ5|Q5CAQ5_HUMAN Tumor rejection antigen (Gp96) 1 OS=Homo sapiens GN=TRA1 PE=2 SV=1;>tr|V9HWP2|V9HWP2_HUMAN Epididymis luminal protein 35 OS=Homo sapiens GN=HEL-S-125m PE=2 SV=1;>sp|P14625|ENPL_HUMAN Endoplasmin OS=Homo sapiens GN=HSP90B1 PE=1 SV=1;	10	9	8	8	3	6	2	7	7	3	4	2	2	4	2	8	2	5	2	6	6	2	3	1	2	3	1	7	2	5	2	6	6	2	3	1	2	3	1	7	15.3	13.8	13.8	92.339
tr|X6RJP6|X6RJP6_HUMAN;sp|P37802|TAGL2_HUMAN;tr|B7Z5A2|B7Z5A2_HUMAN	tr|X6RJP6|X6RJP6_HUMAN;sp|P37802|TAGL2_HUMAN	4;4;1	4;4;1	4;4;1	>tr|X6RJP6|X6RJP6_HUMAN Transgelin-2 (Fragment) OS=Homo sapiens GN=TAGLN2 PE=1 SV=1;>sp|P37802|TAGL2_HUMAN Transgelin-2 OS=Homo sapiens GN=TAGLN2 PE=1 SV=3	3	4	4	4	3	4	1	3	4	0	1	0	3	3	1	4	3	4	1	3	4	0	1	0	3	3	1	4	3	4	1	3	4	0	1	0	3	3	1	4	27.8	27.8	27.8	21.086
sp|P62826|RAN_HUMAN;tr|B5MDF5|B5MDF5_HUMAN;tr|J3KQE5|J3KQE5_HUMAN;tr|F5H018|F5H018_HUMAN;tr|H0YFC6|H0YFC6_HUMAN;tr|B4DV51|B4DV51_HUMAN;tr|Q96QB7|Q96QB7_HUMAN;tr|Q0EFC9|Q0EFC9_HUMAN	sp|P62826|RAN_HUMAN;tr|B5MDF5|B5MDF5_HUMAN;tr|J3KQE5|J3KQE5_HUMAN;tr|F5H018|F5H018_HUMAN	5;5;4;3;2;2;1;1	5;5;4;3;2;2;1;1	5;5;4;3;2;2;1;1	>sp|P62826|RAN_HUMAN GTP-binding nuclear protein Ran OS=Homo sapiens GN=RAN PE=1 SV=3;>tr|B5MDF5|B5MDF5_HUMAN GTP-binding nuclear protein Ran OS=Homo sapiens GN=RAN PE=1 SV=1;>tr|J3KQE5|J3KQE5_HUMAN GTP-binding nuclear protein Ran (Fragment) OS=Homo sapien	8	5	5	5	4	4	2	3	2	4	1	2	1	3	2	4	4	4	2	3	2	4	1	2	1	3	2	4	4	4	2	3	2	4	1	2	1	3	2	4	25.9	25.9	25.9	24.423
tr|A0A024R1N1|A0A024R1N1_HUMAN;sp|P35579|MYH9_HUMAN;tr|Q86XU5|Q86XU5_HUMAN;tr|B4E3S1|B4E3S1_HUMAN;tr|Q6ZNL4|Q6ZNL4_HUMAN;sp|P35580|MYH10_HUMAN;tr|F8W6L6|F8W6L6_HUMAN;tr|M0QY43|M0QY43_HUMAN;tr|A0A024QZJ6|A0A024QZJ6_HUMAN;tr|A0A024QZJ4|A0A024QZJ4_HUMAN;sp|P35749|MYH11_HUMAN;tr|B1PS43|B1PS43_HUMAN;tr|Q68D89|Q68D89_HUMAN;tr|E7ERA5|E7ERA5_HUMAN;tr|Q99529|Q99529_HUMAN;tr|Q5BKV1|Q5BKV1_HUMAN;tr|O14729|O…	tr|A0A024R1N1|A0A024R1N1_HUMAN;sp|P35579|MYH9_HUMAN;tr|Q86XU5|Q86XU5_HUMAN	12;12;8;4;3;3;3;2;2;2;2;2;1;1;1;1;1;1;1;1	12;12;8;4;3;3;3;2;2;2;2;2;1;1;1;1;1;1;1;1	9;9;6;2;3;1;1;0;0;0;0;0;0;0;1;0;0;0;0;0	>tr|A0A024R1N1|A0A024R1N1_HUMAN Myosin, heavy polypeptide 9, non-muscle, isoform CRA_a OS=Homo sapiens GN=MYH9 PE=4 SV=1;>sp|P35579|MYH9_HUMAN Myosin-9 OS=Homo sapiens GN=MYH9 PE=1 SV=4;>tr|Q86XU5|Q86XU5_HUMAN MYH9 protein (Fragment) OS=Homo sapiens GN=MYH	20	12	12	9	2	1	2	2	11	1	2	1	1	1	2	8	2	1	2	2	11	1	2	1	1	1	2	8	2	1	2	1	8	1	2	1	1	1	2	5	8.8	8.8	6.9	226.53
sp|Q15907|RB11B_HUMAN;tr|H3BMH2|H3BMH2_HUMAN;tr|H3BSC1|H3BSC1_HUMAN;tr|A0A024R5Z8|A0A024R5Z8_HUMAN;sp|P62491|RB11A_HUMAN;tr|B4DMN1|B4DMN1_HUMAN;tr|B4DQU5|B4DQU5_HUMAN;tr|M0R2D0|M0R2D0_HUMAN	sp|Q15907|RB11B_HUMAN;tr|H3BMH2|H3BMH2_HUMAN;tr|H3BSC1|H3BSC1_HUMAN;tr|A0A024R5Z8|A0A024R5Z8_HUMAN;sp|P62491|RB11A_HUMAN;tr|B4DMN1|B4DMN1_HUMAN	6;5;5;5;5;4;2;1	6;5;5;5;5;4;2;1	6;5;5;5;5;4;2;1	>sp|Q15907|RB11B_HUMAN Ras-related protein Rab-11B OS=Homo sapiens GN=RAB11B PE=1 SV=4;>tr|H3BMH2|H3BMH2_HUMAN Ras-related protein Rab-11A (Fragment) OS=Homo sapiens GN=RAB11A PE=3 SV=1;>tr|H3BSC1|H3BSC1_HUMAN Ras-related protein Rab-11A OS=Homo sapiens GN	8	6	6	6	1	4	1	6	4	1	0	2	2	4	1	5	1	4	1	6	4	1	0	2	2	4	1	5	1	4	1	6	4	1	0	2	2	4	1	5	35.8	35.8	35.8	24.488
tr|Q76LA1|Q76LA1_HUMAN;sp|P04080|CYTB_HUMAN	tr|Q76LA1|Q76LA1_HUMAN;sp|P04080|CYTB_HUMAN	3;3	3;3	3;3	>tr|Q76LA1|Q76LA1_HUMAN CSTB protein OS=Homo sapiens GN=CSTB PE=2 SV=1;>sp|P04080|CYTB_HUMAN Cystatin-B OS=Homo sapiens GN=CSTB PE=1 SV=2	2	3	3	3	2	3	1	3	3	1	1	2	0	1	0	1	2	3	1	3	3	1	1	2	0	1	0	1	2	3	1	3	3	1	1	2	0	1	0	1	31.6	31.6	31.6	11.139
tr|Q5TZZ9|Q5TZZ9_HUMAN;sp|P04083|ANXA1_HUMAN;tr|B5BU38|B5BU38_HUMAN;tr|Q5T3N1|Q5T3N1_HUMAN;tr|Q5T3N0|Q5T3N0_HUMAN;tr|B4DL19|B4DL19_HUMAN;tr|Q05BR2|Q05BR2_HUMAN	tr|Q5TZZ9|Q5TZZ9_HUMAN;sp|P04083|ANXA1_HUMAN;tr|B5BU38|B5BU38_HUMAN;tr|Q5T3N1|Q5T3N1_HUMAN	9;9;8;7;3;3;1	9;9;8;7;3;3;1	9;9;8;7;3;3;1	>tr|Q5TZZ9|Q5TZZ9_HUMAN Annexin OS=Homo sapiens GN=ANXA1 PE=2 SV=1;>sp|P04083|ANXA1_HUMAN Annexin A1 OS=Homo sapiens GN=ANXA1 PE=1 SV=2;>tr|B5BU38|B5BU38_HUMAN Annexin OS=Homo sapiens GN=ANXA1 PE=2 SV=1;>tr|Q5T3N1|Q5T3N1_HUMAN Annexin (Fragment) OS=Homo sa	7	9	9	9	5	3	2	5	8	2	2	3	1	1	1	8	5	3	2	5	8	2	2	3	1	1	1	8	5	3	2	5	8	2	2	3	1	1	1	8	35.5	35.5	35.5	38.714
tr|Q96BA7|Q96BA7_HUMAN;tr|B3KX72|B3KX72_HUMAN;tr|B4DLR3|B4DLR3_HUMAN;sp|Q00839|HNRPU_HUMAN;tr|Q7Z4Q5|Q7Z4Q5_HUMAN;tr|Q5RI18|Q5RI18_HUMAN	tr|Q96BA7|Q96BA7_HUMAN;tr|B3KX72|B3KX72_HUMAN;tr|B4DLR3|B4DLR3_HUMAN;sp|Q00839|HNRPU_HUMAN;tr|Q7Z4Q5|Q7Z4Q5_HUMAN	5;5;5;5;3;1	5;5;5;5;3;1	5;5;5;5;3;1	>tr|Q96BA7|Q96BA7_HUMAN HNRPU protein OS=Homo sapiens PE=2 SV=1;>tr|B3KX72|B3KX72_HUMAN cDNA FLJ44920 fis, clone BRAMY3011501, highly similar to Heterogeneous nuclear ribonucleoprotein U OS=Homo sapiens PE=2 SV=1;>tr|B4DLR3|B4DLR3_HUMAN cDNA FLJ54020, high	6	5	5	5	2	3	3	2	5	3	1	0	3	1	1	5	2	3	3	2	5	3	1	0	3	1	1	5	2	3	3	2	5	3	1	0	3	1	1	5	8.6	8.6	8.6	79.715
sp|P62277|RS13_HUMAN;tr|J3KMX5|J3KMX5_HUMAN;tr|E9PS50|E9PS50_HUMAN	sp|P62277|RS13_HUMAN;tr|J3KMX5|J3KMX5_HUMAN	4;2;1	4;2;1	4;2;1	>sp|P62277|RS13_HUMAN 40S ribosomal protein S13 OS=Homo sapiens GN=RPS13 PE=1 SV=2;>tr|J3KMX5|J3KMX5_HUMAN 40S ribosomal protein S13 OS=Homo sapiens GN=RPS13 PE=1 SV=1	3	4	4	4	3	4	2	3	2	1	0	1	0	1	0	3	3	4	2	3	2	1	0	1	0	1	0	3	3	4	2	3	2	1	0	1	0	1	0	3	28.5	28.5	28.5	17.222
tr|A8K7F6|A8K7F6_HUMAN;sp|P60842|IF4A1_HUMAN;tr|A8K088|A8K088_HUMAN;tr|J3QKZ9|J3QKZ9_HUMAN;tr|J3QLN6|J3QLN6_HUMAN;tr|B4E047|B4E047_HUMAN;tr|J3KS25|J3KS25_HUMAN;tr|J3QR64|J3QR64_HUMAN;tr|B4DNH2|B4DNH2_HUMAN;tr|J3KTB5|J3KTB5_HUMAN;tr|J3QL43|J3QL43_HUMAN;tr|J3QS69|J3QS69_HUMAN;tr|J3KT12|J3KT12_HUMAN;tr|Q59F68|Q59F68_HUMAN;tr|B4E102|B4E102_HUMAN;tr|J3KT04|J3KT04_HUMAN;tr|J3KS93|J3KS93_HUMAN;tr|E7EMV8…	tr|A8K7F6|A8K7F6_HUMAN;sp|P60842|IF4A1_HUMAN;tr|A8K088|A8K088_HUMAN;tr|J3QKZ9|J3QKZ9_HUMAN;tr|J3QLN6|J3QLN6_HUMAN;tr|B4E047|B4E047_HUMAN;tr|J3KS25|J3KS25_HUMAN;tr|J3QR64|J3QR64_HUMAN;tr|B4DNH2|B4DNH2_HUMAN;tr|J3KTB5|J3KTB5_HUMAN;tr|J3QL43|J3QL43_HUMAN;tr|J3QS69|J3QS69_HUMAN;tr|J3KT12|J3KT12_HUMAN;tr|Q59F68|Q59F68_HUMAN	6;6;5;3;3;3;3;3;3;3;3;3;3;3;2;1;1;1;1;1;1	6;6;5;3;3;3;3;3;3;3;3;3;3;3;2;1;1;1;1;1;1	2;2;2;1;1;1;1;1;1;1;1;1;1;1;1;0;0;0;0;0;0	>tr|A8K7F6|A8K7F6_HUMAN cDNA FLJ78244, highly similar to Homo sapiens eukaryotic translation initiation factor 4A, isoform 1 (EIF4A1), mRNA OS=Homo sapiens PE=2 SV=1;>sp|P60842|IF4A1_HUMAN Eukaryotic initiation factor 4A-I OS=Homo sapiens GN=EIF4A1 PE=1 SV	21	6	6	2	2	5	2	6	6	3	2	0	3	2	2	6	2	5	2	6	6	3	2	0	3	2	2	6	0	2	0	2	2	0	0	0	1	1	0	2	18.5	18.5	6.2	46.121
sp|P51991|ROA3_HUMAN;tr|B4E3E6|B4E3E6_HUMAN;tr|B4DDB6|B4DDB6_HUMAN;tr|B4E036|B4E036_HUMAN;tr|Q8NFG3|Q8NFG3_HUMAN;tr|H7C1J8|H7C1J8_HUMAN;tr|Q66K53|Q66K53_HUMAN;tr|Q65ZQ3|Q65ZQ3_HUMAN;REV__sp|Q96MU7|YTDC1_HUMAN;REV__tr|J3QR07|J3QR07_HUMAN	sp|P51991|ROA3_HUMAN;tr|B4E3E6|B4E3E6_HUMAN;tr|B4DDB6|B4DDB6_HUMAN	7;6;6;2;1;1;1;1;1;1	6;5;5;2;1;1;1;1;0;0	6;5;5;2;1;1;1;1;0;0	>sp|P51991|ROA3_HUMAN Heterogeneous nuclear ribonucleoprotein A3 OS=Homo sapiens GN=HNRNPA3 PE=1 SV=2;>tr|B4E3E6|B4E3E6_HUMAN cDNA FLJ58832, highly similar to Heterogeneous nuclear ribonucleoprotein A3 OS=Homo sapiens PE=2 SV=1;>tr|B4DDB6|B4DDB6_HUMAN Hete	10	7	6	6	4	6	1	6	7	4	1	2	1	5	3	6	4	5	1	5	6	3	1	2	1	4	3	5	4	5	1	5	6	3	1	2	1	4	3	5	25.4	25.4	25.4	39.594
tr|Q0KKI6|Q0KKI6_HUMAN;tr|Q8TCD0|Q8TCD0_HUMAN;sp|P01834|IGKC_HUMAN;tr|Q5EFE6|Q5EFE6_HUMAN;tr|V9HW34|V9HW34_HUMAN;tr|Q6PJF2|Q6PJF2_HUMAN;tr|Q7Z3Y4|Q7Z3Y4_HUMAN;tr|Q6PIL8|Q6PIL8_HUMAN;tr|Q6P5S8|Q6P5S8_HUMAN;tr|Q6GMX0|Q6GMX0_HUMAN;tr|A0A075B6H6|A0A075B6H6_HUMAN;tr|B7ZMG8|B7ZMG8_HUMAN;tr|Q7Z3Y5|Q7Z3Y5_HUMAN;tr|A0A075B6R1|A0A075B6R1_HUMAN;tr|A2NB45|A2NB45_HUMAN;sp|P01617|KV204_HUMAN;tr|Q9UL80|Q9UL80_H…	tr|Q0KKI6|Q0KKI6_HUMAN;tr|Q8TCD0|Q8TCD0_HUMAN;sp|P01834|IGKC_HUMAN;tr|Q5EFE6|Q5EFE6_HUMAN;tr|V9HW34|V9HW34_HUMAN;tr|Q6PJF2|Q6PJF2_HUMAN;tr|Q7Z3Y4|Q7Z3Y4_HUMAN;tr|Q6PIL8|Q6PIL8_HUMAN;tr|Q6P5S8|Q6P5S8_HUMAN;tr|Q6GMX0|Q6GMX0_HUMAN;tr|A0A075B6H6|A0A075B6H6_HUMAN	5;5;4;4;4;4;4;4;4;4;3;1;1;1;1;1;1;1;1;1;1;1;1;1;1;1;1;1;1;1;1;1;1;1;1;1	5;5;4;4;4;4;4;4;4;4;3;1;1;1;1;1;1;1;1;1;1;1;1;1;1;1;1;1;1;1;1;1;1;1;1;1	5;5;4;4;4;4;4;4;4;4;3;1;1;1;1;1;1;1;1;1;1;1;1;1;1;1;1;1;1;1;1;1;1;1;1;1	>tr|Q0KKI6|Q0KKI6_HUMAN Immunoblobulin light chain (Fragment) OS=Homo sapiens PE=1 SV=1;>tr|Q8TCD0|Q8TCD0_HUMAN Uncharacterized protein OS=Homo sapiens PE=2 SV=1;>sp|P01834|IGKC_HUMAN Ig kappa chain C region OS=Homo sapiens GN=IGKC PE=1 SV=1;>tr|Q5EFE6|Q5E	36	5	5	5	1	4	2	4	5	3	2	3	3	3	2	3	1	4	2	4	5	3	2	3	3	3	2	3	1	4	2	4	5	3	2	3	3	3	2	3	37.4	37.4	37.4	24.03
tr|F8VZJ2|F8VZJ2_HUMAN;tr|B4DDI8|B4DDI8_HUMAN;tr|F8W0W4|F8W0W4_HUMAN;tr|H0YHX9|H0YHX9_HUMAN;tr|A0A024RB41|A0A024RB41_HUMAN;sp|Q13765|NACA_HUMAN;sp|E9PAV3|NACAM_HUMAN;tr|F8W1N5|F8W1N5_HUMAN;tr|F8VNW4|F8VNW4_HUMAN	tr|F8VZJ2|F8VZJ2_HUMAN;tr|B4DDI8|B4DDI8_HUMAN;tr|F8W0W4|F8W0W4_HUMAN;tr|H0YHX9|H0YHX9_HUMAN;tr|A0A024RB41|A0A024RB41_HUMAN;sp|Q13765|NACA_HUMAN;sp|E9PAV3|NACAM_HUMAN;tr|F8W1N5|F8W1N5_HUMAN;tr|F8VNW4|F8VNW4_HUMAN	3;3;3;3;3;3;3;2;2	3;3;3;3;3;3;3;2;2	3;3;3;3;3;3;3;2;2	>tr|F8VZJ2|F8VZJ2_HUMAN Nascent polypeptide-associated complex subunit alpha, muscle-specific form OS=Homo sapiens GN=NACA PE=1 SV=1;>tr|B4DDI8|B4DDI8_HUMAN cDNA FLJ53704, moderately similar to Nascent polypeptide-associated complex subunit alpha OS=Homo s	9	3	3	3	2	3	0	3	1	3	0	2	1	3	2	3	2	3	0	3	1	3	0	2	1	3	2	3	2	3	0	3	1	3	0	2	1	3	2	3	30.9	30.9	30.9	15.016
tr|A0A024R1A3|A0A024R1A3_HUMAN;sp|P22314|UBA1_HUMAN;tr|B4DDE4|B4DDE4_HUMAN;tr|Q5JRR6|Q5JRR6_HUMAN;tr|B3KUJ2|B3KUJ2_HUMAN;tr|B4DL67|B4DL67_HUMAN;tr|Q5JRR9|Q5JRR9_HUMAN;tr|Q5JRS0|Q5JRS0_HUMAN;tr|Q5JRS1|Q5JRS1_HUMAN;tr|Q5JRS3|Q5JRS3_HUMAN;tr|Q5JRS2|Q5JRS2_HUMAN	tr|A0A024R1A3|A0A024R1A3_HUMAN;sp|P22314|UBA1_HUMAN	9;9;4;3;3;3;2;2;1;1;1	9;9;4;3;3;3;2;2;1;1;1	9;9;4;3;3;3;2;2;1;1;1	>tr|A0A024R1A3|A0A024R1A3_HUMAN Ubiquitin-activating enzyme E1 (A1S9T and BN75 temperature sensitivity complementing), isoform CRA_a OS=Homo sapiens GN=UBE1 PE=3 SV=1;>sp|P22314|UBA1_HUMAN Ubiquitin-like modifier-activating enzyme 1 OS=Homo sapiens GN=UBA1	11	9	9	9	6	7	1	1	8	0	2	0	3	1	3	7	6	7	1	1	8	0	2	0	3	1	3	7	6	7	1	1	8	0	2	0	3	1	3	7	13.2	13.2	13.2	117.85
tr|Q8J014|Q8J014_HUMAN;tr|Q3KQT6|Q3KQT6_HUMAN;sp|P15880|RS2_HUMAN;tr|E9PQD7|E9PQD7_HUMAN;tr|Q8N5L9|Q8N5L9_HUMAN;tr|Q6IPX5|Q6IPX5_HUMAN;tr|H0YEN5|H0YEN5_HUMAN;tr|E9PMM9|E9PMM9_HUMAN;tr|I3L404|I3L404_HUMAN;tr|E9PPT0|E9PPT0_HUMAN;tr|Q8NI61|Q8NI61_HUMAN;tr|Q9BSW5|Q9BSW5_HUMAN;tr|D3DU83|D3DU83_HUMAN;tr|A4D0Y7|A4D0Y7_HUMAN;tr|H3BNG3|H3BNG3_HUMAN;tr|O60249|O60249_HUMAN;tr|Q8NI62|Q8NI62_HUMAN;tr|E9PM36|E…	tr|Q8J014|Q8J014_HUMAN;tr|Q3KQT6|Q3KQT6_HUMAN;sp|P15880|RS2_HUMAN;tr|E9PQD7|E9PQD7_HUMAN;tr|Q8N5L9|Q8N5L9_HUMAN;tr|Q6IPX5|Q6IPX5_HUMAN;tr|H0YEN5|H0YEN5_HUMAN;tr|E9PMM9|E9PMM9_HUMAN;tr|I3L404|I3L404_HUMAN;tr|E9PPT0|E9PPT0_HUMAN;tr|Q8NI61|Q8NI61_HUMAN	7;7;7;6;6;6;5;5;4;4;4;3;3;3;2;2;2;2;1	7;7;7;6;6;6;5;5;4;4;4;3;3;3;2;2;2;2;1	7;7;7;6;6;6;5;5;4;4;4;3;3;3;2;2;2;2;1	>tr|Q8J014|Q8J014_HUMAN Ribosomal protein S2 OS=Homo sapiens GN=rps2 PE=2 SV=1;>tr|Q3KQT6|Q3KQT6_HUMAN Ribosomal protein S2 OS=Homo sapiens GN=RPS2 PE=2 SV=1;>sp|P15880|RS2_HUMAN 40S ribosomal protein S2 OS=Homo sapiens GN=RPS2 PE=1 SV=2;>tr|E9PQD7|E9PQD7_	19	7	7	7	3	7	2	5	7	3	2	0	1	3	1	6	3	7	2	5	7	3	2	0	1	3	1	6	3	7	2	5	7	3	2	0	1	3	1	6	31.3	31.3	31.3	25.605
tr|B4DRT4|B4DRT4_HUMAN;tr|D9IAI1|D9IAI1_HUMAN;sp|P30086|PEBP1_HUMAN;tr|V9HW05|V9HW05_HUMAN	tr|B4DRT4|B4DRT4_HUMAN;tr|D9IAI1|D9IAI1_HUMAN;sp|P30086|PEBP1_HUMAN;tr|V9HW05|V9HW05_HUMAN	6;6;6;3	6;6;6;3	6;6;6;3	>tr|B4DRT4|B4DRT4_HUMAN cDNA FLJ51535, highly similar to Phosphatidylethanolamine-binding protein 1 OS=Homo sapiens PE=2 SV=1;>tr|D9IAI1|D9IAI1_HUMAN Epididymis secretory protein Li 34 OS=Homo sapiens GN=PEBP1 PE=2 SV=1;>sp|P30086|PEBP1_HUMAN Phosphatidyle	4	6	6	6	5	6	1	4	3	2	2	2	1	4	1	3	5	6	1	4	3	2	2	2	1	4	1	3	5	6	1	4	3	2	2	2	1	4	1	3	40.6	40.6	40.6	17.326
tr|C9J0D1|C9J0D1_HUMAN;sp|Q71UI9|H2AV_HUMAN;sp|P0C0S5|H2AZ_HUMAN;tr|C9J386|C9J386_HUMAN	tr|C9J0D1|C9J0D1_HUMAN;sp|Q71UI9|H2AV_HUMAN;sp|P0C0S5|H2AZ_HUMAN;tr|C9J386|C9J386_HUMAN	2;2;2;1	1;1;1;1	1;1;1;1	>tr|C9J0D1|C9J0D1_HUMAN Histone H2A OS=Homo sapiens GN=H2AFV PE=3 SV=1;>sp|Q71UI9|H2AV_HUMAN Histone H2A.V OS=Homo sapiens GN=H2AFV PE=1 SV=3;>sp|P0C0S5|H2AZ_HUMAN Histone H2A.Z OS=Homo sapiens GN=H2AFZ PE=1 SV=2;>tr|C9J386|C9J386_HUMAN Histone H2A OS=Homo	4	2	1	1	1	2	1	2	2	2	0	2	0	1	1	0	1	1	1	1	1	1	0	1	0	0	0	0	1	1	1	1	1	1	0	1	0	0	0	0	15.6	8.2	8.2	13.163
tr|A0A024R3E3|A0A024R3E3_HUMAN;sp|P02647|APOA1_HUMAN;tr|F8W696|F8W696_HUMAN;tr|Q8TDB0|Q8TDB0_HUMAN;tr|Q9Y355|Q9Y355_HUMAN;CON__P15497	tr|A0A024R3E3|A0A024R3E3_HUMAN;sp|P02647|APOA1_HUMAN;tr|F8W696|F8W696_HUMAN	6;6;4;1;1;1	6;6;4;1;1;1	6;6;4;1;1;1	>tr|A0A024R3E3|A0A024R3E3_HUMAN Apolipoprotein A-I, isoform CRA_a OS=Homo sapiens GN=APOA1 PE=4 SV=1;>sp|P02647|APOA1_HUMAN Apolipoprotein A-I OS=Homo sapiens GN=APOA1 PE=1 SV=1;>tr|F8W696|F8W696_HUMAN Truncated apolipoprotein A-I OS=Homo sapiens GN=APOA1	6	6	6	6	2	5	1	5	2	3	1	3	5	5	2	4	2	5	1	5	2	3	1	3	5	5	2	4	2	5	1	5	2	3	1	3	5	5	2	4	28.8	28.8	28.8	30.777
sp|O43707|ACTN4_HUMAN;tr|B4E337|B4E337_HUMAN;tr|Q96BG6|Q96BG6_HUMAN;tr|B4DSX0|B4DSX0_HUMAN;tr|H7C144|H7C144_HUMAN;tr|F5GXS2|F5GXS2_HUMAN;tr|B2R8Y4|B2R8Y4_HUMAN;sp|Q08043|ACTN3_HUMAN;tr|B4DZQ2|B4DZQ2_HUMAN;tr|K7EJH8|K7EJH8_HUMAN;tr|B7Z4P6|B7Z4P6_HUMAN;tr|Q59FD9|Q59FD9_HUMAN;tr|B7Z4K1|B7Z4K1_HUMAN;tr|Q4VAM3|Q4VAM3_HUMAN	sp|O43707|ACTN4_HUMAN;tr|B4E337|B4E337_HUMAN;tr|Q96BG6|Q96BG6_HUMAN	9;6;6;4;3;3;3;3;3;2;2;2;2;1	9;6;6;4;3;3;3;3;3;2;2;2;2;1	3;2;2;1;1;1;0;0;0;1;0;0;0;0	>sp|O43707|ACTN4_HUMAN Alpha-actinin-4 OS=Homo sapiens GN=ACTN4 PE=1 SV=2;>tr|B4E337|B4E337_HUMAN cDNA FLJ58087, highly similar to Alpha-actinin-4 OS=Homo sapiens PE=2 SV=1;>tr|Q96BG6|Q96BG6_HUMAN ACTN4 protein (Fragment) OS=Homo sapiens GN=ACTN4 PE=2 SV=2	14	9	9	3	1	2	1	1	8	3	0	1	1	2	1	6	1	2	1	1	8	3	0	1	1	2	1	6	0	1	0	0	3	1	0	0	0	1	0	1	12.3	12.3	4.5	104.85
tr|E9PK01|E9PK01_HUMAN;sp|P29692|EF1D_HUMAN;tr|E9PMW7|E9PMW7_HUMAN;tr|E9PPR1|E9PPR1_HUMAN;tr|E9PL12|E9PL12_HUMAN;tr|E9PQ49|E9PQ49_HUMAN;tr|E9PI39|E9PI39_HUMAN;tr|Q71RH4|Q71RH4_HUMAN;tr|Q9H7G6|Q9H7G6_HUMAN;tr|D3DWK1|D3DWK1_HUMAN;tr|B2RAR6|B2RAR6_HUMAN;tr|E9PRY8|E9PRY8_HUMAN;tr|E9PN91|E9PN91_HUMAN;tr|E9PIZ1|E9PIZ1_HUMAN;tr|E9PL71|E9PL71_HUMAN;tr|H0YCK7|H0YCK7_HUMAN;tr|Q9BW34|Q9BW34_HUMAN;tr|E9PQZ1|…	tr|E9PK01|E9PK01_HUMAN;sp|P29692|EF1D_HUMAN;tr|E9PMW7|E9PMW7_HUMAN;tr|E9PPR1|E9PPR1_HUMAN;tr|E9PL12|E9PL12_HUMAN;tr|E9PQ49|E9PQ49_HUMAN;tr|E9PI39|E9PI39_HUMAN;tr|Q71RH4|Q71RH4_HUMAN;tr|Q9H7G6|Q9H7G6_HUMAN;tr|D3DWK1|D3DWK1_HUMAN;tr|B2RAR6|B2RAR6_HUMAN;tr|E9PRY8|E9PRY8_HUMAN;tr|E9PN91|E9PN91_HUMAN;tr|E9PIZ1|E9PIZ1_HUMAN;tr|E9PL71|E9PL71_HUMAN;tr|H0YCK7|H0YCK7_HUMAN;tr|Q9BW34|Q9BW34_HUMAN	5;5;4;4;4;4;4;4;4;4;4;4;3;3;3;3;3;2;1;1;1;1;1;1;1;1	5;5;4;4;4;4;4;4;4;4;4;4;3;3;3;3;3;2;1;1;1;1;1;1;1;1	5;5;4;4;4;4;4;4;4;4;4;4;3;3;3;3;3;2;1;1;1;1;1;1;1;1	>tr|E9PK01|E9PK01_HUMAN Elongation factor 1-delta (Fragment) OS=Homo sapiens GN=EEF1D PE=1 SV=1;>sp|P29692|EF1D_HUMAN Elongation factor 1-delta OS=Homo sapiens GN=EEF1D PE=1 SV=5;>tr|E9PMW7|E9PMW7_HUMAN Elongation factor 1-delta OS=Homo sapiens GN=EEF1D PE	26	5	5	5	3	4	0	5	4	3	2	2	1	2	1	5	3	4	0	5	4	3	2	2	1	2	1	5	3	4	0	5	4	3	2	2	1	2	1	5	26.8	26.8	26.8	28.821
tr|F8W1R7|F8W1R7_HUMAN;sp|P60660|MYL6_HUMAN;tr|J3KND3|J3KND3_HUMAN;tr|G8JLA2|G8JLA2_HUMAN;tr|G3V1V0|G3V1V0_HUMAN;tr|B7Z6Z4|B7Z6Z4_HUMAN;tr|F8VPF3|F8VPF3_HUMAN;tr|G3V1Y7|G3V1Y7_HUMAN;tr|Q6IBG5|Q6IBG5_HUMAN;tr|F8W1I5|F8W1I5_HUMAN;tr|A0A024RB31|A0A024RB31_HUMAN;sp|P14649|MYL6B_HUMAN;tr|B4E368|B4E368_HUMAN;tr|F8VZU9|F8VZU9_HUMAN;tr|F8W180|F8W180_HUMAN	tr|F8W1R7|F8W1R7_HUMAN;sp|P60660|MYL6_HUMAN;tr|J3KND3|J3KND3_HUMAN;tr|G8JLA2|G8JLA2_HUMAN;tr|G3V1V0|G3V1V0_HUMAN;tr|B7Z6Z4|B7Z6Z4_HUMAN;tr|F8VPF3|F8VPF3_HUMAN;tr|G3V1Y7|G3V1Y7_HUMAN;tr|Q6IBG5|Q6IBG5_HUMAN;tr|F8W1I5|F8W1I5_HUMAN;tr|A0A024RB31|A0A024RB31_HUMAN;sp|P14649|MYL6B_HUMAN;tr|B4E368|B4E368_HUMAN	4;4;4;4;4;4;3;2;2;2;2;2;2;1;1	4;4;4;4;4;4;3;2;2;2;2;2;2;1;1	4;4;4;4;4;4;3;2;2;2;2;2;2;1;1	>tr|F8W1R7|F8W1R7_HUMAN Retinal cone rhodopsin-sensitive cGMP 3,5-cyclic phosphodiesterase subunit gamma OS=Homo sapiens GN=PDE6H PE=1 SV=1;>sp|P60660|MYL6_HUMAN Myosin light polypeptide 6 OS=Homo sapiens GN=MYL6 PE=1 SV=2;>tr|J3KND3|J3KND3_HUMAN Retinal	15	4	4	4	1	3	0	3	4	2	1	1	1	2	1	3	1	3	0	3	4	2	1	1	1	2	1	3	1	3	0	3	4	2	1	1	1	2	1	3	32.4	32.4	32.4	16.29
tr|Q0IIN1|Q0IIN1_HUMAN;sp|Q7Z794|K2C1B_HUMAN;CON__Q7Z794;tr|Q147W7|Q147W7_HUMAN;tr|F8VS61|F8VS61_HUMAN	tr|Q0IIN1|Q0IIN1_HUMAN;sp|Q7Z794|K2C1B_HUMAN;CON__Q7Z794;tr|Q147W7|Q147W7_HUMAN	9;9;9;5;2	7;7;7;5;1	6;6;6;4;1	>tr|Q0IIN1|Q0IIN1_HUMAN Keratin 77 OS=Homo sapiens GN=KRT77 PE=2 SV=1;>sp|Q7Z794|K2C1B_HUMAN Keratin, type II cytoskeletal 1b OS=Homo sapiens GN=KRT77 PE=2 SV=3;>Q7Z794 SWISS-PROT:Q7Z794 Tax_Id=9606 Gene_Symbol=KRT77 Keratin 77;>tr|Q147W7|Q147W7_HUMAN KRT1	5	9	7	6	5	7	2	4	3	4	3	5	2	6	7	3	3	5	1	2	1	2	1	3	1	4	5	1	2	4	0	1	0	1	0	2	1	3	4	0	17.6	14.4	12.3	61.802
tr|F2XI28|F2XI28_HUMAN;tr|B2ZRD4|B2ZRD4_HUMAN;tr|A7LB37|A7LB37_HUMAN;tr|Q5NT47|Q5NT47_HUMAN;tr|W8Y4A2|W8Y4A2_HUMAN;tr|U6ER51|U6ER51_HUMAN;tr|T2B9H9|T2B9H9_HUMAN;tr|S5LQY8|S5LQY8_HUMAN;tr|S5DNA0|S5DNA0_HUMAN;tr|S5DN96|S5DN96_HUMAN;tr|R9UR01|R9UR01_HUMAN;tr|Q9GIP0|Q9GIP0_HUMAN;tr|Q8SNC6|Q8SNC6_HUMAN;tr|Q5NT48|Q5NT48_HUMAN;tr|Q4ZG95|Q4ZG95_HUMAN;tr|Q0GC70|Q0GC70_HUMAN;tr|Q09GE6|Q09GE6_HUMAN;tr|N1LK7…	tr|F2XI28|F2XI28_HUMAN;tr|B2ZRD4|B2ZRD4_HUMAN;tr|A7LB37|A7LB37_HUMAN;tr|Q5NT47|Q5NT47_HUMAN;tr|W8Y4A2|W8Y4A2_HUMAN;tr|U6ER51|U6ER51_HUMAN;tr|T2B9H9|T2B9H9_HUMAN;tr|S5LQY8|S5LQY8_HUMAN;tr|S5DNA0|S5DNA0_HUMAN;tr|S5DN96|S5DN96_HUMAN;tr|R9UR01|R9UR01_HUMAN;tr|Q9GIP0|Q9GIP0_HUMAN;tr|Q8SNC6|Q8SNC6_HUMAN;tr|Q5NT48|Q5NT48_HUMAN;tr|Q4ZG95|Q4ZG95_HUMAN;tr|Q0GC70|Q0GC70_HUMAN;tr|Q09GE6|Q09GE6_HUMAN;tr|N1LK7…	5;4;4;3;3;3;3;3;3;3;3;3;3;3;3;3;3;3;3;3;3;3;3;3;3;3;3;3;3;3;3;3;3;3;3;3;3;3;3;3;3;3;3;3;3;3;3;3;3;3;3;3;3;3;3;3;3;3;3;3;3;3;3;3;3;3;3;3;3;3;3;3;3;3;3;3;3;3;3;3;3;3;3;3;3;3;3;3;3;3;3;3;3;3;3;3;2;2;2;2;2;2;2;2;2;2;2;2;2;2	5;4;4;3;3;3;3;3;3;3;3;3;3;3;3;3;3;3;3;3;3;3;3;3;3;3;3;3;3;3;3;3;3;3;3;3;3;3;3;3;3;3;3;3;3;3;3;3;3;3;3;3;3;3;3;3;3;3;3;3;3;3;3;3;3;3;3;3;3;3;3;3;3;3;3;3;3;3;3;3;3;3;3;3;3;3;3;3;3;3;3;3;3;3;3;3;2;2;2;2;2;2;2;2;2;2;2;2;2;2	0;0;0;0;0;0;0;0;0;0;0;0;0;0;0;0;0;0;0;0;0;0;0;0;0;0;0;0;0;0;0;0;0;0;0;0;0;0;0;0;0;0;0;0;0;0;0;0;0;0;0;0;0;0;0;0;0;0;0;0;0;0;0;0;0;0;0;0;0;0;0;0;0;0;0;0;0;0;0;0;0;0;0;0;0;0;0;0;0;0;0;0;0;0;0;0;0;0;0;0;0;0;0;0;0;0;0;0;0;0	>tr|F2XI28|F2XI28_HUMAN MHC class I antigen (Fragment) OS=Homo sapiens GN=HLA-A PE=3 SV=1;>tr|B2ZRD4|B2ZRD4_HUMAN MHC class I antigen (Fragment) OS=Homo sapiens GN=HLA-A PE=3 SV=1;>tr|A7LB37|A7LB37_HUMAN MHC class I antigen (Fragment) OS=Homo sapiens GN=HL	110	5	5	0	2	1	2	3	5	0	2	4	1	1	2	4	2	1	2	3	5	0	2	4	1	1	2	4	0	0	0	0	0	0	0	0	0	0	0	0	24.5	24.5	0	31.623
sp|O95678|K2C75_HUMAN;CON__O95678	sp|O95678|K2C75_HUMAN;CON__O95678	6;6	2;2	2;2	>sp|O95678|K2C75_HUMAN Keratin, type II cytoskeletal 75 OS=Homo sapiens GN=KRT75 PE=1 SV=2;>O95678 SWISS-PROT:O95678 Tax_Id=9606 Gene_Symbol=KRT75 Keratin, type II cytoskeletal 75	2	6	2	2	5	5	2	3	6	4	3	5	2	4	6	5	1	1	0	0	2	1	1	1	0	0	2	1	1	1	0	0	2	1	1	1	0	0	2	1	12.3	5.1	5.1	59.56
tr|V9HWH2|V9HWH2_HUMAN;tr|V9HW77|V9HW77_HUMAN;sp|P12277|KCRB_HUMAN;tr|B4DP56|B4DP56_HUMAN;tr|G3V4N7|G3V4N7_HUMAN;tr|G3V461|G3V461_HUMAN;tr|H0YJG0|H0YJG0_HUMAN	tr|V9HWH2|V9HWH2_HUMAN;tr|V9HW77|V9HW77_HUMAN;sp|P12277|KCRB_HUMAN;tr|B4DP56|B4DP56_HUMAN;tr|G3V4N7|G3V4N7_HUMAN	8;8;8;6;4;3;3	8;8;8;6;4;3;3	8;8;8;6;4;3;3	>tr|V9HWH2|V9HWH2_HUMAN Epididymis secretory protein Li 29 OS=Homo sapiens GN=HEL-S-29 PE=2 SV=1;>tr|V9HW77|V9HW77_HUMAN Epididymis luminal protein 211 OS=Homo sapiens GN=HEL-211 PE=2 SV=1;>sp|P12277|KCRB_HUMAN Creatine kinase B-type OS=Homo sapiens GN=CKB	7	8	8	8	0	8	0	4	2	0	0	0	2	0	0	5	0	8	0	4	2	0	0	0	2	0	0	5	0	8	0	4	2	0	0	0	2	0	0	5	29.4	29.4	29.4	42.644
tr|Q53HL1|Q53HL1_HUMAN;sp|P19105|ML12A_HUMAN;sp|O14950|ML12B_HUMAN;tr|J3QRS3|J3QRS3_HUMAN;tr|Q2F834|Q2F834_HUMAN;tr|J3KTJ1|J3KTJ1_HUMAN;tr|Q71U02|Q71U02_HUMAN;tr|Q6IBG1|Q6IBG1_HUMAN;sp|P24844|MYL9_HUMAN	tr|Q53HL1|Q53HL1_HUMAN;sp|P19105|ML12A_HUMAN;sp|O14950|ML12B_HUMAN;tr|J3QRS3|J3QRS3_HUMAN;tr|Q2F834|Q2F834_HUMAN	4;4;4;4;2;1;1;1;1	4;4;4;4;2;1;1;1;1	4;4;4;4;2;1;1;1;1	>tr|Q53HL1|Q53HL1_HUMAN Myosin regulatory light chain MRCL3 variant (Fragment) OS=Homo sapiens PE=2 SV=1;>sp|P19105|ML12A_HUMAN Myosin regulatory light chain 12A OS=Homo sapiens GN=MYL12A PE=1 SV=2;>sp|O14950|ML12B_HUMAN Myosin regulatory light chain 12B O	9	4	4	4	2	3	0	4	4	3	0	1	2	2	3	3	2	3	0	4	4	3	0	1	2	2	3	3	2	3	0	4	4	3	0	1	2	2	3	3	34.5	34.5	34.5	19.793
sp|P06748|NPM_HUMAN;tr|Q9BTI9|Q9BTI9_HUMAN;tr|A4ZU86|A4ZU86_HUMAN;tr|E5RI98|E5RI98_HUMAN;tr|Q9NX34|Q9NX34_HUMAN	sp|P06748|NPM_HUMAN;tr|Q9BTI9|Q9BTI9_HUMAN;tr|A4ZU86|A4ZU86_HUMAN	3;2;2;1;1	3;2;2;1;1	3;2;2;1;1	>sp|P06748|NPM_HUMAN Nucleophosmin OS=Homo sapiens GN=NPM1 PE=1 SV=2;>tr|Q9BTI9|Q9BTI9_HUMAN NPM1 protein (Fragment) OS=Homo sapiens GN=NPM1 PE=2 SV=2;>tr|A4ZU86|A4ZU86_HUMAN Truncated nucleolar phosphoprotein B23 OS=Homo sapiens GN=NPM1 PE=2 SV=1	5	3	3	3	2	1	0	1	2	1	0	0	2	0	2	3	2	1	0	1	2	1	0	0	2	0	2	3	2	1	0	1	2	1	0	0	2	0	2	3	21.4	21.4	21.4	32.575
tr|Q0QEW2|Q0QEW2_HUMAN;tr|G3V203|G3V203_HUMAN;tr|H0YHA7|H0YHA7_HUMAN;tr|A0A024QZD1|A0A024QZD1_HUMAN;sp|Q07020|RL18_HUMAN;tr|J3QQ67|J3QQ67_HUMAN;tr|F8VUA6|F8VUA6_HUMAN;tr|F8VYV2|F8VYV2_HUMAN;tr|B4DDY5|B4DDY5_HUMAN;tr|A0A075B7A0|A0A075B7A0_HUMAN	tr|Q0QEW2|Q0QEW2_HUMAN;tr|G3V203|G3V203_HUMAN;tr|H0YHA7|H0YHA7_HUMAN;tr|A0A024QZD1|A0A024QZD1_HUMAN;sp|Q07020|RL18_HUMAN;tr|J3QQ67|J3QQ67_HUMAN;tr|F8VUA6|F8VUA6_HUMAN;tr|F8VYV2|F8VYV2_HUMAN;tr|B4DDY5|B4DDY5_HUMAN;tr|A0A075B7A0|A0A075B7A0_HUMAN	3;3;3;3;3;3;2;2;2;2	3;3;3;3;3;3;2;2;2;2	3;3;3;3;3;3;2;2;2;2	>tr|Q0QEW2|Q0QEW2_HUMAN 60S ribosomal protein L18 (Fragment) OS=Homo sapiens GN=RPL18 PE=2 SV=1;>tr|G3V203|G3V203_HUMAN 60S ribosomal protein L18 OS=Homo sapiens GN=RPL18 PE=1 SV=1;>tr|H0YHA7|H0YHA7_HUMAN 60S ribosomal protein L18 (Fragment) OS=Homo sapien	10	3	3	3	3	3	3	3	3	3	2	2	0	2	1	3	3	3	3	3	3	3	2	2	0	2	1	3	3	3	3	3	3	3	2	2	0	2	1	3	22.6	22.6	22.6	18.732
sp|P29373|RABP2_HUMAN;tr|Q5SYZ4|Q5SYZ4_HUMAN	sp|P29373|RABP2_HUMAN;tr|Q5SYZ4|Q5SYZ4_HUMAN	4;3	4;3	4;3	>sp|P29373|RABP2_HUMAN Cellular retinoic acid-binding protein 2 OS=Homo sapiens GN=CRABP2 PE=1 SV=2;>tr|Q5SYZ4|Q5SYZ4_HUMAN Cellular retinoic acid-binding protein 2 (Fragment) OS=Homo sapiens GN=CRABP2 PE=1 SV=1	2	4	4	4	2	1	0	4	1	1	0	2	0	0	0	2	2	1	0	4	1	1	0	2	0	0	0	2	2	1	0	4	1	1	0	2	0	0	0	2	29	29	29	15.693
sp|O75367|H2AY_HUMAN;tr|D6RCF2|D6RCF2_HUMAN;tr|Q59FH0|Q59FH0_HUMAN;tr|B4DJC3|B4DJC3_HUMAN;tr|Q9HA11|Q9HA11_HUMAN;tr|A0A024QZP6|A0A024QZP6_HUMAN;sp|Q9P0M6|H2AW_HUMAN	sp|O75367|H2AY_HUMAN	5;2;2;2;1;1;1	5;2;2;2;1;1;1	5;2;2;2;1;1;1	>sp|O75367|H2AY_HUMAN Core histone macro-H2A.1 OS=Homo sapiens GN=H2AFY PE=1 SV=4	7	5	5	5	3	4	0	2	5	3	2	2	0	2	2	4	3	4	0	2	5	3	2	2	0	2	2	4	3	4	0	2	5	3	2	2	0	2	2	4	19.1	19.1	19.1	39.617
tr|B4DF70|B4DF70_HUMAN;tr|V9HW12|V9HW12_HUMAN;sp|P32119|PRDX2_HUMAN;tr|A6NIW5|A6NIW5_HUMAN	tr|B4DF70|B4DF70_HUMAN;tr|V9HW12|V9HW12_HUMAN;sp|P32119|PRDX2_HUMAN;tr|A6NIW5|A6NIW5_HUMAN	4;4;4;2	3;3;3;2	3;3;3;2	>tr|B4DF70|B4DF70_HUMAN cDNA FLJ60461, highly similar to Peroxiredoxin-2 (EC 1.11.1.15) OS=Homo sapiens PE=2 SV=1;>tr|V9HW12|V9HW12_HUMAN Epididymis secretory sperm binding protein Li 2a OS=Homo sapiens GN=HEL-S-2a PE=2 SV=1;>sp|P32119|PRDX2_HUMAN Peroxire	4	4	3	3	3	3	3	4	4	2	1	2	1	1	1	3	2	2	2	3	3	1	0	1	0	0	0	2	2	2	2	3	3	1	0	1	0	0	0	2	24.6	18.6	18.6	20.107
sp|Q86V81|THOC4_HUMAN;tr|E9PB61|E9PB61_HUMAN	sp|Q86V81|THOC4_HUMAN;tr|E9PB61|E9PB61_HUMAN	4;4	4;4	4;4	>sp|Q86V81|THOC4_HUMAN THO complex subunit 4 OS=Homo sapiens GN=ALYREF PE=1 SV=3;>tr|E9PB61|E9PB61_HUMAN THO complex subunit 4 OS=Homo sapiens GN=ALYREF PE=1 SV=1	2	4	4	4	2	3	2	3	1	2	0	1	0	4	1	3	2	3	2	3	1	2	0	1	0	4	1	3	2	3	2	3	1	2	0	1	0	4	1	3	25.3	25.3	25.3	26.888
CON__P08727;tr|K7EMS3|K7EMS3_HUMAN;CON__P19001;tr|C9JTG5|C9JTG5_HUMAN;tr|A4FUA1|A4FUA1_HUMAN;sp|Q8N1A0|KT222_HUMAN;CON__Q8N1A0	CON__P08727	22;9;9;2;1;1;1	1;0;0;0;0;0;0	1;0;0;0;0;0;0	>P08727 SWISS-PROT:P08727 Tax_Id=9606 Gene_Symbol=KRT19 Keratin, type I cytoskeletal 19	7	22	1	1	9	19	8	17	18	15	7	15	8	16	16	20	1	0	0	1	1	0	1	0	1	0	1	1	1	0	0	1	1	0	1	0	1	0	1	1	66	7.5	7.5	44.091
tr|B4DDM1|B4DDM1_HUMAN;tr|B3KQT9|B3KQT9_HUMAN;tr|V9HVY3|V9HVY3_HUMAN;sp|P30101|PDIA3_HUMAN;tr|B3KQT2|B3KQT2_HUMAN;tr|B4DJ98|B4DJ98_HUMAN	tr|B4DDM1|B4DDM1_HUMAN;tr|B3KQT9|B3KQT9_HUMAN;tr|V9HVY3|V9HVY3_HUMAN;sp|P30101|PDIA3_HUMAN;tr|B3KQT2|B3KQT2_HUMAN;tr|B4DJ98|B4DJ98_HUMAN	7;7;7;7;6;4	7;7;7;7;6;4	7;7;7;7;6;4	>tr|B4DDM1|B4DDM1_HUMAN cDNA FLJ59460, highly similar to Protein disulfide-isomerase A3 (EC 5.3.4.1) OS=Homo sapiens PE=2 SV=1;>tr|B3KQT9|B3KQT9_HUMAN Protein disulfide-isomerase OS=Homo sapiens PE=2 SV=1;>tr|V9HVY3|V9HVY3_HUMAN Protein disulfide-isomerase	6	7	7	7	1	4	2	3	5	1	2	0	1	0	0	7	1	4	2	3	5	1	2	0	1	0	0	7	1	4	2	3	5	1	2	0	1	0	0	7	30.8	30.8	30.8	31.872
tr|B4DE36|B4DE36_HUMAN;tr|B4DVJ0|B4DVJ0_HUMAN;sp|P06744|G6PI_HUMAN;tr|K7EQ48|K7EQ48_HUMAN;CON__Q3ZBD7;tr|K7ENA0|K7ENA0_HUMAN;tr|K7EPY4|K7EPY4_HUMAN	tr|B4DE36|B4DE36_HUMAN;tr|B4DVJ0|B4DVJ0_HUMAN;sp|P06744|G6PI_HUMAN;tr|K7EQ48|K7EQ48_HUMAN;CON__Q3ZBD7	3;3;3;2;2;1;1	3;3;3;2;2;1;1	3;3;3;2;2;1;1	>tr|B4DE36|B4DE36_HUMAN Glucose-6-phosphate isomerase OS=Homo sapiens PE=2 SV=1;>tr|B4DVJ0|B4DVJ0_HUMAN Glucose-6-phosphate isomerase OS=Homo sapiens PE=2 SV=1;>sp|P06744|G6PI_HUMAN Glucose-6-phosphate isomerase OS=Homo sapiens GN=GPI PE=1 SV=4;>tr|K7EQ48|	7	3	3	3	3	3	0	3	2	0	1	1	0	0	2	3	3	3	0	3	2	0	1	1	0	0	2	3	3	3	0	3	2	0	1	1	0	0	2	3	8.3	8.3	8.3	60.185
sp|P62314|SMD1_HUMAN;tr|J3QLI9|J3QLI9_HUMAN;tr|Q7Z5A3|Q7Z5A3_HUMAN;tr|J3QLR7|J3QLR7_HUMAN	sp|P62314|SMD1_HUMAN;tr|J3QLI9|J3QLI9_HUMAN;tr|Q7Z5A3|Q7Z5A3_HUMAN	3;2;2;1	3;2;2;1	3;2;2;1	>sp|P62314|SMD1_HUMAN Small nuclear ribonucleoprotein Sm D1 OS=Homo sapiens GN=SNRPD1 PE=1 SV=1;>tr|J3QLI9|J3QLI9_HUMAN Small nuclear ribonucleoprotein Sm D1 OS=Homo sapiens GN=SNRPD1 PE=1 SV=1;>tr|Q7Z5A3|Q7Z5A3_HUMAN Small nuclear ribonucleoprotein Sm D1	4	3	3	3	2	3	2	3	2	2	0	1	0	3	0	3	2	3	2	3	2	2	0	1	0	3	0	3	2	3	2	3	2	2	0	1	0	3	0	3	20.2	20.2	20.2	13.281
tr|A0A024R7V6|A0A024R7V6_HUMAN;sp|P61019|RAB2A_HUMAN;tr|E9PKL7|E9PKL7_HUMAN;tr|H7C125|H7C125_HUMAN;tr|Q5HYI5|Q5HYI5_HUMAN;sp|Q8WUD1|RAB2B_HUMAN;tr|E9PE37|E9PE37_HUMAN;tr|H0YD31|H0YD31_HUMAN;tr|Q96K32|Q96K32_HUMAN;tr|B4DUD4|B4DUD4_HUMAN	tr|A0A024R7V6|A0A024R7V6_HUMAN;sp|P61019|RAB2A_HUMAN;tr|E9PKL7|E9PKL7_HUMAN	5;5;4;2;2;2;1;1;1;1	5;5;4;2;2;2;1;1;1;1	4;4;3;2;1;1;1;1;0;0	>tr|A0A024R7V6|A0A024R7V6_HUMAN RAB2, member RAS oncogene family, isoform CRA_a OS=Homo sapiens GN=RAB2 PE=3 SV=1;>sp|P61019|RAB2A_HUMAN Ras-related protein Rab-2A OS=Homo sapiens GN=RAB2A PE=1 SV=1;>tr|E9PKL7|E9PKL7_HUMAN Ras-related protein Rab-2A OS=Hom	10	5	5	4	3	4	3	5	5	1	2	2	0	3	1	3	3	4	3	5	5	1	2	2	0	3	1	3	2	3	2	4	4	1	1	2	0	2	0	2	27.8	27.8	21.7	23.545
tr|Q53HC2|Q53HC2_HUMAN;sp|P30048|PRDX3_HUMAN	tr|Q53HC2|Q53HC2_HUMAN;sp|P30048|PRDX3_HUMAN	2;2	2;2	2;2	>tr|Q53HC2|Q53HC2_HUMAN Peroxiredoxin 3 isoform a variant (Fragment) OS=Homo sapiens PE=2 SV=1;>sp|P30048|PRDX3_HUMAN Thioredoxin-dependent peroxide reductase, mitochondrial OS=Homo sapiens GN=PRDX3 PE=1 SV=3	2	2	2	2	2	2	1	2	2	1	1	2	1	1	1	2	2	2	1	2	2	1	1	2	1	1	1	2	2	2	1	2	2	1	1	2	1	1	1	2	9.8	9.8	9.8	27.624
tr|B4DQ49|B4DQ49_HUMAN;sp|Q8N1N4|K2C78_HUMAN;CON__Q8N1N4-2;CON__Q7RTT2;tr|F8VS93|F8VS93_HUMAN	tr|B4DQ49|B4DQ49_HUMAN;sp|Q8N1N4|K2C78_HUMAN;CON__Q8N1N4-2;CON__Q7RTT2	6;6;5;5;1	6;6;5;5;1	6;6;5;5;1	>tr|B4DQ49|B4DQ49_HUMAN cDNA FLJ54374, highly similar to Homo sapiens keratin 78 (KRT78), mRNA OS=Homo sapiens PE=2 SV=1;>sp|Q8N1N4|K2C78_HUMAN Keratin, type II cytoskeletal 78 OS=Homo sapiens GN=KRT78 PE=2 SV=2;>Q8N1N4-2 SWISS-PROT:Q8N1N4-2 Tax_Id=9606 Ge	5	6	6	6	1	2	0	2	4	2	2	1	0	3	2	5	1	2	0	2	4	2	2	1	0	3	2	5	1	2	0	2	4	2	2	1	0	3	2	5	25.4	25.4	25.4	31.437
sp|Q02413|DSG1_HUMAN	sp|Q02413|DSG1_HUMAN	3	3	3	>sp|Q02413|DSG1_HUMAN Desmoglein-1 OS=Homo sapiens GN=DSG1 PE=1 SV=2	1	3	3	3	2	3	0	2	2	3	2	2	0	2	2	3	2	3	0	2	2	3	2	2	0	2	2	3	2	3	0	2	2	3	2	2	0	2	2	3	4.7	4.7	4.7	113.75
sp|P30049|ATPD_HUMAN	sp|P30049|ATPD_HUMAN	2	2	2	>sp|P30049|ATPD_HUMAN ATP synthase subunit delta, mitochondrial OS=Homo sapiens GN=ATP5D PE=1 SV=2	1	2	2	2	1	2	1	2	1	1	0	1	0	2	1	2	1	2	1	2	1	1	0	1	0	2	1	2	1	2	1	2	1	1	0	1	0	2	1	2	17.3	17.3	17.3	17.49
sp|P23526|SAHH_HUMAN;tr|Q1RMG2|Q1RMG2_HUMAN	sp|P23526|SAHH_HUMAN;tr|Q1RMG2|Q1RMG2_HUMAN	6;5	6;5	6;5	>sp|P23526|SAHH_HUMAN Adenosylhomocysteinase OS=Homo sapiens GN=AHCY PE=1 SV=4;>tr|Q1RMG2|Q1RMG2_HUMAN Adenosylhomocysteinase OS=Homo sapiens GN=AHCY PE=2 SV=1	2	6	6	6	3	2	0	0	6	1	0	0	5	1	0	5	3	2	0	0	6	1	0	0	5	1	0	5	3	2	0	0	6	1	0	0	5	1	0	5	16.4	16.4	16.4	47.716
tr|Q6P6D7|Q6P6D7_HUMAN;tr|Q6FHU2|Q6FHU2_HUMAN;tr|Q53G35|Q53G35_HUMAN;sp|P18669|PGAM1_HUMAN;tr|Q0D2Q6|Q0D2Q6_HUMAN;tr|Q6FHK8|Q6FHK8_HUMAN;tr|B4DMJ7|B4DMJ7_HUMAN;tr|B4DKL5|B4DKL5_HUMAN;tr|B7ZW15|B7ZW15_HUMAN;tr|B7Z9E5|B7Z9E5_HUMAN;tr|B4DJA4|B4DJA4_HUMAN;tr|A4D2J6|A4D2J6_HUMAN;sp|P15259|PGAM2_HUMAN;sp|Q8N0Y7|PGAM4_HUMAN	tr|Q6P6D7|Q6P6D7_HUMAN;tr|Q6FHU2|Q6FHU2_HUMAN;tr|Q53G35|Q53G35_HUMAN;sp|P18669|PGAM1_HUMAN;tr|Q0D2Q6|Q0D2Q6_HUMAN;tr|Q6FHK8|Q6FHK8_HUMAN	5;5;5;5;4;3;2;2;1;1;1;1;1;1	5;5;5;5;4;3;2;2;1;1;1;1;1;1	5;5;5;5;4;3;2;2;1;1;1;1;1;1	>tr|Q6P6D7|Q6P6D7_HUMAN Phosphoglycerate mutase 1 (Brain) OS=Homo sapiens GN=PGAM1 PE=2 SV=1;>tr|Q6FHU2|Q6FHU2_HUMAN Epididymis secretory protein Li 35 (Fragment) OS=Homo sapiens GN=PGAM1 PE=2 SV=1;>tr|Q53G35|Q53G35_HUMAN Phosphoglycerate mutase (Fragment)	14	5	5	5	1	4	0	5	4	2	1	0	1	1	2	4	1	4	0	5	4	2	1	0	1	1	2	4	1	4	0	5	4	2	1	0	1	1	2	4	25.2	25.2	25.2	28.82
sp|Q99584|S10AD_HUMAN;tr|D3DV53|D3DV53_HUMAN	sp|Q99584|S10AD_HUMAN;tr|D3DV53|D3DV53_HUMAN	3;2	3;2	3;2	>sp|Q99584|S10AD_HUMAN Protein S100-A13 OS=Homo sapiens GN=S100A13 PE=1 SV=1;>tr|D3DV53|D3DV53_HUMAN S100 calcium binding protein A13, isoform CRA_a (Fragment) OS=Homo sapiens GN=S100A13 PE=4 SV=1	2	3	3	3	2	3	1	3	1	1	0	1	0	2	1	3	2	3	1	3	1	1	0	1	0	2	1	3	2	3	1	3	1	1	0	1	0	2	1	3	32.7	32.7	32.7	11.471
tr|D6R904|D6R904_HUMAN;tr|Q5VU59|Q5VU59_HUMAN;tr|Q5HYB6|Q5HYB6_HUMAN;tr|B2RDE1|B2RDE1_HUMAN;tr|D6RFM2|D6RFM2_HUMAN;tr|Q8NAG3|Q8NAG3_HUMAN;tr|B4DWT5|B4DWT5_HUMAN;tr|Q5VU61|Q5VU61_HUMAN;tr|H0YL80|H0YL80_HUMAN;tr|K7EP68|K7EP68_HUMAN;tr|H0YKX5|H0YKX5_HUMAN;tr|H0YKP3|H0YKP3_HUMAN;tr|B4DTK3|B4DTK3_HUMAN;tr|Q8TCG4|Q8TCG4_HUMAN;tr|C9IZA2|C9IZA2_HUMAN;tr|H0YNC7|H0YNC7_HUMAN;tr|Q15657|Q15657_HUMAN;tr|Q1ZYL…	tr|D6R904|D6R904_HUMAN;tr|Q5VU59|Q5VU59_HUMAN;tr|Q5HYB6|Q5HYB6_HUMAN;tr|B2RDE1|B2RDE1_HUMAN;tr|D6RFM2|D6RFM2_HUMAN;tr|Q8NAG3|Q8NAG3_HUMAN;tr|B4DWT5|B4DWT5_HUMAN;tr|Q5VU61|Q5VU61_HUMAN	5;5;5;5;3;3;3;3;1;1;1;1;1;1;1;1;1;1;1;1;1;1;1;1;1;1;1;1;1;1;1;1;1;1	5;5;5;5;3;3;3;3;1;1;1;1;1;1;1;1;1;1;1;1;1;1;1;1;1;1;1;1;1;1;1;1;1;1	4;4;4;4;3;3;3;3;0;0;0;0;0;0;0;0;0;0;0;0;0;0;0;0;0;0;0;0;0;0;0;0;0;0	>tr|D6R904|D6R904_HUMAN Tropomyosin alpha-3 chain OS=Homo sapiens GN=TPM3 PE=1 SV=1;>tr|Q5VU59|Q5VU59_HUMAN Uncharacterized protein OS=Homo sapiens GN=TPM3 PE=1 SV=1;>tr|Q5HYB6|Q5HYB6_HUMAN Epididymis luminal protein 189 OS=Homo sapiens GN=DKFZp686J1372 PE	34	5	5	4	1	3	1	4	3	1	1	2	2	2	1	4	1	3	1	4	3	1	1	2	2	2	1	4	0	2	0	3	2	0	1	1	1	1	0	3	49.5	49.5	38.9	11.017
sp|P05141|ADT2_HUMAN;tr|Q6NVC0|Q6NVC0_HUMAN	sp|P05141|ADT2_HUMAN;tr|Q6NVC0|Q6NVC0_HUMAN	3;2	3;2	2;1	>sp|P05141|ADT2_HUMAN ADP/ATP translocase 2 OS=Homo sapiens GN=SLC25A5 PE=1 SV=7;>tr|Q6NVC0|Q6NVC0_HUMAN SLC25A5 protein (Fragment) OS=Homo sapiens GN=SLC25A5 PE=2 SV=1	2	3	3	2	2	3	0	2	3	0	2	2	1	2	2	2	2	3	0	2	3	0	2	2	1	2	2	2	1	2	0	1	2	0	2	1	0	1	2	1	10.4	10.4	7.4	32.852
sp|P52272|HNRPM_HUMAN;tr|M0R0Y6|M0R0Y6_HUMAN;tr|M0QYQ7|M0QYQ7_HUMAN;tr|M0R0N3|M0R0N3_HUMAN;tr|M0R019|M0R019_HUMAN;tr|M0R2T0|M0R2T0_HUMAN;tr|B4DEG4|B4DEG4_HUMAN;tr|M0QY96|M0QY96_HUMAN;tr|M0R2I7|M0R2I7_HUMAN;tr|Q6P2D7|Q6P2D7_HUMAN;tr|Q7KYM9|Q7KYM9_HUMAN;tr|Q59ES8|Q59ES8_HUMAN	sp|P52272|HNRPM_HUMAN;tr|M0R0Y6|M0R0Y6_HUMAN;tr|M0QYQ7|M0QYQ7_HUMAN;tr|M0R0N3|M0R0N3_HUMAN;tr|M0R019|M0R019_HUMAN;tr|M0R2T0|M0R2T0_HUMAN;tr|B4DEG4|B4DEG4_HUMAN	3;2;2;2;2;2;2;1;1;1;1;1	3;2;2;2;2;2;2;1;1;1;1;1	3;2;2;2;2;2;2;1;1;1;1;1	>sp|P52272|HNRPM_HUMAN Heterogeneous nuclear ribonucleoprotein M OS=Homo sapiens GN=HNRNPM PE=1 SV=3;>tr|M0R0Y6|M0R0Y6_HUMAN Heterogeneous nuclear ribonucleoprotein M OS=Homo sapiens GN=HNRNPM PE=1 SV=1;>tr|M0QYQ7|M0QYQ7_HUMAN Heterogeneous nuclear ribonuc	12	3	3	3	3	3	1	2	3	3	0	0	0	2	3	3	3	3	1	2	3	3	0	0	0	2	3	3	3	3	1	2	3	3	0	0	0	2	3	3	5.8	5.8	5.8	77.515
tr|H7BYV1|H7BYV1_HUMAN;tr|E9PS44|E9PS44_HUMAN;tr|E9PQN9|E9PQN9_HUMAN;tr|A0A024R210|A0A024R210_HUMAN;sp|P13164|IFM1_HUMAN;tr|Q6IBB0|Q6IBB0_HUMAN;sp|Q01629|IFM2_HUMAN;tr|H9NL19|H9NL19_HUMAN;tr|H9NL12|H9NL12_HUMAN;tr|H9NKY4|H9NKY4_HUMAN;sp|Q01628|IFM3_HUMAN	tr|H7BYV1|H7BYV1_HUMAN;tr|E9PS44|E9PS44_HUMAN;tr|E9PQN9|E9PQN9_HUMAN;tr|A0A024R210|A0A024R210_HUMAN;sp|P13164|IFM1_HUMAN;tr|Q6IBB0|Q6IBB0_HUMAN;sp|Q01629|IFM2_HUMAN;tr|H9NL19|H9NL19_HUMAN;tr|H9NL12|H9NL12_HUMAN;tr|H9NKY4|H9NKY4_HUMAN;sp|Q01628|IFM3_HUMAN	1;1;1;1;1;1;1;1;1;1;1	1;1;1;1;1;1;1;1;1;1;1	1;1;1;1;1;1;1;1;1;1;1	>tr|H7BYV1|H7BYV1_HUMAN Interferon-induced transmembrane protein 2 (Fragment) OS=Homo sapiens GN=IFITM2 PE=4 SV=1;>tr|E9PS44|E9PS44_HUMAN Interferon-induced transmembrane protein 3 OS=Homo sapiens GN=IFITM3 PE=4 SV=1;>tr|E9PQN9|E9PQN9_HUMAN Interferon-indu	11	1	1	1	1	1	1	1	1	0	1	1	1	1	0	1	1	1	1	1	1	0	1	1	1	1	0	1	1	1	1	1	1	0	1	1	1	1	0	1	21.6	21.6	21.6	8.0866
tr|Q567R6|Q567R6_HUMAN;tr|A4D1U3|A4D1U3_HUMAN;sp|Q04837|SSBP_HUMAN;tr|C9K0U8|C9K0U8_HUMAN;tr|E7EUY5|E7EUY5_HUMAN;tr|B7Z268|B7Z268_HUMAN	tr|Q567R6|Q567R6_HUMAN;tr|A4D1U3|A4D1U3_HUMAN;sp|Q04837|SSBP_HUMAN;tr|C9K0U8|C9K0U8_HUMAN;tr|E7EUY5|E7EUY5_HUMAN;tr|B7Z268|B7Z268_HUMAN	2;2;2;1;1;1	2;2;2;1;1;1	2;2;2;1;1;1	>tr|Q567R6|Q567R6_HUMAN Single-stranded DNA-binding protein OS=Homo sapiens GN=SSBP1 PE=2 SV=1;>tr|A4D1U3|A4D1U3_HUMAN Single-stranded DNA-binding protein OS=Homo sapiens GN=SSBP1 PE=2 SV=1;>sp|Q04837|SSBP_HUMAN Single-stranded DNA-binding protein, mitocho	6	2	2	2	2	2	2	2	2	1	0	1	1	2	1	1	2	2	2	2	2	1	0	1	1	2	1	1	2	2	2	2	2	1	0	1	1	2	1	1	22.3	22.3	22.3	17.359
tr|F5H793|F5H793_HUMAN;tr|C9J7H8|C9J7H8_HUMAN;tr|A8MW50|A8MW50_HUMAN;tr|Q5U077|Q5U077_HUMAN;sp|P07195|LDHB_HUMAN	tr|F5H793|F5H793_HUMAN;tr|C9J7H8|C9J7H8_HUMAN;tr|A8MW50|A8MW50_HUMAN;tr|Q5U077|Q5U077_HUMAN;sp|P07195|LDHB_HUMAN	3;3;3;3;3	3;3;3;3;3	3;3;3;3;3	>tr|F5H793|F5H793_HUMAN L-lactate dehydrogenase B chain (Fragment) OS=Homo sapiens GN=LDHB PE=1 SV=1;>tr|C9J7H8|C9J7H8_HUMAN L-lactate dehydrogenase B chain (Fragment) OS=Homo sapiens GN=LDHB PE=1 SV=2;>tr|A8MW50|A8MW50_HUMAN L-lactate dehydrogenase (Fragm	5	3	3	3	3	3	2	3	3	2	1	1	0	3	1	3	3	3	2	3	3	2	1	1	0	3	1	3	3	3	2	3	3	2	1	1	0	3	1	3	39.2	39.2	39.2	10.807
sp|P62318|SMD3_HUMAN;tr|H3BT13|H3BT13_HUMAN	sp|P62318|SMD3_HUMAN;tr|H3BT13|H3BT13_HUMAN	2;1	2;1	2;1	>sp|P62318|SMD3_HUMAN Small nuclear ribonucleoprotein Sm D3 OS=Homo sapiens GN=SNRPD3 PE=1 SV=1;>tr|H3BT13|H3BT13_HUMAN Small nuclear ribonucleoprotein Sm D3 OS=Homo sapiens GN=SNRPD3 PE=1 SV=1	2	2	2	2	1	2	1	2	2	1	0	0	0	2	1	2	1	2	1	2	2	1	0	0	0	2	1	2	1	2	1	2	2	1	0	0	0	2	1	2	24.6	24.6	24.6	13.916
tr|Q5JR95|Q5JR95_HUMAN;tr|Q5JR94|Q5JR94_HUMAN;sp|P62241|RS8_HUMAN;tr|Q9BS10|Q9BS10_HUMAN	tr|Q5JR95|Q5JR95_HUMAN;tr|Q5JR94|Q5JR94_HUMAN;sp|P62241|RS8_HUMAN;tr|Q9BS10|Q9BS10_HUMAN	4;4;4;2	4;4;4;2	4;4;4;2	>tr|Q5JR95|Q5JR95_HUMAN 40S ribosomal protein S8 OS=Homo sapiens GN=RPS8 PE=1 SV=1;>tr|Q5JR94|Q5JR94_HUMAN 40S ribosomal protein S8 OS=Homo sapiens GN=RPS8 PE=2 SV=1;>sp|P62241|RS8_HUMAN 40S ribosomal protein S8 OS=Homo sapiens GN=RPS8 PE=1 SV=2;>tr|Q9BS10	4	4	4	4	4	4	1	3	4	1	0	0	1	0	1	4	4	4	1	3	4	1	0	0	1	0	1	4	4	4	1	3	4	1	0	0	1	0	1	4	25	25	25	21.879
tr|A8K651|A8K651_HUMAN;sp|Q07021|C1QBP_HUMAN;tr|I3L3Q7|I3L3Q7_HUMAN;tr|I3L3B0|I3L3B0_HUMAN	tr|A8K651|A8K651_HUMAN;sp|Q07021|C1QBP_HUMAN	3;3;1;1	3;3;1;1	3;3;1;1	>tr|A8K651|A8K651_HUMAN cDNA FLJ75700, highly similar to Homo sapiens complement component 1, q subcomponent binding protein (C1QBP), nuclear gene encoding mitochondrial protein, mRNA OS=Homo sapiens PE=2 SV=1;>sp|Q07021|C1QBP_HUMAN Complement component 1	4	3	3	3	2	3	1	3	2	0	0	1	0	1	2	3	2	3	1	3	2	0	0	1	0	1	2	3	2	3	1	3	2	0	0	1	0	1	2	3	9.6	9.6	9.6	31.38
tr|Q2VPJ6|Q2VPJ6_HUMAN;tr|K9JA46|K9JA46_HUMAN;sp|P07900|HS90A_HUMAN;tr|Q8TBA7|Q8TBA7_HUMAN;tr|Q86U12|Q86U12_HUMAN;tr|O75322|O75322_HUMAN;tr|B4DTA5|B4DTA5_HUMAN;tr|Q86SX1|Q86SX1_HUMAN;tr|Q96HX7|Q96HX7_HUMAN;tr|G3V2J8|G3V2J8_HUMAN;sp|Q14568|HS902_HUMAN;sp|Q9NQH7|XPP3_HUMAN	tr|Q2VPJ6|Q2VPJ6_HUMAN;tr|K9JA46|K9JA46_HUMAN;sp|P07900|HS90A_HUMAN;tr|Q8TBA7|Q8TBA7_HUMAN;tr|Q86U12|Q86U12_HUMAN;tr|O75322|O75322_HUMAN	12;12;12;8;6;6;5;5;5;4;4;1	6;6;6;4;4;4;2;2;3;2;2;1	6;6;6;4;4;4;2;2;3;2;2;1	>tr|Q2VPJ6|Q2VPJ6_HUMAN HSP90AA1 protein (Fragment) OS=Homo sapiens GN=HSP90AA1 PE=1 SV=1;>tr|K9JA46|K9JA46_HUMAN Epididymis luminal secretory protein 52 OS=Homo sapiens GN=EL52 PE=2 SV=1;>sp|P07900|HS90A_HUMAN Heat shock protein HSP 90-alpha OS=Homo sapie	12	12	6	6	6	7	4	9	11	4	4	3	6	5	3	12	1	2	0	4	6	0	1	0	2	2	0	6	1	2	0	4	6	0	1	0	2	2	0	6	26.5	11.8	11.8	68.371
tr|Q5QTS3|Q5QTS3_HUMAN;tr|Q53H34|Q53H34_HUMAN;sp|P40429|RL13A_HUMAN;tr|M0QZU1|M0QZU1_HUMAN;sp|Q6NVV1|R13P3_HUMAN;tr|Q8J015|Q8J015_HUMAN;tr|B4DNC8|B4DNC8_HUMAN;tr|Q9BSQ6|Q9BSQ6_HUMAN;tr|M0QYS1|M0QYS1_HUMAN	tr|Q5QTS3|Q5QTS3_HUMAN;tr|Q53H34|Q53H34_HUMAN;sp|P40429|RL13A_HUMAN;tr|M0QZU1|M0QZU1_HUMAN;sp|Q6NVV1|R13P3_HUMAN;tr|Q8J015|Q8J015_HUMAN;tr|B4DNC8|B4DNC8_HUMAN;tr|Q9BSQ6|Q9BSQ6_HUMAN;tr|M0QYS1|M0QYS1_HUMAN	2;2;2;1;1;1;1;1;1	2;2;2;1;1;1;1;1;1	2;2;2;1;1;1;1;1;1	>tr|Q5QTS3|Q5QTS3_HUMAN FWP004 OS=Homo sapiens PE=2 SV=1;>tr|Q53H34|Q53H34_HUMAN Ribosomal protein L13a variant (Fragment) OS=Homo sapiens PE=2 SV=1;>sp|P40429|RL13A_HUMAN 60S ribosomal protein L13a OS=Homo sapiens GN=RPL13A PE=1 SV=2;>tr|M0QZU1|M0QZU1_HUM	9	2	2	2	2	2	1	2	2	2	2	1	1	2	1	2	2	2	1	2	2	2	2	1	1	2	1	2	2	2	1	2	2	2	2	1	1	2	1	2	10.8	10.8	10.8	23.662
tr|H3BR27|H3BR27_HUMAN;tr|H0Y6E7|H0Y6E7_HUMAN;tr|H3BT71|H3BT71_HUMAN;sp|P38159|RBMX_HUMAN;tr|Q2VIN3|Q2VIN3_HUMAN;sp|Q96E39|RMXL1_HUMAN;tr|A8K8A6|A8K8A6_HUMAN;sp|O75526|RMXL2_HUMAN;tr|H3BNC1|H3BNC1_HUMAN;tr|B4E352|B4E352_HUMAN;sp|Q8N7X1|RMXL3_HUMAN	tr|H3BR27|H3BR27_HUMAN;tr|H0Y6E7|H0Y6E7_HUMAN;tr|H3BT71|H3BT71_HUMAN;sp|P38159|RBMX_HUMAN;tr|Q2VIN3|Q2VIN3_HUMAN;sp|Q96E39|RMXL1_HUMAN;tr|A8K8A6|A8K8A6_HUMAN;sp|O75526|RMXL2_HUMAN	3;3;3;3;2;2;2;2;1;1;1	3;3;3;3;2;2;2;2;1;1;1	3;3;3;3;2;2;2;2;1;1;1	>tr|H3BR27|H3BR27_HUMAN RNA-binding motif protein, X chromosome, N-terminally processed OS=Homo sapiens GN=RBMX PE=1 SV=1;>tr|H0Y6E7|H0Y6E7_HUMAN RNA-binding motif protein, X chromosome, N-terminally processed (Fragment) OS=Homo sapiens GN=RBMX PE=1 SV=2;>	11	3	3	3	0	3	0	3	3	2	0	3	0	3	1	1	0	3	0	3	3	2	0	3	0	3	1	1	0	3	0	3	3	2	0	3	0	3	1	1	44.9	44.9	44.9	8.6098
tr|Q8N6N5|Q8N6N5_HUMAN;tr|Q8IZ29|Q8IZ29_HUMAN;tr|Q8IWP6|Q8IWP6_HUMAN;sp|P68371|TBB4B_HUMAN;tr|B3KML9|B3KML9_HUMAN;sp|P04350|TBB4A_HUMAN;tr|O43209|O43209_HUMAN;tr|B4DJ43|B4DJ43_HUMAN;tr|A0A024QZU2|A0A024QZU2_HUMAN;tr|B4DE77|B4DE77_HUMAN;tr|B7Z4N1|B7Z4N1_HUMAN;tr|M0R2D3|M0R2D3_HUMAN;tr|Q96HX0|Q96HX0_HUMAN;tr|Q9UGA2|Q9UGA2_HUMAN;tr|Q2NKY5|Q2NKY5_HUMAN;tr|M0QYM7|M0QYM7_HUMAN;tr|B4DNW1|B4DNW1_HUMAN;tr…	tr|Q8N6N5|Q8N6N5_HUMAN;tr|Q8IZ29|Q8IZ29_HUMAN;tr|Q8IWP6|Q8IWP6_HUMAN;sp|P68371|TBB4B_HUMAN;tr|B3KML9|B3KML9_HUMAN;sp|P04350|TBB4A_HUMAN;tr|O43209|O43209_HUMAN;tr|B4DJ43|B4DJ43_HUMAN;tr|A0A024QZU2|A0A024QZU2_HUMAN;tr|B4DE77|B4DE77_HUMAN;tr|B7Z4N1|B7Z4N1_HUMAN	12;12;12;12;10;9;7;7;7;7;6;5;5;5;5;4;4;4;4;4;4;4;4;4;3;3;3;3;3;3;3;3;3;3;3;2;2;2;2;2;2;2;2;1;1;1;1;1;1	3;3;3;3;3;2;0;2;0;1;0;1;0;0;0;1;3;0;0;0;0;0;0;0;2;2;2;2;0;0;2;2;0;0;1;0;0;0;0;0;0;0;0;0;0;0;0;0;1	3;3;3;3;3;2;0;2;0;1;0;1;0;0;0;1;3;0;0;0;0;0;0;0;2;2;2;2;0;0;2;2;0;0;1;0;0;0;0;0;0;0;0;0;0;0;0;0;1	>tr|Q8N6N5|Q8N6N5_HUMAN Tubulin, beta 2C OS=Homo sapiens GN=TUBB2C PE=2 SV=1;>tr|Q8IZ29|Q8IZ29_HUMAN Tubulin, beta 2C OS=Homo sapiens GN=TUBB2C PE=2 SV=1;>tr|Q8IWP6|Q8IWP6_HUMAN Class IVb beta tubulin OS=Homo sapiens PE=2 SV=1;>sp|P68371|TBB4B_HUMAN Tubuli	49	12	3	3	8	9	6	8	10	4	3	4	5	5	5	8	2	3	1	1	2	0	0	1	1	1	0	1	2	3	1	1	2	0	0	1	1	1	0	1	44	12.1	12.1	49.807
tr|V9HWB5|V9HWB5_HUMAN;sp|Q15181|IPYR_HUMAN;tr|Q5SQT6|Q5SQT6_HUMAN;tr|H0YAK2|H0YAK2_HUMAN;tr|D6RGI1|D6RGI1_HUMAN;tr|D6RGV9|D6RGV9_HUMAN;tr|B4DFH3|B4DFH3_HUMAN;tr|H0Y9D8|H0Y9D8_HUMAN;tr|B4DR66|B4DR66_HUMAN;tr|A8K0P2|A8K0P2_HUMAN;sp|Q9H2U2|IPYR2_HUMAN	tr|V9HWB5|V9HWB5_HUMAN;sp|Q15181|IPYR_HUMAN;tr|Q5SQT6|Q5SQT6_HUMAN	5;5;3;1;1;1;1;1;1;1;1	5;5;3;1;1;1;1;1;1;1;1	5;5;3;1;1;1;1;1;1;1;1	>tr|V9HWB5|V9HWB5_HUMAN Epididymis secretory sperm binding protein Li 66p OS=Homo sapiens GN=HEL-S-66p PE=2 SV=1;>sp|Q15181|IPYR_HUMAN Inorganic pyrophosphatase OS=Homo sapiens GN=PPA1 PE=1 SV=2;>tr|Q5SQT6|Q5SQT6_HUMAN Inorganic pyrophosphatase OS=Homo sap	11	5	5	5	1	3	0	5	2	1	1	2	1	2	1	2	1	3	0	5	2	1	1	2	1	2	1	2	1	3	0	5	2	1	1	2	1	2	1	2	19.4	19.4	19.4	32.66
CON__P01966	CON__P01966	2	1	1	>P01966 SWISS-PROT:P01966 (Bos taurus) Hemoglobin subunit alpha	1	2	1	1	1	1	2	2	2	0	1	1	1	2	1	1	0	0	1	1	1	0	1	1	1	1	0	1	0	0	1	1	1	0	1	1	1	1	0	1	16.9	10.6	10.6	15.184
sp|Q14CN4|K2C72_HUMAN;CON__Q14CN4-1;CON__Q6IME9;tr|B4DXK4|B4DXK4_HUMAN;sp|Q3SY84|K2C71_HUMAN;CON__Q3SY84;sp|Q7RTS7|K2C74_HUMAN;CON__Q7RTS7;tr|F8W1S1|F8W1S1_HUMAN;sp|Q86Y46|K2C73_HUMAN;CON__Q32MB2;tr|H0YIG3|H0YIG3_HUMAN	sp|Q14CN4|K2C72_HUMAN;CON__Q14CN4-1;CON__Q6IME9;tr|B4DXK4|B4DXK4_HUMAN;sp|Q3SY84|K2C71_HUMAN;CON__Q3SY84;sp|Q7RTS7|K2C74_HUMAN;CON__Q7RTS7;tr|F8W1S1|F8W1S1_HUMAN	5;5;5;3;3;3;3;3;3;2;2;1	1;1;1;0;1;1;1;1;1;1;1;1	1;1;1;0;1;1;1;1;1;1;1;1	>sp|Q14CN4|K2C72_HUMAN Keratin, type II cytoskeletal 72 OS=Homo sapiens GN=KRT72 PE=1 SV=2;>Q14CN4-1 SWISS-PROT:Q14CN4-1 Tax_Id=9606 Gene_Symbol=KRT72 Isoform 1 of Keratin, type II cytoskeletal 72;>Q6IME9 TREMBL:Q6IME9 Tax_Id=10090 Gene_Symbol=Krt72 Type-I	12	5	1	1	1	3	0	3	2	2	1	2	1	1	1	4	0	0	0	1	1	0	0	0	0	0	0	1	0	0	0	1	1	0	0	0	0	0	0	1	8.2	2.3	2.3	55.877
sp|P60866|RS20_HUMAN;tr|E5RIP1|E5RIP1_HUMAN;tr|E5RJX2|E5RJX2_HUMAN;tr|G3XAN0|G3XAN0_HUMAN	sp|P60866|RS20_HUMAN;tr|E5RIP1|E5RIP1_HUMAN;tr|E5RJX2|E5RJX2_HUMAN;tr|G3XAN0|G3XAN0_HUMAN	2;1;1;1	2;1;1;1	2;1;1;1	>sp|P60866|RS20_HUMAN 40S ribosomal protein S20 OS=Homo sapiens GN=RPS20 PE=1 SV=1;>tr|E5RIP1|E5RIP1_HUMAN 40S ribosomal protein S20 OS=Homo sapiens GN=RPS20 PE=1 SV=1;>tr|E5RJX2|E5RJX2_HUMAN 40S ribosomal protein S20 OS=Homo sapiens GN=RPS20 PE=1 SV=1;>tr	4	2	2	2	2	2	0	1	2	2	0	2	1	2	0	2	2	2	0	1	2	2	0	2	1	2	0	2	2	2	0	1	2	2	0	2	1	2	0	2	19.3	19.3	19.3	13.373
tr|A0A024R1X8|A0A024R1X8_HUMAN;sp|P14923|PLAK_HUMAN;tr|B4DSW9|B4DSW9_HUMAN;tr|B4DL06|B4DL06_HUMAN;tr|B4DGU4|B4DGU4_HUMAN;tr|B5BU28|B5BU28_HUMAN;tr|A0A024R2Q3|A0A024R2Q3_HUMAN;sp|P35222|CTNB1_HUMAN	tr|A0A024R1X8|A0A024R1X8_HUMAN;sp|P14923|PLAK_HUMAN	9;9;1;1;1;1;1;1	5;5;1;1;1;1;1;1	5;5;1;1;1;1;1;1	>tr|A0A024R1X8|A0A024R1X8_HUMAN Junction plakoglobin, isoform CRA_a OS=Homo sapiens GN=JUP PE=4 SV=1;>sp|P14923|PLAK_HUMAN Junction plakoglobin OS=Homo sapiens GN=JUP PE=1 SV=3	8	9	5	5	2	4	3	3	7	4	2	1	0	4	0	8	1	2	1	1	4	2	1	1	0	2	0	4	1	2	1	1	4	2	1	1	0	2	0	4	15.8	8.7	8.7	81.726
tr|K7EMA7|K7EMA7_HUMAN;sp|P62750|RL23A_HUMAN;tr|H7BY10|H7BY10_HUMAN;tr|K7EJV9|K7EJV9_HUMAN;tr|K7ERT8|K7ERT8_HUMAN;tr|A8MUS3|A8MUS3_HUMAN;tr|B9EJE3|B9EJE3_HUMAN	tr|K7EMA7|K7EMA7_HUMAN;sp|P62750|RL23A_HUMAN;tr|H7BY10|H7BY10_HUMAN;tr|K7EJV9|K7EJV9_HUMAN;tr|K7ERT8|K7ERT8_HUMAN;tr|A8MUS3|A8MUS3_HUMAN;tr|B9EJE3|B9EJE3_HUMAN	2;2;2;2;2;2;1	2;2;2;2;2;2;1	2;2;2;2;2;2;1	>tr|K7EMA7|K7EMA7_HUMAN 60S ribosomal protein L23a OS=Homo sapiens GN=RPL23A PE=1 SV=1;>sp|P62750|RL23A_HUMAN 60S ribosomal protein L23a OS=Homo sapiens GN=RPL23A PE=1 SV=1;>tr|H7BY10|H7BY10_HUMAN 60S ribosomal protein L23a (Fragment) OS=Homo sapiens GN=RP	7	2	2	2	1	2	0	1	2	0	0	1	0	0	0	2	1	2	0	1	2	0	0	1	0	0	0	2	1	2	0	1	2	0	0	1	0	0	0	2	30	30	30	7.9232
tr|B0UXD8|B0UXD8_HUMAN;sp|P01903|DRA_HUMAN;tr|Q30118|Q30118_HUMAN;tr|B4DVL4|B4DVL4_HUMAN;tr|Q59GE3|Q59GE3_HUMAN;tr|Q7YPT8|Q7YPT8_HUMAN;tr|O19697|O19697_HUMAN;tr|B4DLJ8|B4DLJ8_HUMAN;tr|B4E2U4|B4E2U4_HUMAN;tr|Q861G0|Q861G0_HUMAN;tr|H6X377|H6X377_HUMAN;tr|F5GZ59|F5GZ59_HUMAN;tr|B4DW37|B4DW37_HUMAN;tr|Q67AG6|Q67AG6_HUMAN;tr|Q67AG5|Q67AG5_HUMAN;tr|Q67AG4|Q67AG4_HUMAN;tr|Q67AG3|Q67AG3_HUMAN;tr|Q67AG2|Q…	tr|B0UXD8|B0UXD8_HUMAN;sp|P01903|DRA_HUMAN;tr|Q30118|Q30118_HUMAN;tr|B4DVL4|B4DVL4_HUMAN;tr|Q59GE3|Q59GE3_HUMAN;tr|Q7YPT8|Q7YPT8_HUMAN	3;3;2;2;2;2;1;1;1;1;1;1;1;1;1;1;1;1;1;1;1;1;1;1;1;1;1;1;1;1;1;1;1;1;1;1;1;1;1;1;1;1;1;1;1;1;1;1;1;1;1;1;1;1;1;1;1	3;3;2;2;2;2;1;1;1;1;1;1;1;1;1;1;1;1;1;1;1;1;1;1;1;1;1;1;1;1;1;1;1;1;1;1;1;1;1;1;1;1;1;1;1;1;1;1;1;1;1;1;1;1;1;1;1	3;3;2;2;2;2;1;1;1;1;1;1;1;1;1;1;1;1;1;1;1;1;1;1;1;1;1;1;1;1;1;1;1;1;1;1;1;1;1;1;1;1;1;1;1;1;1;1;1;1;1;1;1;1;1;1;1	>tr|B0UXD8|B0UXD8_HUMAN MHC class II antigen OS=Homo sapiens GN=HLA-DRA PE=2 SV=1;>sp|P01903|DRA_HUMAN HLA class II histocompatibility antigen, DR alpha chain OS=Homo sapiens GN=HLA-DRA PE=1 SV=1;>tr|Q30118|Q30118_HUMAN HLA class II histocompatibility anti	57	3	3	3	1	1	1	3	2	1	1	0	0	1	1	2	1	1	1	3	2	1	1	0	0	1	1	2	1	1	1	3	2	1	1	0	0	1	1	2	15.7	15.7	15.7	28.607
sp|P51149|RAB7A_HUMAN;tr|C9J592|C9J592_HUMAN;tr|B4DPH9|B4DPH9_HUMAN;tr|C9J8S3|C9J8S3_HUMAN;tr|C9J4S4|C9J4S4_HUMAN;tr|C9IZZ0|C9IZZ0_HUMAN;tr|C9J4V0|C9J4V0_HUMAN	sp|P51149|RAB7A_HUMAN;tr|C9J592|C9J592_HUMAN;tr|B4DPH9|B4DPH9_HUMAN;tr|C9J8S3|C9J8S3_HUMAN	4;3;3;2;1;1;1	4;3;3;2;1;1;1	4;3;3;2;1;1;1	>sp|P51149|RAB7A_HUMAN Ras-related protein Rab-7a OS=Homo sapiens GN=RAB7A PE=1 SV=1;>tr|C9J592|C9J592_HUMAN Ras-related protein Rab-7a (Fragment) OS=Homo sapiens GN=RAB7A PE=1 SV=1;>tr|B4DPH9|B4DPH9_HUMAN cDNA FLJ55895, highly similar to Ras-related prote	7	4	4	4	1	4	1	4	4	1	0	1	1	1	1	3	1	4	1	4	4	1	0	1	1	1	1	3	1	4	1	4	4	1	0	1	1	1	1	3	27.1	27.1	27.1	23.489
tr|B4DEK5|B4DEK5_HUMAN;tr|Q53FJ5|Q53FJ5_HUMAN;tr|A0A024QZQ2|A0A024QZQ2_HUMAN;sp|P07602|SAP_HUMAN;tr|C9JIZ6|C9JIZ6_HUMAN;tr|Q59EN5|Q59EN5_HUMAN;tr|B1AVU8|B1AVU8_HUMAN;tr|Q5BJH1|Q5BJH1_HUMAN;tr|B4DRB7|B4DRB7_HUMAN	tr|B4DEK5|B4DEK5_HUMAN;tr|Q53FJ5|Q53FJ5_HUMAN;tr|A0A024QZQ2|A0A024QZQ2_HUMAN;sp|P07602|SAP_HUMAN;tr|C9JIZ6|C9JIZ6_HUMAN;tr|Q59EN5|Q59EN5_HUMAN;tr|B1AVU8|B1AVU8_HUMAN;tr|Q5BJH1|Q5BJH1_HUMAN;tr|B4DRB7|B4DRB7_HUMAN	4;4;4;4;4;4;4;3;3	4;4;4;4;4;4;4;3;3	4;4;4;4;4;4;4;3;3	>tr|B4DEK5|B4DEK5_HUMAN cDNA FLJ54596, highly similar to Proactivator polypeptide OS=Homo sapiens PE=2 SV=1;>tr|Q53FJ5|Q53FJ5_HUMAN Prosaposin (Variant Gaucher disease and variant metachromatic leukodystrophy) variant (Fragment) OS=Homo sapiens PE=2 SV=1;>	9	4	4	4	0	2	1	4	1	2	1	1	1	3	2	3	0	2	1	4	1	2	1	1	1	3	2	3	0	2	1	4	1	2	1	1	1	3	2	3	8.8	8.8	8.8	50.65
sp|P81605|DCD_HUMAN	sp|P81605|DCD_HUMAN	2	2	2	>sp|P81605|DCD_HUMAN Dermcidin OS=Homo sapiens GN=DCD PE=1 SV=2	1	2	2	2	1	1	1	2	1	2	1	2	1	1	2	2	1	1	1	2	1	2	1	2	1	1	2	2	1	1	1	2	1	2	1	2	1	1	2	2	16.4	16.4	16.4	11.284
tr|G3V279|G3V279_HUMAN;tr|A0A024R6D4|A0A024R6D4_HUMAN;sp|P84090|ERH_HUMAN	tr|G3V279|G3V279_HUMAN;tr|A0A024R6D4|A0A024R6D4_HUMAN;sp|P84090|ERH_HUMAN	2;2;2	2;2;2	2;2;2	>tr|G3V279|G3V279_HUMAN Enhancer of rudimentary homolog OS=Homo sapiens GN=ERH PE=1 SV=1;>tr|A0A024R6D4|A0A024R6D4_HUMAN Enhancer of rudimentary homolog OS=Homo sapiens GN=ERH PE=3 SV=1;>sp|P84090|ERH_HUMAN Enhancer of rudimentary homolog OS=Homo sapiens G	3	2	2	2	0	2	1	2	2	2	1	1	0	1	1	2	0	2	1	2	2	2	1	1	0	1	1	2	0	2	1	2	2	2	1	1	0	1	1	2	39.4	39.4	39.4	8.2033
tr|B4E3D5|B4E3D5_HUMAN;tr|Q53HW2|Q53HW2_HUMAN;tr|Q53HK9|Q53HK9_HUMAN;tr|A8K4Z4|A8K4Z4_HUMAN;tr|A0A024RBS2|A0A024RBS2_HUMAN;sp|P05388|RLA0_HUMAN;tr|F8W1K8|F8W1K8_HUMAN;tr|Q3MHV2|Q3MHV2_HUMAN;tr|F8VW21|F8VW21_HUMAN;tr|Q6NSF2|Q6NSF2_HUMAN;tr|F8VWS0|F8VWS0_HUMAN;tr|F8VPE8|F8VPE8_HUMAN;tr|F8VZS0|F8VZS0_HUMAN;tr|F8VU65|F8VU65_HUMAN;sp|Q8NHW5|RLA0L_HUMAN	tr|B4E3D5|B4E3D5_HUMAN;tr|Q53HW2|Q53HW2_HUMAN;tr|Q53HK9|Q53HK9_HUMAN;tr|A8K4Z4|A8K4Z4_HUMAN;tr|A0A024RBS2|A0A024RBS2_HUMAN;sp|P05388|RLA0_HUMAN;tr|F8W1K8|F8W1K8_HUMAN;tr|Q3MHV2|Q3MHV2_HUMAN;tr|F8VW21|F8VW21_HUMAN;tr|Q6NSF2|Q6NSF2_HUMAN;tr|F8VWS0|F8VWS0_HUMAN	3;3;3;3;3;3;2;2;2;2;2;1;1;1;1	3;3;3;3;3;3;2;2;2;2;2;1;1;1;1	3;3;3;3;3;3;2;2;2;2;2;1;1;1;1	>tr|B4E3D5|B4E3D5_HUMAN cDNA FLJ51469, highly similar to 60S acidic ribosomal protein P0 OS=Homo sapiens PE=2 SV=1;>tr|Q53HW2|Q53HW2_HUMAN Ribosomal protein P0 variant (Fragment) OS=Homo sapiens PE=2 SV=1;>tr|Q53HK9|Q53HK9_HUMAN Ribosomal protein P0 varian	15	3	3	3	2	3	1	3	2	1	1	1	1	1	2	3	2	3	1	3	2	1	1	1	1	1	2	3	2	3	1	3	2	1	1	1	1	1	2	3	22.9	22.9	22.9	28.538
sp|P48047|ATPO_HUMAN;tr|Q53HH2|Q53HH2_HUMAN;tr|H7C086|H7C086_HUMAN;tr|H7C068|H7C068_HUMAN;tr|H7C0C1|H7C0C1_HUMAN	sp|P48047|ATPO_HUMAN;tr|Q53HH2|Q53HH2_HUMAN	4;3;1;1;1	4;3;1;1;1	4;3;1;1;1	>sp|P48047|ATPO_HUMAN ATP synthase subunit O, mitochondrial OS=Homo sapiens GN=ATP5O PE=1 SV=1;>tr|Q53HH2|Q53HH2_HUMAN Mitochondrial ATP synthase, O subunit variant (Fragment) OS=Homo sapiens PE=2 SV=1	5	4	4	4	3	4	1	3	1	0	0	3	0	2	2	3	3	4	1	3	1	0	0	3	0	2	2	3	3	4	1	3	1	0	0	3	0	2	2	3	22.1	22.1	22.1	23.277
tr|B5MCT8|B5MCT8_HUMAN;tr|C9JM19|C9JM19_HUMAN;tr|B7Z732|B7Z732_HUMAN;tr|A0A024R4M0|A0A024R4M0_HUMAN;sp|P46781|RS9_HUMAN;tr|F2Z3C0|F2Z3C0_HUMAN;tr|A8MXK4|A8MXK4_HUMAN;tr|A5D904|A5D904_HUMAN	tr|B5MCT8|B5MCT8_HUMAN;tr|C9JM19|C9JM19_HUMAN;tr|B7Z732|B7Z732_HUMAN;tr|A0A024R4M0|A0A024R4M0_HUMAN;sp|P46781|RS9_HUMAN;tr|F2Z3C0|F2Z3C0_HUMAN;tr|A8MXK4|A8MXK4_HUMAN;tr|A5D904|A5D904_HUMAN	2;2;2;2;2;1;1;1	2;2;2;2;2;1;1;1	2;2;2;2;2;1;1;1	>tr|B5MCT8|B5MCT8_HUMAN 40S ribosomal protein S9 OS=Homo sapiens GN=RPS9 PE=1 SV=1;>tr|C9JM19|C9JM19_HUMAN 40S ribosomal protein S9 OS=Homo sapiens GN=RPS9 PE=1 SV=1;>tr|B7Z732|B7Z732_HUMAN cDNA FLJ61636, highly similar to 40S ribosomal protein S9 OS=Homo	8	2	2	2	1	2	0	1	1	1	0	0	0	2	0	2	1	2	0	1	1	1	0	0	0	2	0	2	1	2	0	1	1	1	0	0	0	2	0	2	12.2	12.2	12.2	16.628
tr|J3KPX7|J3KPX7_HUMAN;sp|Q99623|PHB2_HUMAN;tr|F5H3X6|F5H3X6_HUMAN;tr|B4DW05|B4DW05_HUMAN;tr|F5GWA7|F5GWA7_HUMAN;tr|F5GY37|F5GY37_HUMAN;tr|Q9BXV3|Q9BXV3_HUMAN;tr|F5H2D2|F5H2D2_HUMAN;tr|F5H0C5|F5H0C5_HUMAN	tr|J3KPX7|J3KPX7_HUMAN;sp|Q99623|PHB2_HUMAN;tr|F5H3X6|F5H3X6_HUMAN;tr|B4DW05|B4DW05_HUMAN;tr|F5GWA7|F5GWA7_HUMAN;tr|F5GY37|F5GY37_HUMAN	3;3;2;2;2;2;1;1;1	3;3;2;2;2;2;1;1;1	3;3;2;2;2;2;1;1;1	>tr|J3KPX7|J3KPX7_HUMAN Prohibitin-2 OS=Homo sapiens GN=PHB2 PE=1 SV=1;>sp|Q99623|PHB2_HUMAN Prohibitin-2 OS=Homo sapiens GN=PHB2 PE=1 SV=2;>tr|F5H3X6|F5H3X6_HUMAN Prohibitin-2 (Fragment) OS=Homo sapiens GN=PHB2 PE=1 SV=2;>tr|B4DW05|B4DW05_HUMAN cDNA FLJ60	9	3	3	3	3	3	0	1	1	2	2	1	2	2	0	3	3	3	0	1	1	2	2	1	2	2	0	3	3	3	0	1	1	2	2	1	2	2	0	3	14	14	14	33.402
sp|P46783|RS10_HUMAN;tr|Q59GE4|Q59GE4_HUMAN;sp|Q9NQ39|RS10L_HUMAN;tr|F6U211|F6U211_HUMAN;tr|S4R435|S4R435_HUMAN	sp|P46783|RS10_HUMAN;tr|Q59GE4|Q59GE4_HUMAN;sp|Q9NQ39|RS10L_HUMAN	3;2;2;1;1	3;2;2;1;1	3;2;2;1;1	>sp|P46783|RS10_HUMAN 40S ribosomal protein S10 OS=Homo sapiens GN=RPS10 PE=1 SV=1;>tr|Q59GE4|Q59GE4_HUMAN Ribosomal protein S10 variant (Fragment) OS=Homo sapiens PE=4 SV=1;>sp|Q9NQ39|RS10L_HUMAN Putative 40S ribosomal protein S10-like OS=Homo sapiens GN=	5	3	3	3	1	3	0	2	2	2	1	2	0	2	1	3	1	3	0	2	2	2	1	2	0	2	1	3	1	3	0	2	2	2	1	2	0	2	1	3	18.2	18.2	18.2	18.898
tr|H7BY16|H7BY16_HUMAN;tr|Q9BQ02|Q9BQ02_HUMAN;tr|B3KM80|B3KM80_HUMAN;tr|Q6ZS99|Q6ZS99_HUMAN;tr|B3KTP9|B3KTP9_HUMAN;tr|A0A024R4A0|A0A024R4A0_HUMAN;sp|P19338|NUCL_HUMAN	tr|H7BY16|H7BY16_HUMAN;tr|Q9BQ02|Q9BQ02_HUMAN;tr|B3KM80|B3KM80_HUMAN;tr|Q6ZS99|Q6ZS99_HUMAN;tr|B3KTP9|B3KTP9_HUMAN;tr|A0A024R4A0|A0A024R4A0_HUMAN;sp|P19338|NUCL_HUMAN	4;4;4;4;4;4;4	4;4;4;4;4;4;4	4;4;4;4;4;4;4	>tr|H7BY16|H7BY16_HUMAN Nucleolin (Fragment) OS=Homo sapiens GN=NCL PE=1 SV=2;>tr|Q9BQ02|Q9BQ02_HUMAN NCL protein OS=Homo sapiens PE=2 SV=1;>tr|B3KM80|B3KM80_HUMAN Nucleolin, isoform CRA_c OS=Homo sapiens GN=NCL PE=2 SV=1;>tr|Q6ZS99|Q6ZS99_HUMAN cDNA FLJ45	7	4	4	4	2	3	0	3	3	1	0	1	1	2	3	3	2	3	0	3	3	1	0	1	1	2	3	3	2	3	0	3	3	1	0	1	1	2	3	3	20.9	20.9	20.9	32.389
sp|Q96RQ9|OXLA_HUMAN;tr|M0QYW8|M0QYW8_HUMAN;tr|A2RRH1|A2RRH1_HUMAN	sp|Q96RQ9|OXLA_HUMAN;tr|M0QYW8|M0QYW8_HUMAN;tr|A2RRH1|A2RRH1_HUMAN	2;1;1	2;1;1	2;1;1	>sp|Q96RQ9|OXLA_HUMAN L-amino-acid oxidase OS=Homo sapiens GN=IL4I1 PE=1 SV=1;>tr|M0QYW8|M0QYW8_HUMAN L-amino-acid oxidase (Fragment) OS=Homo sapiens GN=IL4I1 PE=4 SV=1;>tr|A2RRH1|A2RRH1_HUMAN Interleukin 4 induced 1 OS=Homo sapiens GN=IL4I1 PE=2 SV=1	3	2	2	2	0	2	1	1	0	0	0	0	0	1	0	0	0	2	1	1	0	0	0	0	0	1	0	0	0	2	1	1	0	0	0	0	0	1	0	0	5.1	5.1	5.1	62.88
tr|B3KSI4|B3KSI4_HUMAN;tr|B4E022|B4E022_HUMAN;tr|V9HWD9|V9HWD9_HUMAN;tr|Q53EM5|Q53EM5_HUMAN;sp|P29401|TKT_HUMAN;tr|E9PFF2|E9PFF2_HUMAN;tr|B3KPZ8|B3KPZ8_HUMAN;tr|B4DVU1|B4DVU1_HUMAN;tr|Q6MZE3|Q6MZE3_HUMAN	tr|B3KSI4|B3KSI4_HUMAN;tr|B4E022|B4E022_HUMAN;tr|V9HWD9|V9HWD9_HUMAN;tr|Q53EM5|Q53EM5_HUMAN;sp|P29401|TKT_HUMAN;tr|E9PFF2|E9PFF2_HUMAN;tr|B3KPZ8|B3KPZ8_HUMAN;tr|B4DVU1|B4DVU1_HUMAN	3;3;3;3;3;2;2;2;1	3;3;3;3;3;2;2;2;1	3;3;3;3;3;2;2;2;1	>tr|B3KSI4|B3KSI4_HUMAN Transketolase OS=Homo sapiens PE=2 SV=1;>tr|B4E022|B4E022_HUMAN Transketolase OS=Homo sapiens GN=TKT PE=1 SV=1;>tr|V9HWD9|V9HWD9_HUMAN Transketolase OS=Homo sapiens GN=HEL107 PE=2 SV=1;>tr|Q53EM5|Q53EM5_HUMAN Transketolase (Fragment	9	3	3	3	3	3	2	2	3	0	1	0	3	1	0	3	3	3	2	2	3	0	1	0	3	1	0	3	3	3	2	2	3	0	1	0	3	1	0	3	8	8	8	58.981
tr|Q53F48|Q53F48_HUMAN;tr|A0A024QZK8|A0A024QZK8_HUMAN;sp|P31942|HNRH3_HUMAN;tr|A0A024QZP1|A0A024QZP1_HUMAN;tr|B4DHY1|B4DHY1_HUMAN	tr|Q53F48|Q53F48_HUMAN;tr|A0A024QZK8|A0A024QZK8_HUMAN;sp|P31942|HNRH3_HUMAN;tr|A0A024QZP1|A0A024QZP1_HUMAN;tr|B4DHY1|B4DHY1_HUMAN	2;2;2;1;1	2;2;2;1;1	2;2;2;1;1	>tr|Q53F48|Q53F48_HUMAN Heterogeneous nuclear ribonucleoprotein H3 isoform a variant (Fragment) OS=Homo sapiens PE=2 SV=1;>tr|A0A024QZK8|A0A024QZK8_HUMAN Heterogeneous nuclear ribonucleoprotein H3 (2H9), isoform CRA_a OS=Homo sapiens GN=HNRPH3 PE=4 SV=1;>s	5	2	2	2	2	2	1	2	2	2	0	0	0	1	2	2	2	2	1	2	2	2	0	0	0	1	2	2	2	2	1	2	2	2	0	0	0	1	2	2	8.4	8.4	8.4	36.925
tr|B4DE59|B4DE59_HUMAN;tr|C9JTX4|C9JTX4_HUMAN;tr|C9J826|C9J826_HUMAN;tr|C9JK18|C9JK18_HUMAN;tr|C9JKY1|C9JKY1_HUMAN	tr|B4DE59|B4DE59_HUMAN	19;4;4;4;4	4;4;4;4;4	0;0;0;0;0	>tr|B4DE59|B4DE59_HUMAN cDNA FLJ60424, highly similar to Junction plakoglobin OS=Homo sapiens PE=2 SV=1	5	19	4	0	7	17	9	15	15	12	6	11	6	13	11	17	1	2	2	2	3	2	1	0	0	2	0	4	0	0	0	0	0	0	0	0	0	0	0	0	40.5	9.4	0	62.615
sp|P51571|SSRD_HUMAN;tr|A6NLM8|A6NLM8_HUMAN	sp|P51571|SSRD_HUMAN;tr|A6NLM8|A6NLM8_HUMAN	2;1	2;1	2;1	>sp|P51571|SSRD_HUMAN Translocon-associated protein subunit delta OS=Homo sapiens GN=SSR4 PE=1 SV=1;>tr|A6NLM8|A6NLM8_HUMAN Translocon-associated protein subunit delta OS=Homo sapiens GN=SSR4 PE=1 SV=1	2	2	2	2	1	2	1	2	2	2	1	0	1	2	1	2	1	2	1	2	2	2	1	0	1	2	1	2	1	2	1	2	2	2	1	0	1	2	1	2	13.9	13.9	13.9	18.998
sp|Q13011|ECH1_HUMAN;tr|M0R248|M0R248_HUMAN;tr|M0QZW4|M0QZW4_HUMAN;tr|B4DVS4|B4DVS4_HUMAN	sp|Q13011|ECH1_HUMAN;tr|M0R248|M0R248_HUMAN	4;3;1;1	4;3;1;1	4;3;1;1	>sp|Q13011|ECH1_HUMAN Delta(3,5)-Delta(2,4)-dienoyl-CoA isomerase, mitochondrial OS=Homo sapiens GN=ECH1 PE=1 SV=2;>tr|M0R248|M0R248_HUMAN Delta(3,5)-Delta(2,4)-dienoyl-CoA isomerase, mitochondrial (Fragment) OS=Homo sapiens GN=ECH1 PE=1 SV=1	4	4	4	4	1	4	1	4	3	2	1	1	0	0	2	0	1	4	1	4	3	2	1	1	0	0	2	0	1	4	1	4	3	2	1	1	0	0	2	0	15.9	15.9	15.9	35.816
sp|P09382|LEG1_HUMAN;tr|F8WEI7|F8WEI7_HUMAN	sp|P09382|LEG1_HUMAN	4;1	4;1	4;1	>sp|P09382|LEG1_HUMAN Galectin-1 OS=Homo sapiens GN=LGALS1 PE=1 SV=2	2	4	4	4	0	4	1	4	3	1	0	0	1	2	1	4	0	4	1	4	3	1	0	0	1	2	1	4	0	4	1	4	3	1	0	0	1	2	1	4	40	40	40	14.716
tr|E9PCY7|E9PCY7_HUMAN;sp|P31943|HNRH1_HUMAN;tr|G8JLB6|G8JLB6_HUMAN;tr|E5RGH4|E5RGH4_HUMAN;tr|E5RGV0|E5RGV0_HUMAN;tr|D6RIU0|D6RIU0_HUMAN;tr|D6RBM0|D6RBM0_HUMAN;tr|E7EQJ0|E7EQJ0_HUMAN;tr|D6RAM1|D6RAM1_HUMAN;tr|H0YAQ2|H0YAQ2_HUMAN;tr|D6R9T0|D6R9T0_HUMAN;tr|D6RFM3|D6RFM3_HUMAN;tr|D6RIT2|D6RIT2_HUMAN;tr|D6RDU3|D6RDU3_HUMAN;tr|D6RJ04|D6RJ04_HUMAN;tr|D6RIH9|D6RIH9_HUMAN;tr|H0YB39|H0YB39_HUMAN;sp|P55795…	tr|E9PCY7|E9PCY7_HUMAN;sp|P31943|HNRH1_HUMAN;tr|G8JLB6|G8JLB6_HUMAN;tr|E5RGH4|E5RGH4_HUMAN;tr|E5RGV0|E5RGV0_HUMAN;tr|D6RIU0|D6RIU0_HUMAN;tr|D6RBM0|D6RBM0_HUMAN;tr|E7EQJ0|E7EQJ0_HUMAN;tr|D6RAM1|D6RAM1_HUMAN;tr|H0YAQ2|H0YAQ2_HUMAN;tr|D6R9T0|D6R9T0_HUMAN;tr|D6RFM3|D6RFM3_HUMAN;tr|D6RIT2|D6RIT2_HUMAN;tr|D6RDU3|D6RDU3_HUMAN;tr|D6RJ04|D6RJ04_HUMAN;tr|D6RIH9|D6RIH9_HUMAN;tr|H0YB39|H0YB39_HUMAN;sp|P55795…	4;4;4;3;3;3;3;2;2;2;2;2;2;2;2;2;2;2;1;1;1;1;1;1	4;4;4;3;3;3;3;2;2;2;2;2;2;2;2;2;2;2;1;1;1;1;1;1	3;3;3;3;3;3;3;2;2;2;2;2;2;2;2;2;1;2;0;1;0;0;0;1	>tr|E9PCY7|E9PCY7_HUMAN Heterogeneous nuclear ribonucleoprotein H OS=Homo sapiens GN=HNRNPH1 PE=1 SV=1;>sp|P31943|HNRH1_HUMAN Heterogeneous nuclear ribonucleoprotein H OS=Homo sapiens GN=HNRNPH1 PE=1 SV=4;>tr|G8JLB6|G8JLB6_HUMAN Heterogeneous nuclear ribon	24	4	4	3	1	3	1	2	3	1	0	0	2	2	0	4	1	3	1	2	3	1	0	0	2	2	0	4	1	2	0	2	3	1	0	0	1	2	0	3	14.2	14.2	10.3	47.087
sp|P14854|CX6B1_HUMAN	sp|P14854|CX6B1_HUMAN	2	2	2	>sp|P14854|CX6B1_HUMAN Cytochrome c oxidase subunit 6B1 OS=Homo sapiens GN=COX6B1 PE=1 SV=2	1	2	2	2	1	2	0	2	1	0	1	0	0	2	2	1	1	2	0	2	1	0	1	0	0	2	2	1	1	2	0	2	1	0	1	0	0	2	2	1	34.9	34.9	34.9	10.192
sp|P20700|LMNB1_HUMAN;tr|Q6DC98|Q6DC98_HUMAN;tr|E9PBF6|E9PBF6_HUMAN;tr|B4DZT3|B4DZT3_HUMAN	sp|P20700|LMNB1_HUMAN;tr|Q6DC98|Q6DC98_HUMAN;tr|E9PBF6|E9PBF6_HUMAN;tr|B4DZT3|B4DZT3_HUMAN	5;4;4;3	5;4;4;3	5;4;4;3	>sp|P20700|LMNB1_HUMAN Lamin-B1 OS=Homo sapiens GN=LMNB1 PE=1 SV=2;>tr|Q6DC98|Q6DC98_HUMAN LMNB1 protein (Fragment) OS=Homo sapiens GN=LMNB1 PE=2 SV=1;>tr|E9PBF6|E9PBF6_HUMAN Lamin-B1 OS=Homo sapiens GN=LMNB1 PE=1 SV=1;>tr|B4DZT3|B4DZT3_HUMAN cDNA FLJ50934	4	5	5	5	3	3	1	1	4	0	0	0	0	0	1	4	3	3	1	1	4	0	0	0	0	0	1	4	3	3	1	1	4	0	0	0	0	0	1	4	14.2	14.2	14.2	66.408
tr|Q6FHG5|Q6FHG5_HUMAN;sp|O76070|SYUG_HUMAN;tr|A9XXE1|A9XXE1_HUMAN	tr|Q6FHG5|Q6FHG5_HUMAN;sp|O76070|SYUG_HUMAN;tr|A9XXE1|A9XXE1_HUMAN	4;4;2	4;4;2	4;4;2	>tr|Q6FHG5|Q6FHG5_HUMAN SNCG protein OS=Homo sapiens GN=SNCG PE=2 SV=1;>sp|O76070|SYUG_HUMAN Gamma-synuclein OS=Homo sapiens GN=SNCG PE=1 SV=2;>tr|A9XXE1|A9XXE1_HUMAN Gamma-synuclein OS=Homo sapiens GN=SNCG PE=2 SV=1	3	4	4	4	1	3	0	4	0	0	0	4	0	0	2	2	1	3	0	4	0	0	0	4	0	0	2	2	1	3	0	4	0	0	0	4	0	0	2	2	40.2	40.2	40.2	13.331
tr|M0R0F0|M0R0F0_HUMAN;tr|Q53G25|Q53G25_HUMAN;tr|A0A024R4Q8|A0A024R4Q8_HUMAN;sp|P46782|RS5_HUMAN;tr|M0QZN2|M0QZN2_HUMAN;tr|M0R0R2|M0R0R2_HUMAN	tr|M0R0F0|M0R0F0_HUMAN;tr|Q53G25|Q53G25_HUMAN;tr|A0A024R4Q8|A0A024R4Q8_HUMAN;sp|P46782|RS5_HUMAN;tr|M0QZN2|M0QZN2_HUMAN;tr|M0R0R2|M0R0R2_HUMAN	3;3;3;3;2;2	3;3;3;3;2;2	3;3;3;3;2;2	>tr|M0R0F0|M0R0F0_HUMAN 40S ribosomal protein S5 (Fragment) OS=Homo sapiens GN=RPS5 PE=1 SV=1;>tr|Q53G25|Q53G25_HUMAN Ribosomal protein S5 variant (Fragment) OS=Homo sapiens PE=2 SV=1;>tr|A0A024R4Q8|A0A024R4Q8_HUMAN Ribosomal protein S5, isoform CRA_a OS=H	6	3	3	3	3	3	2	3	3	1	1	1	0	2	0	3	3	3	2	3	3	1	1	1	0	2	0	3	3	3	2	3	3	1	1	1	0	2	0	3	22	22	22	22.391
tr|B2R4M6|B2R4M6_HUMAN;sp|P06702|S10A9_HUMAN	tr|B2R4M6|B2R4M6_HUMAN;sp|P06702|S10A9_HUMAN	2;2	2;2	2;2	>tr|B2R4M6|B2R4M6_HUMAN Protein S100 OS=Homo sapiens PE=2 SV=1;>sp|P06702|S10A9_HUMAN Protein S100-A9 OS=Homo sapiens GN=S100A9 PE=1 SV=1	2	2	2	2	1	1	1	1	1	0	0	1	0	2	1	1	1	1	1	1	1	0	0	1	0	2	1	1	1	1	1	1	1	0	0	1	0	2	1	1	24.6	24.6	24.6	13.21
tr|A8K8G0|A8K8G0_HUMAN;tr|B7Z958|B7Z958_HUMAN;tr|B2RDE8|B2RDE8_HUMAN;sp|P51858|HDGF_HUMAN	tr|A8K8G0|A8K8G0_HUMAN;tr|B7Z958|B7Z958_HUMAN;tr|B2RDE8|B2RDE8_HUMAN;sp|P51858|HDGF_HUMAN	3;3;3;3	3;3;3;3	3;3;3;3	>tr|A8K8G0|A8K8G0_HUMAN cDNA FLJ75113 OS=Homo sapiens PE=1 SV=1;>tr|B7Z958|B7Z958_HUMAN cDNA FLJ53700, highly similar to Hepatoma-derived growth factor OS=Homo sapiens PE=2 SV=1;>tr|B2RDE8|B2RDE8_HUMAN cDNA, FLJ96580, highly similar to Homo sapiens hepatom	4	3	3	3	2	3	1	2	3	2	1	0	1	3	1	1	2	3	1	2	3	2	1	0	1	3	1	1	2	3	1	2	3	2	1	0	1	3	1	1	12.5	12.5	12.5	22.964
tr|B4DKM5|B4DKM5_HUMAN;tr|A0A024QZT0|A0A024QZT0_HUMAN;sp|P45880|VDAC2_HUMAN;tr|A0A024QZN9|A0A024QZN9_HUMAN;tr|Q5JSD2|Q5JSD2_HUMAN;tr|Q5JSD1|Q5JSD1_HUMAN	tr|B4DKM5|B4DKM5_HUMAN;tr|A0A024QZT0|A0A024QZT0_HUMAN;sp|P45880|VDAC2_HUMAN;tr|A0A024QZN9|A0A024QZN9_HUMAN	3;3;3;3;1;1	3;3;3;3;1;1	3;3;3;3;1;1	>tr|B4DKM5|B4DKM5_HUMAN cDNA FLJ60120, highly similar to Voltage-dependent anion-selective channel protein 2 OS=Homo sapiens PE=1 SV=1;>tr|A0A024QZT0|A0A024QZT0_HUMAN Voltage-dependent anion channel 2, isoform CRA_c OS=Homo sapiens GN=VDAC2 PE=4 SV=1;>sp|P	6	3	3	3	2	1	1	3	2	1	1	1	0	2	2	3	2	1	1	3	2	1	1	1	0	2	2	3	2	1	1	3	2	1	1	1	0	2	2	3	13.7	13.7	13.7	27.478
tr|V9HWH9|V9HWH9_HUMAN;sp|P31949|S10AB_HUMAN;tr|B2R5H0|B2R5H0_HUMAN	tr|V9HWH9|V9HWH9_HUMAN;sp|P31949|S10AB_HUMAN;tr|B2R5H0|B2R5H0_HUMAN	2;2;1	2;2;1	2;2;1	>tr|V9HWH9|V9HWH9_HUMAN Protein S100 OS=Homo sapiens GN=HEL-S-43 PE=2 SV=1;>sp|P31949|S10AB_HUMAN Protein S100-A11 OS=Homo sapiens GN=S100A11 PE=1 SV=2;>tr|B2R5H0|B2R5H0_HUMAN Protein S100 OS=Homo sapiens PE=2 SV=1	3	2	2	2	2	2	1	2	2	0	0	1	2	1	1	1	2	2	1	2	2	0	0	1	2	1	1	1	2	2	1	2	2	0	0	1	2	1	1	1	25.7	25.7	25.7	11.74
sp|Q86U42|PABP2_HUMAN;tr|H0YJH9|H0YJH9_HUMAN;tr|B4DEH8|B4DEH8_HUMAN;tr|G3V4T2|G3V4T2_HUMAN	sp|Q86U42|PABP2_HUMAN;tr|H0YJH9|H0YJH9_HUMAN;tr|B4DEH8|B4DEH8_HUMAN;tr|G3V4T2|G3V4T2_HUMAN	2;1;1;1	2;1;1;1	2;1;1;1	>sp|Q86U42|PABP2_HUMAN Polyadenylate-binding protein 2 OS=Homo sapiens GN=PABPN1 PE=1 SV=3;>tr|H0YJH9|H0YJH9_HUMAN Polyadenylate-binding protein 2 (Fragment) OS=Homo sapiens GN=PABPN1 PE=1 SV=1;>tr|B4DEH8|B4DEH8_HUMAN Polyadenylate-binding protein 2 OS=Hom	4	2	2	2	1	2	0	2	2	2	0	1	0	1	1	2	1	2	0	2	2	2	0	1	0	1	1	2	1	2	0	2	2	2	0	1	0	1	1	2	8.8	8.8	8.8	32.749
tr|B4E1B2|B4E1B2_HUMAN;tr|Q53H26|Q53H26_HUMAN;tr|Q06AH7|Q06AH7_HUMAN;sp|P02787|TRFE_HUMAN;tr|B4DI57|B4DI57_HUMAN;tr|B4DHZ6|B4DHZ6_HUMAN;tr|H7C5E8|H7C5E8_HUMAN;tr|C9JB55|C9JB55_HUMAN;tr|F8WEK9|F8WEK9_HUMAN;tr|F8WCI6|F8WCI6_HUMAN;tr|B4DEX9|B4DEX9_HUMAN;tr|A0PJA6|A0PJA6_HUMAN	tr|B4E1B2|B4E1B2_HUMAN;tr|Q53H26|Q53H26_HUMAN;tr|Q06AH7|Q06AH7_HUMAN;sp|P02787|TRFE_HUMAN;tr|B4DI57|B4DI57_HUMAN;tr|B4DHZ6|B4DHZ6_HUMAN	7;7;7;7;5;4;3;2;2;2;2;1	7;7;7;7;5;4;3;2;2;2;2;1	7;7;7;7;5;4;3;2;2;2;2;1	>tr|B4E1B2|B4E1B2_HUMAN cDNA FLJ53691, highly similar to Serotransferrin OS=Homo sapiens PE=2 SV=1;>tr|Q53H26|Q53H26_HUMAN Transferrin variant (Fragment) OS=Homo sapiens PE=2 SV=1;>tr|Q06AH7|Q06AH7_HUMAN Transferrin OS=Homo sapiens GN=TF PE=2 SV=1;>sp|P027	12	7	7	7	1	3	1	3	7	0	0	1	3	2	0	6	1	3	1	3	7	0	0	1	3	2	0	6	1	3	1	3	7	0	0	1	3	2	0	6	13	13	13	74.831
tr|Q86SZ7|Q86SZ7_HUMAN;tr|Q6FHK9|Q6FHK9_HUMAN;tr|Q2TNB3|Q2TNB3_HUMAN;sp|Q9UL46|PSME2_HUMAN;tr|H0YM70|H0YM70_HUMAN	tr|Q86SZ7|Q86SZ7_HUMAN;tr|Q6FHK9|Q6FHK9_HUMAN;tr|Q2TNB3|Q2TNB3_HUMAN;sp|Q9UL46|PSME2_HUMAN;tr|H0YM70|H0YM70_HUMAN	3;3;3;3;2	3;3;3;3;2	3;3;3;3;2	>tr|Q86SZ7|Q86SZ7_HUMAN Full-length cDNA clone CS0DJ015YJ12 of T cells (Jurkat cell line) of Homo sapiens (human) OS=Homo sapiens GN=PSME2 PE=2 SV=1;>tr|Q6FHK9|Q6FHK9_HUMAN PSME2 protein OS=Homo sapiens GN=PSME2 PE=2 SV=1;>tr|Q2TNB3|Q2TNB3_HUMAN Cell migra	5	3	3	3	3	3	0	3	3	0	3	1	1	2	0	3	3	3	0	3	3	0	3	1	1	2	0	3	3	3	0	3	3	0	3	1	1	2	0	3	10.5	10.5	10.5	27.401
sp|P62081|RS7_HUMAN;tr|Q59FS3|Q59FS3_HUMAN;tr|B5MCP9|B5MCP9_HUMAN	sp|P62081|RS7_HUMAN	3;1;1	3;1;1	3;1;1	>sp|P62081|RS7_HUMAN 40S ribosomal protein S7 OS=Homo sapiens GN=RPS7 PE=1 SV=1	3	3	3	3	2	3	0	2	1	1	0	0	0	1	2	3	2	3	0	2	1	1	0	0	0	1	2	3	2	3	0	2	1	1	0	0	0	1	2	3	21.6	21.6	21.6	22.127
tr|H0YN26|H0YN26_HUMAN;tr|Q6PKH8|Q6PKH8_HUMAN;tr|Q08AJ6|Q08AJ6_HUMAN;sp|P39687|AN32A_HUMAN;tr|Q5T6W8|Q5T6W8_HUMAN;tr|Q53F35|Q53F35_HUMAN;sp|Q92688|AN32B_HUMAN;tr|Q3KPI8|Q3KPI8_HUMAN;sp|O95626|AN32D_HUMAN;sp|O43423|AN32C_HUMAN;tr|Q1AHP8|Q1AHP8_HUMAN	tr|H0YN26|H0YN26_HUMAN;tr|Q6PKH8|Q6PKH8_HUMAN;tr|Q08AJ6|Q08AJ6_HUMAN;sp|P39687|AN32A_HUMAN;tr|Q5T6W8|Q5T6W8_HUMAN;tr|Q53F35|Q53F35_HUMAN;sp|Q92688|AN32B_HUMAN;tr|Q3KPI8|Q3KPI8_HUMAN	4;4;4;4;3;3;3;2;1;1;1	4;4;4;4;3;3;3;2;1;1;1	4;4;4;4;3;3;3;2;1;1;1	>tr|H0YN26|H0YN26_HUMAN Acidic leucine-rich nuclear phosphoprotein 32 family member A OS=Homo sapiens GN=ANP32A PE=1 SV=1;>tr|Q6PKH8|Q6PKH8_HUMAN ANP32A protein (Fragment) OS=Homo sapiens GN=ANP32A PE=2 SV=1;>tr|Q08AJ6|Q08AJ6_HUMAN ANP32A protein OS=Homo s	11	4	4	4	2	3	1	3	3	1	0	1	1	2	1	4	2	3	1	3	3	1	0	1	1	2	1	4	2	3	1	3	3	1	0	1	1	2	1	4	28.2	28.2	28.2	19.997
sp|Q92841|DDX17_HUMAN;tr|H3BLZ8|H3BLZ8_HUMAN;tr|Q59F66|Q59F66_HUMAN;tr|B4DZQ7|B4DZQ7_HUMAN;tr|Q7Z2V5|Q7Z2V5_HUMAN;tr|Q59E92|Q59E92_HUMAN;tr|B4DNG2|B4DNG2_HUMAN;tr|B4DN41|B4DN41_HUMAN;tr|J3KTA4|J3KTA4_HUMAN;tr|B5BUE6|B5BUE6_HUMAN;sp|P17844|DDX5_HUMAN;tr|J3KRZ1|J3KRZ1_HUMAN;tr|J3QRQ7|J3QRQ7_HUMAN	sp|Q92841|DDX17_HUMAN;tr|H3BLZ8|H3BLZ8_HUMAN;tr|Q59F66|Q59F66_HUMAN;tr|B4DZQ7|B4DZQ7_HUMAN	5;5;5;4;2;2;2;2;2;2;2;1;1	5;5;5;4;2;2;2;2;2;2;2;1;1	5;5;5;4;2;2;2;2;2;2;2;1;1	>sp|Q92841|DDX17_HUMAN Probable ATP-dependent RNA helicase DDX17 OS=Homo sapiens GN=DDX17 PE=1 SV=2;>tr|H3BLZ8|H3BLZ8_HUMAN Probable ATP-dependent RNA helicase DDX17 OS=Homo sapiens GN=DDX17 PE=1 SV=1;>tr|Q59F66|Q59F66_HUMAN DEAD box polypeptide 17 isoform	13	5	5	5	2	3	1	3	4	3	2	0	1	2	0	4	2	3	1	3	4	3	2	0	1	2	0	4	2	3	1	3	4	3	2	0	1	2	0	4	7.7	7.7	7.7	80.272
tr|H9E7F7|H9E7F7_HUMAN;tr|H9E7P8|H9E7P8_HUMAN;tr|H9E7W2|H9E7W2_HUMAN;tr|H9E7T7|H9E7T7_HUMAN;tr|X5C6M5|X5C6M5_HUMAN;tr|X5BKA4|X5BKA4_HUMAN;tr|X2CK15|X2CK15_HUMAN;tr|X2C841|X2C841_HUMAN;tr|W8DFH5|W8DFH5_HUMAN;tr|W8D4U9|W8D4U9_HUMAN;tr|W8D1X2|W8D1X2_HUMAN;tr|V9K571|V9K571_HUMAN;tr|V9JPM6|V9JPM6_HUMAN;tr|V9JD22|V9JD22_HUMAN;tr|V9J3S1|V9J3S1_HUMAN;tr|V9J3C6|V9J3C6_HUMAN;tr|V9J128|V9J128_HUMAN;tr|U5Z9R…	tr|H9E7F7|H9E7F7_HUMAN;tr|H9E7P8|H9E7P8_HUMAN;tr|H9E7W2|H9E7W2_HUMAN;tr|H9E7T7|H9E7T7_HUMAN;tr|X5C6M5|X5C6M5_HUMAN;tr|X5BKA4|X5BKA4_HUMAN;tr|X2CK15|X2CK15_HUMAN;tr|X2C841|X2C841_HUMAN;tr|W8DFH5|W8DFH5_HUMAN;tr|W8D4U9|W8D4U9_HUMAN;tr|W8D1X2|W8D1X2_HUMAN;tr|V9K571|V9K571_HUMAN;tr|V9JPM6|V9JPM6_HUMAN;tr|V9JD22|V9JD22_HUMAN;tr|V9J3S1|V9J3S1_HUMAN;tr|V9J3C6|V9J3C6_HUMAN;tr|V9J128|V9J128_HUMAN;tr|U5Z9R…	3;3;3;3;3;3;3;3;3;3;3;3;3;3;3;3;3;3;3;3;3;3;3;3;3;3;3;3;3;3;3;3;3;3;3;3;3;3;3;3;3;3;3;3;3;3;3;3;3;3;3;3;3;3;3;3;3;3;3;3;3;3;3;3;3;3;3;3;3;3;3;3;3;3;3;3;3;3;3;3;3;3;3;3;3;3;3;3;3;3;3;3;3;3;3;3;3;3;3;3;3;3;3;3;3;3;3;3;3;3;3;3;3;3;3;3;3;3;3;3;3;3;3;3;3;3;3;3;3;3;3;3;3;3;3;3;3;3;3;3;3;3;3;3;3;3;3;3;3;3;3;3;3;3;3;3;3;3;3;3;3;3;3;3;3;3;3;3;3;3;3;2;2;2;2;2;2;2;2;2;2;2;2;2;2;2;2;2;2;2;2;2;2;2;2;2;2;2;2;2…	3;3;3;3;3;3;3;3;3;3;3;3;3;3;3;3;3;3;3;3;3;3;3;3;3;3;3;3;3;3;3;3;3;3;3;3;3;3;3;3;3;3;3;3;3;3;3;3;3;3;3;3;3;3;3;3;3;3;3;3;3;3;3;3;3;3;3;3;3;3;3;3;3;3;3;3;3;3;3;3;3;3;3;3;3;3;3;3;3;3;3;3;3;3;3;3;3;3;3;3;3;3;3;3;3;3;3;3;3;3;3;3;3;3;3;3;3;3;3;3;3;3;3;3;3;3;3;3;3;3;3;3;3;3;3;3;3;3;3;3;3;3;3;3;3;3;3;3;3;3;3;3;3;3;3;3;3;3;3;3;3;3;3;3;3;3;3;3;3;3;3;2;2;2;2;2;2;2;2;2;2;2;2;2;2;2;2;2;2;2;2;2;2;2;2;2;2;2;2;2…	3;3;3;3;3;3;3;3;3;3;3;3;3;3;3;3;3;3;3;3;3;3;3;3;3;3;3;3;3;3;3;3;3;3;3;3;3;3;3;3;3;3;3;3;3;3;3;3;3;3;3;3;3;3;3;3;3;3;3;3;3;3;3;3;3;3;3;3;3;3;3;3;3;3;3;3;3;3;3;3;3;3;3;3;3;3;3;3;3;3;3;3;3;3;3;3;3;3;3;3;3;3;3;3;3;3;3;3;3;3;3;3;3;3;3;3;3;3;3;3;3;3;3;3;3;3;3;3;3;3;3;3;3;3;3;3;3;3;3;3;3;3;3;3;3;3;3;3;3;3;3;3;3;3;3;3;3;3;3;3;3;3;3;3;3;3;3;3;3;3;3;2;2;2;2;2;2;2;2;2;2;2;2;2;2;2;2;2;2;2;2;2;2;2;2;2;2;2;2;2…	>tr|H9E7F7|H9E7F7_HUMAN Cytochrome c oxidase subunit 2 (Fragment) OS=Homo sapiens GN=COX2 PE=3 SV=1;>tr|H9E7P8|H9E7P8_HUMAN Cytochrome c oxidase subunit 2 (Fragment) OS=Homo sapiens GN=COX2 PE=3 SV=1;>tr|H9E7W2|H9E7W2_HUMAN Cytochrome c oxidase subunit 2 (	298	3	3	3	2	3	0	3	1	0	0	1	0	2	2	3	2	3	0	3	1	0	0	1	0	2	2	3	2	3	0	3	1	0	0	1	0	2	2	3	16.6	16.6	16.6	24.558
sp|P13639|EF2_HUMAN;tr|Q8TA90|Q8TA90_HUMAN;tr|B4DPU3|B4DPU3_HUMAN;tr|B4DRE8|B4DRE8_HUMAN;tr|Q6PK56|Q6PK56_HUMAN;tr|Q6W6M8|Q6W6M8_HUMAN;tr|B4DMC6|B4DMC6_HUMAN	sp|P13639|EF2_HUMAN;tr|Q8TA90|Q8TA90_HUMAN;tr|B4DPU3|B4DPU3_HUMAN;tr|B4DRE8|B4DRE8_HUMAN;tr|Q6PK56|Q6PK56_HUMAN	6;5;4;3;3;2;1	6;5;4;3;3;2;1	6;5;4;3;3;2;1	>sp|P13639|EF2_HUMAN Elongation factor 2 OS=Homo sapiens GN=EEF2 PE=1 SV=4;>tr|Q8TA90|Q8TA90_HUMAN Similar to Elongation factor 2b (Fragment) OS=Homo sapiens PE=2 SV=1;>tr|B4DPU3|B4DPU3_HUMAN cDNA FLJ56548, highly similar to Elongation factor 2 OS=Homo sap	7	6	6	6	2	3	2	1	4	0	0	0	1	0	0	6	2	3	2	1	4	0	0	0	1	0	0	6	2	3	2	1	4	0	0	0	1	0	0	6	7.9	7.9	7.9	95.337
tr|E9KL35|E9KL35_HUMAN;sp|P63244|GBLP_HUMAN;tr|D6RAU2|D6RAU2_HUMAN;tr|E9PD14|E9PD14_HUMAN;tr|D6RFX4|D6RFX4_HUMAN;tr|D6RFZ9|D6RFZ9_HUMAN;tr|H0YAF8|H0YAF8_HUMAN;tr|B4DVD2|B4DVD2_HUMAN;tr|D6RHH4|D6RHH4_HUMAN;tr|D6R9Z1|D6R9Z1_HUMAN;tr|H0YAM7|H0YAM7_HUMAN;tr|D6RAC2|D6RAC2_HUMAN;tr|J3KPE3|J3KPE3_HUMAN;tr|H0Y8W2|H0Y8W2_HUMAN;tr|D6R9L0|D6R9L0_HUMAN;tr|D6REE5|D6REE5_HUMAN;tr|D6RGK8|D6RGK8_HUMAN;tr|H0Y9P0|…	tr|E9KL35|E9KL35_HUMAN;sp|P63244|GBLP_HUMAN;tr|D6RAU2|D6RAU2_HUMAN;tr|E9PD14|E9PD14_HUMAN;tr|D6RFX4|D6RFX4_HUMAN;tr|D6RFZ9|D6RFZ9_HUMAN;tr|H0YAF8|H0YAF8_HUMAN;tr|B4DVD2|B4DVD2_HUMAN;tr|D6RHH4|D6RHH4_HUMAN;tr|D6R9Z1|D6R9Z1_HUMAN;tr|H0YAM7|H0YAM7_HUMAN;tr|D6RAC2|D6RAC2_HUMAN;tr|J3KPE3|J3KPE3_HUMAN;tr|H0Y8W2|H0Y8W2_HUMAN;tr|D6R9L0|D6R9L0_HUMAN;tr|D6REE5|D6REE5_HUMAN	3;3;2;2;2;2;2;2;2;2;2;2;2;2;2;2;1;1;1;1;1;1;1;1	3;3;2;2;2;2;2;2;2;2;2;2;2;2;2;2;1;1;1;1;1;1;1;1	3;3;2;2;2;2;2;2;2;2;2;2;2;2;2;2;1;1;1;1;1;1;1;1	>tr|E9KL35|E9KL35_HUMAN Epididymis tissue sperm binding protein Li 3a OS=Homo sapiens PE=2 SV=1;>sp|P63244|GBLP_HUMAN Guanine nucleotide-binding protein subunit beta-2-like 1 OS=Homo sapiens GN=GNB2L1 PE=1 SV=3;>tr|D6RAU2|D6RAU2_HUMAN Guanine nucleotide-bi	24	3	3	3	0	3	2	2	2	1	1	0	2	2	2	1	0	3	2	2	2	1	1	0	2	2	2	1	0	3	2	2	2	1	1	0	2	2	2	1	10.7	10.7	10.7	35.076
tr|Q5T6L6|Q5T6L6_HUMAN;tr|Q5T6L4|Q5T6L4_HUMAN;tr|A8KAP9|A8KAP9_HUMAN;sp|P00966|ASSY_HUMAN;tr|Q5T6L5|Q5T6L5_HUMAN;tr|Q8NFZ7|Q8NFZ7_HUMAN	tr|Q5T6L6|Q5T6L6_HUMAN;tr|Q5T6L4|Q5T6L4_HUMAN;tr|A8KAP9|A8KAP9_HUMAN;sp|P00966|ASSY_HUMAN;tr|Q5T6L5|Q5T6L5_HUMAN	5;5;5;5;4;1	5;5;5;5;4;1	5;5;5;5;4;1	>tr|Q5T6L6|Q5T6L6_HUMAN Argininosuccinate synthase (Fragment) OS=Homo sapiens GN=ASS1 PE=1 SV=1;>tr|Q5T6L4|Q5T6L4_HUMAN Argininosuccinate synthetase, isoform CRA_a OS=Homo sapiens GN=ASS PE=2 SV=1;>tr|A8KAP9|A8KAP9_HUMAN cDNA FLJ78448, highly similar to Ho	6	5	5	5	2	5	1	2	2	0	0	1	0	0	0	3	2	5	1	2	2	0	0	1	0	0	0	3	2	5	1	2	2	0	0	1	0	0	0	3	34.3	34.3	34.3	22.411
tr|O95036|O95036_HUMAN;tr|A8MUD9|A8MUD9_HUMAN;sp|P18124|RL7_HUMAN;tr|A0A024R814|A0A024R814_HUMAN	tr|O95036|O95036_HUMAN;tr|A8MUD9|A8MUD9_HUMAN;sp|P18124|RL7_HUMAN;tr|A0A024R814|A0A024R814_HUMAN	4;3;3;3	4;3;3;3	4;3;3;3	>tr|O95036|O95036_HUMAN Similar to 60S ribosomal protein L7; similar to P18124 (PID:d133021) OS=Homo sapiens GN=WUGSC:H_RG054D04.1 PE=3 SV=1;>tr|A8MUD9|A8MUD9_HUMAN 60S ribosomal protein L7 OS=Homo sapiens GN=RPL7 PE=1 SV=1;>sp|P18124|RL7_HUMAN 60S ribosom	4	4	4	4	0	4	2	3	2	2	1	2	0	3	0	2	0	4	2	3	2	2	1	2	0	3	0	2	0	4	2	3	2	2	1	2	0	3	0	2	22.7	22.7	22.7	29.036
sp|P13667|PDIA4_HUMAN	sp|P13667|PDIA4_HUMAN	6	6	6	>sp|P13667|PDIA4_HUMAN Protein disulfide-isomerase A4 OS=Homo sapiens GN=PDIA4 PE=1 SV=2	1	6	6	6	1	1	1	3	6	1	1	1	2	1	0	5	1	1	1	3	6	1	1	1	2	1	0	5	1	1	1	3	6	1	1	1	2	1	0	5	13.8	13.8	13.8	72.932
sp|P05109|S10A8_HUMAN	sp|P05109|S10A8_HUMAN	2	2	2	>sp|P05109|S10A8_HUMAN Protein S100-A8 OS=Homo sapiens GN=S100A8 PE=1 SV=1	1	2	2	2	1	1	0	1	1	0	1	1	0	2	1	2	1	1	0	1	1	0	1	1	0	2	1	2	1	1	0	1	1	0	1	1	0	2	1	2	23.7	23.7	23.7	10.834
tr|B4DHR1|B4DHR1_HUMAN;tr|Q53G71|Q53G71_HUMAN;tr|V9HW88|V9HW88_HUMAN;sp|P27797|CALR_HUMAN;tr|K7EJB9|K7EJB9_HUMAN;tr|B4E2Y9|B4E2Y9_HUMAN	tr|B4DHR1|B4DHR1_HUMAN;tr|Q53G71|Q53G71_HUMAN;tr|V9HW88|V9HW88_HUMAN;sp|P27797|CALR_HUMAN;tr|K7EJB9|K7EJB9_HUMAN	3;3;3;3;2;1	3;3;3;3;2;1	3;3;3;3;2;1	>tr|B4DHR1|B4DHR1_HUMAN cDNA FLJ53009, highly similar to Calreticulin OS=Homo sapiens PE=2 SV=1;>tr|Q53G71|Q53G71_HUMAN Calreticulin variant (Fragment) OS=Homo sapiens PE=2 SV=1;>tr|V9HW88|V9HW88_HUMAN Calreticulin, isoform CRA_b OS=Homo sapiens GN=HEL-S-9	6	3	3	3	1	2	1	1	2	2	2	1	1	1	2	3	1	2	1	1	2	2	2	1	1	1	2	3	1	2	1	1	2	2	2	1	1	1	2	3	19.3	19.3	19.3	24.287
tr|F5H3C5|F5H3C5_HUMAN;tr|F5H4R2|F5H4R2_HUMAN;tr|F5GYZ5|F5GYZ5_HUMAN;tr|Q7Z7M6|Q7Z7M6_HUMAN;tr|Q4ZJI1|Q4ZJI1_HUMAN;tr|Q7Z7M7|Q7Z7M7_HUMAN;tr|Q7Z7M4|Q7Z7M4_HUMAN;sp|P04179|SODM_HUMAN;tr|G8JLJ2|G8JLJ2_HUMAN;tr|Q6LE88|Q6LE88_HUMAN;tr|Q9UG59|Q9UG59_HUMAN;tr|Q96AM7|Q96AM7_HUMAN;tr|G5E9P6|G5E9P6_HUMAN;tr|F5GXZ9|F5GXZ9_HUMAN;tr|Q7Z7M5|Q7Z7M5_HUMAN	tr|F5H3C5|F5H3C5_HUMAN;tr|F5H4R2|F5H4R2_HUMAN;tr|F5GYZ5|F5GYZ5_HUMAN;tr|Q7Z7M6|Q7Z7M6_HUMAN;tr|Q4ZJI1|Q4ZJI1_HUMAN;tr|Q7Z7M7|Q7Z7M7_HUMAN;tr|Q7Z7M4|Q7Z7M4_HUMAN;sp|P04179|SODM_HUMAN;tr|G8JLJ2|G8JLJ2_HUMAN;tr|Q6LE88|Q6LE88_HUMAN;tr|Q9UG59|Q9UG59_HUMAN;tr|Q96AM7|Q96AM7_HUMAN;tr|G5E9P6|G5E9P6_HUMAN;tr|F5GXZ9|F5GXZ9_HUMAN;tr|Q7Z7M5|Q7Z7M5_HUMAN	2;2;2;2;2;2;2;2;1;1;1;1;1;1;1	2;2;2;2;2;2;2;2;1;1;1;1;1;1;1	2;2;2;2;2;2;2;2;1;1;1;1;1;1;1	>tr|F5H3C5|F5H3C5_HUMAN Superoxide dismutase [Mn], mitochondrial (Fragment) OS=Homo sapiens GN=SOD2 PE=1 SV=1;>tr|F5H4R2|F5H4R2_HUMAN Superoxide dismutase [Mn], mitochondrial (Fragment) OS=Homo sapiens GN=SOD2 PE=1 SV=1;>tr|F5GYZ5|F5GYZ5_HUMAN Superoxide d	15	2	2	2	1	1	1	2	2	0	0	1	0	2	0	2	1	1	1	2	2	0	0	1	0	2	0	2	1	1	1	2	2	0	0	1	0	2	0	2	26.1	26.1	26.1	12.13
tr|K7EQA1|K7EQA1_HUMAN;sp|O14737|PDCD5_HUMAN;tr|K7ESJ4|K7ESJ4_HUMAN;tr|Q59GR9|Q59GR9_HUMAN	tr|K7EQA1|K7EQA1_HUMAN;sp|O14737|PDCD5_HUMAN	4;4;1;1	4;4;1;1	4;4;1;1	>tr|K7EQA1|K7EQA1_HUMAN Programmed cell death protein 5 OS=Homo sapiens GN=PDCD5 PE=1 SV=1;>sp|O14737|PDCD5_HUMAN Programmed cell death protein 5 OS=Homo sapiens GN=PDCD5 PE=1 SV=3	4	4	4	4	1	4	0	4	4	0	0	0	0	3	2	3	1	4	0	4	4	0	0	0	0	3	2	3	1	4	0	4	4	0	0	0	0	3	2	3	52.9	52.9	52.9	10.004
tr|U6FVB0|U6FVB0_HUMAN;tr|E7EQJ3|E7EQJ3_HUMAN;tr|H0YBZ8|H0YBZ8_HUMAN;tr|E7ESL3|E7ESL3_HUMAN;sp|P04233|HG2A_HUMAN;tr|H0YBZ2|H0YBZ2_HUMAN;tr|A9YLN4|A9YLN4_HUMAN;tr|M1VPF6|M1VPF6_HUMAN;tr|E7ER71|E7ER71_HUMAN;tr|B4DUJ2|B4DUJ2_HUMAN	tr|U6FVB0|U6FVB0_HUMAN;tr|E7EQJ3|E7EQJ3_HUMAN;tr|H0YBZ8|H0YBZ8_HUMAN;tr|E7ESL3|E7ESL3_HUMAN;sp|P04233|HG2A_HUMAN;tr|H0YBZ2|H0YBZ2_HUMAN;tr|A9YLN4|A9YLN4_HUMAN;tr|M1VPF6|M1VPF6_HUMAN	3;2;2;2;2;2;2;2;1;1	3;2;2;2;2;2;2;2;1;1	3;2;2;2;2;2;2;2;1;1	>tr|U6FVB0|U6FVB0_HUMAN Tyrosine-protein kinase receptor OS=Homo sapiens GN=CD74-Ntrk1 fusion gene PE=2 SV=1;>tr|E7EQJ3|E7EQJ3_HUMAN HLA class II histocompatibility antigen gamma chain OS=Homo sapiens GN=CD74 PE=1 SV=1;>tr|H0YBZ8|H0YBZ8_HUMAN HLA class II	10	3	3	3	1	2	1	3	1	1	1	3	0	2	1	2	1	2	1	3	1	1	1	3	0	2	1	2	1	2	1	3	1	1	1	3	0	2	1	2	7	7	7	70.334
tr|Q53FT8|Q53FT8_HUMAN;sp|P20618|PSB1_HUMAN;tr|Q59GN1|Q59GN1_HUMAN	tr|Q53FT8|Q53FT8_HUMAN;sp|P20618|PSB1_HUMAN;tr|Q59GN1|Q59GN1_HUMAN	4;4;2	4;4;2	4;4;2	>tr|Q53FT8|Q53FT8_HUMAN Proteasome subunit beta type (Fragment) OS=Homo sapiens PE=2 SV=1;>sp|P20618|PSB1_HUMAN Proteasome subunit beta type-1 OS=Homo sapiens GN=PSMB1 PE=1 SV=2;>tr|Q59GN1|Q59GN1_HUMAN Proteasome subunit beta type (Fragment) OS=Homo sapien	3	4	4	4	2	4	0	3	3	1	1	1	1	3	0	4	2	4	0	3	3	1	1	1	1	3	0	4	2	4	0	3	3	1	1	1	1	3	0	4	19.5	19.5	19.5	26.491
tr|F8VV32|F8VV32_HUMAN;tr|B2R4C5|B2R4C5_HUMAN;sp|P61626|LYSC_HUMAN	tr|F8VV32|F8VV32_HUMAN;tr|B2R4C5|B2R4C5_HUMAN;sp|P61626|LYSC_HUMAN	1;1;1	1;1;1	1;1;1	>tr|F8VV32|F8VV32_HUMAN Lysozyme C OS=Homo sapiens GN=LYZ PE=1 SV=1;>tr|B2R4C5|B2R4C5_HUMAN Lysozyme OS=Homo sapiens GN=LYZ PE=2 SV=1;>sp|P61626|LYSC_HUMAN Lysozyme C OS=Homo sapiens GN=LYZ PE=1 SV=1	3	1	1	1	0	1	0	1	1	1	1	0	0	1	1	1	0	1	0	1	1	1	1	0	0	1	1	1	0	1	0	1	1	1	1	0	0	1	1	1	11.5	11.5	11.5	11.488
tr|Q96HX3|Q96HX3_HUMAN;tr|Q6IBR0|Q6IBR0_HUMAN;tr|Q53EP4|Q53EP4_HUMAN;sp|P04843|RPN1_HUMAN;tr|B4DNJ5|B4DNJ5_HUMAN;tr|B7Z4L4|B7Z4L4_HUMAN;tr|B4DL99|B4DL99_HUMAN;tr|F8WF32|F8WF32_HUMAN	tr|Q96HX3|Q96HX3_HUMAN;tr|Q6IBR0|Q6IBR0_HUMAN;tr|Q53EP4|Q53EP4_HUMAN;sp|P04843|RPN1_HUMAN;tr|B4DNJ5|B4DNJ5_HUMAN;tr|B7Z4L4|B7Z4L4_HUMAN;tr|B4DL99|B4DL99_HUMAN	4;4;4;4;3;3;3;1	4;4;4;4;3;3;3;1	4;4;4;4;3;3;3;1	>tr|Q96HX3|Q96HX3_HUMAN Dolichyl-diphosphooligosaccharide--protein glycosyltransferase subunit 1 (Fragment) OS=Homo sapiens PE=2 SV=1;>tr|Q6IBR0|Q6IBR0_HUMAN Dolichyl-diphosphooligosaccharide--protein glycosyltransferase subunit 1 OS=Homo sapiens GN=RPN1 P	8	4	4	4	2	1	1	0	4	0	0	0	1	1	0	4	2	1	1	0	4	0	0	0	1	1	0	4	2	1	1	0	4	0	0	0	1	1	0	4	9.2	9.2	9.2	64.581
sp|P07305|H10_HUMAN	sp|P07305|H10_HUMAN	1	1	1	>sp|P07305|H10_HUMAN Histone H1.0 OS=Homo sapiens GN=H1F0 PE=1 SV=3	1	1	1	1	1	1	0	1	1	0	0	1	1	0	0	0	1	1	0	1	1	0	0	1	1	0	0	0	1	1	0	1	1	0	0	1	1	0	0	0	6.7	6.7	6.7	20.863
tr|A0A024R7F1|A0A024R7F1_HUMAN;sp|P14314|GLU2B_HUMAN;tr|K7ELL7|K7ELL7_HUMAN;tr|B4DJQ5|B4DJQ5_HUMAN;tr|A2VCQ4|A2VCQ4_HUMAN;tr|K7EKX1|K7EKX1_HUMAN;tr|K7EJ70|K7EJ70_HUMAN;tr|K7EPW7|K7EPW7_HUMAN	tr|A0A024R7F1|A0A024R7F1_HUMAN;sp|P14314|GLU2B_HUMAN;tr|K7ELL7|K7ELL7_HUMAN;tr|B4DJQ5|B4DJQ5_HUMAN;tr|A2VCQ4|A2VCQ4_HUMAN	4;4;4;4;3;1;1;1	4;4;4;4;3;1;1;1	4;4;4;4;3;1;1;1	>tr|A0A024R7F1|A0A024R7F1_HUMAN Protein kinase C substrate 80K-H, isoform CRA_a OS=Homo sapiens GN=PRKCSH PE=4 SV=1;>sp|P14314|GLU2B_HUMAN Glucosidase 2 subunit beta OS=Homo sapiens GN=PRKCSH PE=1 SV=2;>tr|K7ELL7|K7ELL7_HUMAN Glucosidase 2 subunit beta OS=	8	4	4	4	1	4	0	2	3	1	1	1	2	1	2	3	1	4	0	2	3	1	1	1	2	1	2	3	1	4	0	2	3	1	1	1	2	1	2	3	8.9	8.9	8.9	59.296
sp|Q13535|ATR_HUMAN	sp|Q13535|ATR_HUMAN	1	1	1	>sp|Q13535|ATR_HUMAN Serine/threonine-protein kinase ATR OS=Homo sapiens GN=ATR PE=1 SV=3	1	1	1	1	0	0	0	1	1	1	0	0	0	1	1	0	0	0	0	1	1	1	0	0	0	1	1	0	0	0	0	1	1	1	0	0	0	1	1	0	0.4	0.4	0.4	301.36
tr|B7Z4V2|B7Z4V2_HUMAN;tr|V9HW84|V9HW84_HUMAN;sp|P38646|GRP75_HUMAN;tr|Q8N1C8|Q8N1C8_HUMAN;tr|B7Z1V7|B7Z1V7_HUMAN;tr|B7Z4T3|B7Z4T3_HUMAN;tr|A1XP52|A1XP52_HUMAN;tr|D6RA73|D6RA73_HUMAN;tr|D6RJI2|D6RJI2_HUMAN;tr|H0Y8S0|H0Y8S0_HUMAN;tr|H0YBG6|H0YBG6_HUMAN;tr|Q2F839|Q2F839_HUMAN	tr|B7Z4V2|B7Z4V2_HUMAN;tr|V9HW84|V9HW84_HUMAN;sp|P38646|GRP75_HUMAN;tr|Q8N1C8|Q8N1C8_HUMAN;tr|B7Z1V7|B7Z1V7_HUMAN;tr|B7Z4T3|B7Z4T3_HUMAN	5;5;5;5;4;3;2;1;1;1;1;1	5;5;5;5;4;3;2;1;1;1;1;1	5;5;5;5;4;3;2;1;1;1;1;1	>tr|B7Z4V2|B7Z4V2_HUMAN cDNA FLJ51907, highly similar to Stress-70 protein, mitochondrial OS=Homo sapiens PE=2 SV=1;>tr|V9HW84|V9HW84_HUMAN Epididymis secretory sperm binding protein Li 124m OS=Homo sapiens GN=HEL-S-124m PE=2 SV=1;>sp|P38646|GRP75_HUMAN St	12	5	5	5	3	3	1	4	5	0	3	0	1	1	0	3	3	3	1	4	5	0	3	0	1	1	0	3	3	3	1	4	5	0	3	0	1	1	0	3	10.4	10.4	10.4	72.4
tr|K7EJT5|K7EJT5_HUMAN;tr|K7EP65|K7EP65_HUMAN;tr|K7EKS7|K7EKS7_HUMAN;tr|K7ELC4|K7ELC4_HUMAN;tr|K7EMH1|K7EMH1_HUMAN;tr|K7ERI7|K7ERI7_HUMAN;tr|Q7Z4W8|Q7Z4W8_HUMAN;sp|P35268|RL22_HUMAN	tr|K7EJT5|K7EJT5_HUMAN;tr|K7EP65|K7EP65_HUMAN;tr|K7EKS7|K7EKS7_HUMAN;tr|K7ELC4|K7ELC4_HUMAN;tr|K7EMH1|K7EMH1_HUMAN;tr|K7ERI7|K7ERI7_HUMAN;tr|Q7Z4W8|Q7Z4W8_HUMAN;sp|P35268|RL22_HUMAN	1;1;1;1;1;1;1;1	1;1;1;1;1;1;1;1	1;1;1;1;1;1;1;1	>tr|K7EJT5|K7EJT5_HUMAN 60S ribosomal protein L22 (Fragment) OS=Homo sapiens GN=RPL22 PE=1 SV=1;>tr|K7EP65|K7EP65_HUMAN 60S ribosomal protein L22 (Fragment) OS=Homo sapiens GN=RPL22 PE=1 SV=1;>tr|K7EKS7|K7EKS7_HUMAN 60S ribosomal protein L22 OS=Homo sapien	8	1	1	1	1	1	1	1	1	0	0	0	0	1	0	1	1	1	1	1	1	0	0	0	0	1	0	1	1	1	1	1	1	0	0	0	0	1	0	1	27.7	27.7	27.7	5.0827
tr|B2RDN9|B2RDN9_HUMAN;tr|A0A024R1N4|A0A024R1N4_HUMAN;sp|P12956|XRCC6_HUMAN;tr|B4DE32|B4DE32_HUMAN;tr|B1AHC9|B1AHC9_HUMAN;tr|F5H1I8|F5H1I8_HUMAN;tr|B4E356|B4E356_HUMAN;tr|Q6IC76|Q6IC76_HUMAN	tr|B2RDN9|B2RDN9_HUMAN;tr|A0A024R1N4|A0A024R1N4_HUMAN;sp|P12956|XRCC6_HUMAN;tr|B4DE32|B4DE32_HUMAN;tr|B1AHC9|B1AHC9_HUMAN;tr|F5H1I8|F5H1I8_HUMAN;tr|B4E356|B4E356_HUMAN	6;6;6;5;5;3;3;2	6;6;6;5;5;3;3;2	6;6;6;5;5;3;3;2	>tr|B2RDN9|B2RDN9_HUMAN cDNA, FLJ96699, highly similar to Homo sapiens thyroid autoantigen 70kDa (Ku antigen) (G22P1), mRNA OS=Homo sapiens PE=2 SV=1;>tr|A0A024R1N4|A0A024R1N4_HUMAN X-ray repair complementing defective repair in Chinese hamster cells 6 (Ku	8	6	6	6	2	3	0	2	6	0	1	0	0	1	1	5	2	3	0	2	6	0	1	0	0	1	1	5	2	3	0	2	6	0	1	0	0	1	1	5	13.6	13.6	13.6	69.784
tr|E7DVW5|E7DVW5_HUMAN;sp|Q01469|FABP5_HUMAN;tr|I6L8B7|I6L8B7_HUMAN	tr|E7DVW5|E7DVW5_HUMAN;sp|Q01469|FABP5_HUMAN	3;3;1	3;3;1	3;3;1	>tr|E7DVW5|E7DVW5_HUMAN Fatty acid binding protein 5 (Psoriasis-associated) OS=Homo sapiens GN=FABP5 PE=3 SV=1;>sp|Q01469|FABP5_HUMAN Fatty acid-binding protein, epidermal OS=Homo sapiens GN=FABP5 PE=1 SV=3	3	3	3	3	1	2	1	3	3	2	1	2	0	2	0	1	1	2	1	3	3	2	1	2	0	2	0	1	1	2	1	3	3	2	1	2	0	2	0	1	23.7	23.7	23.7	15.164
tr|M0R2L9|M0R2L9_HUMAN;tr|M0QXK4|M0QXK4_HUMAN;tr|M0QYF7|M0QYF7_HUMAN;tr|M0R140|M0R140_HUMAN;tr|B0ZBD0|B0ZBD0_HUMAN;sp|P39019|RS19_HUMAN;tr|Q8WVX7|Q8WVX7_HUMAN	tr|M0R2L9|M0R2L9_HUMAN;tr|M0QXK4|M0QXK4_HUMAN;tr|M0QYF7|M0QYF7_HUMAN;tr|M0R140|M0R140_HUMAN;tr|B0ZBD0|B0ZBD0_HUMAN;sp|P39019|RS19_HUMAN;tr|Q8WVX7|Q8WVX7_HUMAN	1;1;1;1;1;1;1	1;1;1;1;1;1;1	1;1;1;1;1;1;1	>tr|M0R2L9|M0R2L9_HUMAN 40S ribosomal protein S19 (Fragment) OS=Homo sapiens GN=RPS19 PE=1 SV=1;>tr|M0QXK4|M0QXK4_HUMAN 40S ribosomal protein S19 (Fragment) OS=Homo sapiens GN=RPS19 PE=1 SV=1;>tr|M0QYF7|M0QYF7_HUMAN 40S ribosomal protein S19 (Fragment) OS=	7	1	1	1	1	1	0	1	1	1	0	0	0	1	1	1	1	1	0	1	1	1	0	0	0	1	1	1	1	1	0	1	1	1	0	0	0	1	1	1	18.3	18.3	18.3	8.1894
sp|P09455|RET1_HUMAN;tr|H0YAK8|H0YAK8_HUMAN	sp|P09455|RET1_HUMAN;tr|H0YAK8|H0YAK8_HUMAN	4;3	4;3	4;3	>sp|P09455|RET1_HUMAN Retinol-binding protein 1 OS=Homo sapiens GN=RBP1 PE=1 SV=2;>tr|H0YAK8|H0YAK8_HUMAN Retinol-binding protein 1 OS=Homo sapiens GN=RBP1 PE=1 SV=1	2	4	4	4	1	4	0	4	0	3	0	1	2	2	0	1	1	4	0	4	0	3	0	1	2	2	0	1	1	4	0	4	0	3	0	1	2	2	0	1	36.3	36.3	36.3	15.85
tr|B4DN87|B4DN87_HUMAN;tr|A8K259|A8K259_HUMAN;tr|A0A024R5K8|A0A024R5K8_HUMAN;sp|P50454|SERPH_HUMAN;tr|E9PKH2|E9PKH2_HUMAN;tr|E9PQ34|E9PQ34_HUMAN;tr|Q9NPA9|Q9NPA9_HUMAN;tr|E9PNX1|E9PNX1_HUMAN;tr|E9PK86|E9PK86_HUMAN;tr|E9PMI5|E9PMI5_HUMAN;tr|E9PR70|E9PR70_HUMAN;tr|E9PPV6|E9PPV6_HUMAN;tr|H0YEP8|H0YEP8_HUMAN;tr|E9PJH8|E9PJH8_HUMAN;tr|E9PIG2|E9PIG2_HUMAN;tr|E9PRS3|E9PRS3_HUMAN	tr|B4DN87|B4DN87_HUMAN;tr|A8K259|A8K259_HUMAN;tr|A0A024R5K8|A0A024R5K8_HUMAN;sp|P50454|SERPH_HUMAN;tr|E9PKH2|E9PKH2_HUMAN	5;5;5;5;3;2;2;2;2;2;2;2;1;1;1;1	5;5;5;5;3;2;2;2;2;2;2;2;1;1;1;1	5;5;5;5;3;2;2;2;2;2;2;2;1;1;1;1	>tr|B4DN87|B4DN87_HUMAN cDNA FLJ52569, highly similar to Collagen-binding protein 2 OS=Homo sapiens PE=2 SV=1;>tr|A8K259|A8K259_HUMAN cDNA FLJ78501, highly similar to Homo sapiens serpin peptidase inhibitor, clade H (heat shock protein 47), member 1, (coll	16	5	5	5	1	3	1	3	1	2	1	1	1	3	1	4	1	3	1	3	1	2	1	1	1	3	1	4	1	3	1	3	1	2	1	1	1	3	1	4	17.1	17.1	17.1	44.204
tr|B4DW11|B4DW11_HUMAN;sp|P10909|CLUS_HUMAN;tr|H0YAS8|H0YAS8_HUMAN;tr|H0YC35|H0YC35_HUMAN;tr|Q8IWM0|Q8IWM0_HUMAN	tr|B4DW11|B4DW11_HUMAN;sp|P10909|CLUS_HUMAN;tr|H0YAS8|H0YAS8_HUMAN;tr|H0YC35|H0YC35_HUMAN	4;4;3;3;1	4;4;3;3;1	4;4;3;3;1	>tr|B4DW11|B4DW11_HUMAN cDNA FLJ57622, highly similar to Clusterin OS=Homo sapiens PE=2 SV=1;>sp|P10909|CLUS_HUMAN Clusterin OS=Homo sapiens GN=CLU PE=1 SV=1;>tr|H0YAS8|H0YAS8_HUMAN Clusterin beta chain (Fragment) OS=Homo sapiens GN=CLU PE=4 SV=1;>tr|H0YC3	5	4	4	4	2	4	1	3	4	0	0	3	0	3	0	3	2	4	1	3	4	0	0	3	0	3	0	3	2	4	1	3	4	0	0	3	0	3	0	3	30.5	30.5	30.5	25.683
tr|V9HW48|V9HW48_HUMAN;sp|O75368|SH3L1_HUMAN;tr|B0AZV6|B0AZV6_HUMAN;tr|D3DTE6|D3DTE6_HUMAN	tr|V9HW48|V9HW48_HUMAN;sp|O75368|SH3L1_HUMAN;tr|B0AZV6|B0AZV6_HUMAN;tr|D3DTE6|D3DTE6_HUMAN	2;2;1;1	2;2;1;1	2;2;1;1	>tr|V9HW48|V9HW48_HUMAN SH3 domain-binding glutamic acid-rich-like protein OS=Homo sapiens GN=HEL-S-115 PE=2 SV=1;>sp|O75368|SH3L1_HUMAN SH3 domain-binding glutamic acid-rich-like protein OS=Homo sapiens GN=SH3BGRL PE=1 SV=1;>tr|B0AZV6|B0AZV6_HUMAN cDNA, F	4	2	2	2	1	1	0	2	1	2	0	1	0	2	0	2	1	1	0	2	1	2	0	1	0	2	0	2	1	1	0	2	1	2	0	1	0	2	0	2	20.2	20.2	20.2	12.774
tr|D3DTX7|D3DTX7_HUMAN;tr|Q6LAN8|Q6LAN8_HUMAN;tr|H9C5C5|H9C5C5_HUMAN	tr|D3DTX7|D3DTX7_HUMAN	3;1;1	3;1;1	2;0;0	>tr|D3DTX7|D3DTX7_HUMAN Collagen, type I, alpha 1, isoform CRA_a OS=Homo sapiens GN=COL1A1 PE=4 SV=1	3	3	3	2	2	3	1	2	3	3	0	1	0	0	0	2	2	3	1	2	3	3	0	1	0	0	0	2	2	2	1	2	2	2	0	1	0	0	0	2	4.6	4.6	2.5	84.739
tr|B4DIW2|B4DIW2_HUMAN;tr|F5H6X6|F5H6X6_HUMAN;tr|B4DSM6|B4DSM6_HUMAN;tr|A0A024R592|A0A024R592_HUMAN;tr|E9PKU7|E9PKU7_HUMAN;tr|B4DZ53|B4DZ53_HUMAN;tr|V9HWJ0|V9HWJ0_HUMAN;sp|Q14697|GANAB_HUMAN;tr|B4DJ30|B4DJ30_HUMAN;tr|E9PNH1|E9PNH1_HUMAN;tr|Q9BS14|Q9BS14_HUMAN	tr|B4DIW2|B4DIW2_HUMAN;tr|F5H6X6|F5H6X6_HUMAN;tr|B4DSM6|B4DSM6_HUMAN;tr|A0A024R592|A0A024R592_HUMAN;tr|E9PKU7|E9PKU7_HUMAN;tr|B4DZ53|B4DZ53_HUMAN;tr|V9HWJ0|V9HWJ0_HUMAN;sp|Q14697|GANAB_HUMAN;tr|B4DJ30|B4DJ30_HUMAN	3;3;3;3;3;3;3;3;3;1;1	3;3;3;3;3;3;3;3;3;1;1	3;3;3;3;3;3;3;3;3;1;1	>tr|B4DIW2|B4DIW2_HUMAN cDNA FLJ54035, highly similar to Neutral alpha-glucosidase AB OS=Homo sapiens PE=2 SV=1;>tr|F5H6X6|F5H6X6_HUMAN Neutral alpha-glucosidase AB OS=Homo sapiens GN=GANAB PE=1 SV=1;>tr|B4DSM6|B4DSM6_HUMAN cDNA FLJ54057, highly similar to	11	3	3	3	1	1	0	0	2	0	1	1	1	0	1	3	1	1	0	0	2	0	1	1	1	0	1	3	1	1	0	0	2	0	1	1	1	0	1	3	4	4	4	93.991
tr|Q6FGX3|Q6FGX3_HUMAN;tr|A0A024R5H8|A0A024R5H8_HUMAN;tr|H7BYW1|H7BYW1_HUMAN;tr|H0YGL6|H0YGL6_HUMAN;tr|A0A024R5J5|A0A024R5J5_HUMAN;sp|Q9NRW1|RAB6B_HUMAN;sp|P20340|RAB6A_HUMAN;tr|Q53ET8|Q53ET8_HUMAN;tr|C9JU14|C9JU14_HUMAN;tr|J3KR73|J3KR73_HUMAN;tr|B7Z5Z9|B7Z5Z9_HUMAN;tr|Q6AZ91|Q6AZ91_HUMAN;tr|F5H3K7|F5H3K7_HUMAN;tr|C9J0I2|C9J0I2_HUMAN;tr|F5GX61|F5GX61_HUMAN;tr|Q53S08|Q53S08_HUMAN;sp|Q9H0N0|RAB6C_H…	tr|Q6FGX3|Q6FGX3_HUMAN;tr|A0A024R5H8|A0A024R5H8_HUMAN;tr|H7BYW1|H7BYW1_HUMAN;tr|H0YGL6|H0YGL6_HUMAN;tr|A0A024R5J5|A0A024R5J5_HUMAN;sp|Q9NRW1|RAB6B_HUMAN;sp|P20340|RAB6A_HUMAN;tr|Q53ET8|Q53ET8_HUMAN;tr|C9JU14|C9JU14_HUMAN;tr|J3KR73|J3KR73_HUMAN;tr|B7Z5Z9|B7Z5Z9_HUMAN;tr|Q6AZ91|Q6AZ91_HUMAN	4;4;3;3;3;3;3;3;2;2;2;2;1;1;1;1;1	3;3;2;2;2;2;2;2;1;1;1;1;1;1;1;1;1	3;3;2;2;2;2;2;2;1;1;1;1;1;1;1;1;1	>tr|Q6FGX3|Q6FGX3_HUMAN RAB6A protein OS=Homo sapiens GN=RAB6A PE=2 SV=1;>tr|A0A024R5H8|A0A024R5H8_HUMAN RAB6A, member RAS oncogene family, isoform CRA_b OS=Homo sapiens GN=RAB6A PE=3 SV=1;>tr|H7BYW1|H7BYW1_HUMAN Ras-related protein Rab-6A (Fragment) OS=Ho	17	4	3	3	3	4	1	3	3	2	0	2	1	3	1	4	2	3	1	2	2	1	0	1	0	2	0	3	2	3	1	2	2	1	0	1	0	2	0	3	26.9	21.6	21.6	23.549
tr|Q5T8U3|Q5T8U3_HUMAN;sp|P62424|RL7A_HUMAN;tr|Q9BY74|Q9BY74_HUMAN;tr|Q5T8U2|Q5T8U2_HUMAN	tr|Q5T8U3|Q5T8U3_HUMAN;sp|P62424|RL7A_HUMAN;tr|Q9BY74|Q9BY74_HUMAN;tr|Q5T8U2|Q5T8U2_HUMAN	2;2;1;1	2;2;1;1	2;2;1;1	>tr|Q5T8U3|Q5T8U3_HUMAN 60S ribosomal protein L7a (Fragment) OS=Homo sapiens GN=RPL7A PE=1 SV=1;>sp|P62424|RL7A_HUMAN 60S ribosomal protein L7a OS=Homo sapiens GN=RPL7A PE=1 SV=2;>tr|Q9BY74|Q9BY74_HUMAN Ribosomal protein L7a (Fragment) OS=Homo sapiens GN=R	4	2	2	2	1	2	0	0	2	0	0	0	1	0	0	2	1	2	0	0	2	0	0	0	1	0	0	2	1	2	0	0	2	0	0	0	1	0	0	2	12.6	12.6	12.6	21.545
tr|H7BZT4|H7BZT4_HUMAN;tr|A0A024R8S3|A0A024R8S3_HUMAN;sp|Q6EEV6|SUMO4_HUMAN;sp|P61956|SUMO2_HUMAN;sp|P55854|SUMO3_HUMAN;tr|A8MUA9|A8MUA9_HUMAN;tr|A8MU27|A8MU27_HUMAN	tr|H7BZT4|H7BZT4_HUMAN;tr|A0A024R8S3|A0A024R8S3_HUMAN;sp|Q6EEV6|SUMO4_HUMAN;sp|P61956|SUMO2_HUMAN;sp|P55854|SUMO3_HUMAN;tr|A8MUA9|A8MUA9_HUMAN;tr|A8MU27|A8MU27_HUMAN	1;1;1;1;1;1;1	1;1;1;1;1;1;1	1;1;1;1;1;1;1	>tr|H7BZT4|H7BZT4_HUMAN Small ubiquitin-related modifier 2 OS=Homo sapiens GN=SUMO2 PE=4 SV=1;>tr|A0A024R8S3|A0A024R8S3_HUMAN SMT3 suppressor of mif two 3 homolog 2 (Yeast), isoform CRA_a OS=Homo sapiens GN=SUMO2 PE=4 SV=1;>sp|Q6EEV6|SUMO4_HUMAN Small ubiq	7	1	1	1	1	1	0	1	1	0	0	0	0	1	0	1	1	1	0	1	1	0	0	0	0	1	0	1	1	1	0	1	1	0	0	0	0	1	0	1	12.6	12.6	12.6	10.839
tr|Q9TQD9|Q9TQD9_HUMAN;tr|S6AU78|S6AU78_HUMAN;tr|Q5Y7B6|Q5Y7B6_HUMAN;tr|Q56FP7|Q56FP7_HUMAN;sp|P20039|2B1B_HUMAN;tr|Q9TP97|Q9TP97_HUMAN;tr|Q9TP96|Q9TP96_HUMAN;tr|Q9MYH1|Q9MYH1_HUMAN;tr|Q9TQ78|Q9TQ78_HUMAN;tr|Q9TQD8|Q9TQD8_HUMAN;tr|Q95388|Q95388_HUMAN;tr|Q861H2|Q861H2_HUMAN;tr|Q861G4|Q861G4_HUMAN;tr|W1I181|W1I181_HUMAN;tr|W0GCN6|W0GCN6_HUMAN;tr|U5Y3R0|U5Y3R0_HUMAN;tr|T1R377|T1R377_HUMAN;tr|S5UGG7|…	tr|Q9TQD9|Q9TQD9_HUMAN;tr|S6AU78|S6AU78_HUMAN;tr|Q5Y7B6|Q5Y7B6_HUMAN;tr|Q56FP7|Q56FP7_HUMAN;sp|P20039|2B1B_HUMAN;tr|Q9TP97|Q9TP97_HUMAN;tr|Q9TP96|Q9TP96_HUMAN;tr|Q9MYH1|Q9MYH1_HUMAN;tr|Q9TQ78|Q9TQ78_HUMAN;tr|Q9TQD8|Q9TQD8_HUMAN;tr|Q95388|Q95388_HUMAN;tr|Q861H2|Q861H2_HUMAN;tr|Q861G4|Q861G4_HUMAN;tr|W1I181|W1I181_HUMAN;tr|W0GCN6|W0GCN6_HUMAN;tr|U5Y3R0|U5Y3R0_HUMAN;tr|T1R377|T1R377_HUMAN;tr|S5UGG7|…	4;4;4;4;4;3;3;3;3;3;3;3;3;3;3;3;3;3;3;3;3;3;3;3;3;3;3;3;3;3;3;3;3;3;3;3;3;3;3;3;3;3;3;3;3;3;3;3;3;3;3;3;3;3;3;3;3;3;3;3;3;3;3;3;3;3;3;3;3;3;3;3;3;3;3;3;3;3;3;3;3;3;3;3;3;3;3;3;3;3;3;3;3;3;3;3;3;3;3;3;3;3;3;3;3;3;3;3;3;3;3;3;3;3;3;3;3;3;3;3;3;3;3;3;3;3;3;3;3;3;3;3;3;3;3;3;3;3;3;3;3;3;3;3;3;3;3;3;3;3;3;3;3;3;3;3;3;3;3;3;3;3;3;3;3;3;3;3;3;3;3;3;3;3;3;3;3;3;3;3;3;3;3;3;3;3;3;3;3;3;3;3;3;3;3;3;3;3;3;3…	4;4;4;4;4;3;3;3;3;3;3;3;3;3;3;3;3;3;3;3;3;3;3;3;3;3;3;3;3;3;3;3;3;3;3;3;3;3;3;3;3;3;3;3;3;3;3;3;3;3;3;3;3;3;3;3;3;3;3;3;3;3;3;3;3;3;3;3;3;3;3;3;3;3;3;3;3;3;3;3;3;3;3;3;3;3;3;3;3;3;3;3;3;3;3;3;3;3;3;3;3;3;3;3;3;3;3;3;3;3;3;3;3;3;3;3;3;3;3;3;3;3;3;3;3;3;3;3;3;3;3;3;3;3;3;3;3;3;3;3;3;3;3;3;3;3;3;3;3;3;3;3;3;3;3;3;3;3;3;3;3;3;3;3;3;3;3;3;3;3;3;3;3;3;3;3;3;3;3;3;3;3;3;3;3;3;3;3;3;3;3;3;3;3;3;3;3;3;3;3…	2;2;2;2;2;1;1;1;1;1;1;1;1;1;1;1;1;1;1;1;1;1;1;1;1;1;1;1;1;1;1;1;1;1;1;1;1;1;1;1;1;1;1;1;1;1;1;1;1;1;1;1;1;1;1;1;1;1;1;1;1;1;1;1;1;1;1;1;1;1;1;1;1;1;1;1;1;1;1;1;1;1;1;1;1;1;1;1;1;1;1;1;1;1;1;1;1;1;1;1;1;1;1;1;1;1;1;1;1;1;1;1;1;1;1;1;1;1;1;1;1;1;1;1;1;1;1;1;1;1;1;1;1;1;1;1;1;1;1;1;1;1;1;1;1;1;1;1;1;1;1;1;1;1;1;1;1;1;1;1;1;1;1;1;1;1;1;1;1;1;1;1;1;1;1;1;1;1;1;1;1;1;1;1;1;1;1;1;1;1;1;1;1;1;1;1;1;1;1;1…	>tr|Q9TQD9|Q9TQD9_HUMAN MHC class II antigen HLA-DR-beta 1 (Fragment) OS=Homo sapiens GN=HLA-DRB1 PE=2 SV=1;>tr|S6AU78|S6AU78_HUMAN MHC class II antigen (Fragment) OS=Homo sapiens GN=HLA-DRB1 PE=4 SV=1;>tr|Q5Y7B6|Q5Y7B6_HUMAN HLA-DRB1 protein OS=Homo sapie	853	4	4	2	0	1	0	4	0	0	0	3	0	1	1	3	0	1	0	4	0	0	0	3	0	1	1	3	0	0	0	2	0	0	0	2	0	0	0	1	23.2	23.2	13.9	27.23
tr|A0A024RDH8|A0A024RDH8_HUMAN;sp|P49207|RL34_HUMAN;tr|Q5MK14|Q5MK14_HUMAN	tr|A0A024RDH8|A0A024RDH8_HUMAN;sp|P49207|RL34_HUMAN;tr|Q5MK14|Q5MK14_HUMAN	2;2;1	2;2;1	2;2;1	>tr|A0A024RDH8|A0A024RDH8_HUMAN Ribosomal protein L34, isoform CRA_a OS=Homo sapiens GN=RPL34 PE=4 SV=1;>sp|P49207|RL34_HUMAN 60S ribosomal protein L34 OS=Homo sapiens GN=RPL34 PE=1 SV=3;>tr|Q5MK14|Q5MK14_HUMAN Leukemia-associated protein (Fragment) OS=Hom	3	2	2	2	0	2	0	2	1	2	0	1	0	2	0	2	0	2	0	2	1	2	0	1	0	2	0	2	0	2	0	2	1	2	0	1	0	2	0	2	12.8	12.8	12.8	13.293
sp|Q5D862|FILA2_HUMAN;CON__Q5D862	sp|Q5D862|FILA2_HUMAN;CON__Q5D862	1;1	1;1	1;1	>sp|Q5D862|FILA2_HUMAN Filaggrin-2 OS=Homo sapiens GN=FLG2 PE=1 SV=1;>Q5D862 SWISS-PROT:Q5D862 Tax_Id=9606 Gene_Symbol=FLG2 Filaggrin-2	2	1	1	1	0	1	0	0	0	0	1	0	0	1	1	1	0	1	0	0	0	0	1	0	0	1	1	1	0	1	0	0	0	0	1	0	0	1	1	1	0.5	0.5	0.5	248.07
tr|Q6LEE2|Q6LEE2_HUMAN;tr|Q6FGB3|Q6FGB3_HUMAN;sp|P61457|PHS_HUMAN	tr|Q6LEE2|Q6LEE2_HUMAN;tr|Q6FGB3|Q6FGB3_HUMAN;sp|P61457|PHS_HUMAN	2;2;2	2;2;2	2;2;2	>tr|Q6LEE2|Q6LEE2_HUMAN 4a-carbinolamine dehydratase (Fragment) OS=Homo sapiens PE=4 SV=1;>tr|Q6FGB3|Q6FGB3_HUMAN PCBD protein (Fragment) OS=Homo sapiens GN=PCBD PE=2 SV=1;>sp|P61457|PHS_HUMAN Pterin-4-alpha-carbinolamine dehydratase OS=Homo sapiens GN=PCB	3	2	2	2	0	1	0	2	1	0	0	1	0	2	1	1	0	1	0	2	1	0	0	1	0	2	1	1	0	1	0	2	1	0	0	1	0	2	1	1	41.9	41.9	41.9	5.1107
tr|Q86TY5|Q86TY5_HUMAN;tr|Q6FGL0|Q6FGL0_HUMAN;tr|A0A024R693|A0A024R693_HUMAN;sp|P17931|LEG3_HUMAN;tr|Q59FR8|Q59FR8_HUMAN;tr|Q6NVH9|Q6NVH9_HUMAN;tr|G3V3R6|G3V3R6_HUMAN	tr|Q86TY5|Q86TY5_HUMAN;tr|Q6FGL0|Q6FGL0_HUMAN;tr|A0A024R693|A0A024R693_HUMAN;sp|P17931|LEG3_HUMAN;tr|Q59FR8|Q59FR8_HUMAN;tr|Q6NVH9|Q6NVH9_HUMAN	3;3;3;3;3;2;1	3;3;3;3;3;2;1	3;3;3;3;3;2;1	>tr|Q86TY5|Q86TY5_HUMAN Galectin OS=Homo sapiens PE=2 SV=1;>tr|Q6FGL0|Q6FGL0_HUMAN Galectin (Fragment) OS=Homo sapiens GN=LGALS3 PE=2 SV=1;>tr|A0A024R693|A0A024R693_HUMAN Galectin OS=Homo sapiens GN=hCG_22119 PE=4 SV=1;>sp|P17931|LEG3_HUMAN Galectin-3 OS=H	7	3	3	3	0	3	0	2	1	1	0	1	0	0	0	0	0	3	0	2	1	1	0	1	0	0	0	0	0	3	0	2	1	1	0	1	0	0	0	0	26.4	26.4	26.4	13.897
sp|P62942|FKB1A_HUMAN;tr|Q1JUQ3|Q1JUQ3_HUMAN;tr|Q1JUQ4|Q1JUQ4_HUMAN;tr|Q1JUQ5|Q1JUQ5_HUMAN;tr|Q5W0X3|Q5W0X3_HUMAN;tr|Q0VDC6|Q0VDC6_HUMAN	sp|P62942|FKB1A_HUMAN;tr|Q1JUQ3|Q1JUQ3_HUMAN;tr|Q1JUQ4|Q1JUQ4_HUMAN;tr|Q1JUQ5|Q1JUQ5_HUMAN;tr|Q5W0X3|Q5W0X3_HUMAN;tr|Q0VDC6|Q0VDC6_HUMAN	2;1;1;1;1;1	2;1;1;1;1;1	2;1;1;1;1;1	>sp|P62942|FKB1A_HUMAN Peptidyl-prolyl cis-trans isomerase FKBP1A OS=Homo sapiens GN=FKBP1A PE=1 SV=2;>tr|Q1JUQ3|Q1JUQ3_HUMAN FK506 binding protein12 OS=Homo sapiens GN=FKBP12-Exin PE=2 SV=1;>tr|Q1JUQ4|Q1JUQ4_HUMAN FK506 binding protein12 OS=Homo sapiens G	6	2	2	2	0	2	0	1	1	1	0	0	0	2	2	2	0	2	0	1	1	1	0	0	0	2	2	2	0	2	0	1	1	1	0	0	0	2	2	2	25	25	25	11.951
tr|H0YLA2|H0YLA2_HUMAN;sp|P37108|SRP14_HUMAN	tr|H0YLA2|H0YLA2_HUMAN;sp|P37108|SRP14_HUMAN	1;1	1;1	1;1	>tr|H0YLA2|H0YLA2_HUMAN Signal recognition particle 14 kDa protein OS=Homo sapiens GN=SRP14 PE=1 SV=1;>sp|P37108|SRP14_HUMAN Signal recognition particle 14 kDa protein OS=Homo sapiens GN=SRP14 PE=1 SV=2	2	1	1	1	1	1	1	1	1	1	1	0	0	1	0	1	1	1	1	1	1	1	1	0	0	1	0	1	1	1	1	1	1	1	1	0	0	1	0	1	12.2	12.2	12.2	13.058
tr|B3KTN4|B3KTN4_HUMAN;tr|B4DJV2|B4DJV2_HUMAN;tr|A0A024RB75|A0A024RB75_HUMAN;sp|O75390|CISY_HUMAN;tr|H0YIC4|H0YIC4_HUMAN;tr|Q0QEL2|Q0QEL2_HUMAN;tr|F8W642|F8W642_HUMAN;tr|F8VZK9|F8VZK9_HUMAN;tr|F8VX07|F8VX07_HUMAN;tr|F8VRP1|F8VRP1_HUMAN;tr|F8VX68|F8VX68_HUMAN;tr|F8VPF9|F8VPF9_HUMAN;tr|F8VPA1|F8VPA1_HUMAN;tr|F8VTT8|F8VTT8_HUMAN;tr|F8W1S4|F8W1S4_HUMAN;tr|F8W4S1|F8W4S1_HUMAN;tr|H0YH82|H0YH82_HUMAN;tr…	tr|B3KTN4|B3KTN4_HUMAN;tr|B4DJV2|B4DJV2_HUMAN;tr|A0A024RB75|A0A024RB75_HUMAN;sp|O75390|CISY_HUMAN;tr|H0YIC4|H0YIC4_HUMAN;tr|Q0QEL2|Q0QEL2_HUMAN	4;4;4;4;3;3;1;1;1;1;1;1;1;1;1;1;1;1	4;4;4;4;3;3;1;1;1;1;1;1;1;1;1;1;1;1	4;4;4;4;3;3;1;1;1;1;1;1;1;1;1;1;1;1	>tr|B3KTN4|B3KTN4_HUMAN Citrate synthase OS=Homo sapiens PE=2 SV=1;>tr|B4DJV2|B4DJV2_HUMAN Citrate synthase OS=Homo sapiens GN=CS PE=1 SV=1;>tr|A0A024RB75|A0A024RB75_HUMAN Citrate synthase OS=Homo sapiens GN=CS PE=3 SV=1;>sp|O75390|CISY_HUMAN Citrate synth	18	4	4	4	2	4	0	3	4	1	0	0	1	1	0	3	2	4	0	3	4	1	0	0	1	1	0	3	2	4	0	3	4	1	0	0	1	1	0	3	11.6	11.6	11.6	47.076
tr|Q6FHU3|Q6FHU3_HUMAN;sp|Q06323|PSME1_HUMAN;tr|Q86SZ9|Q86SZ9_HUMAN;tr|H0YKK6|H0YKK6_HUMAN;tr|H0YLU2|H0YLU2_HUMAN	tr|Q6FHU3|Q6FHU3_HUMAN;sp|Q06323|PSME1_HUMAN;tr|Q86SZ9|Q86SZ9_HUMAN	3;3;2;1;1	3;3;2;1;1	3;3;2;1;1	>tr|Q6FHU3|Q6FHU3_HUMAN PSME1 protein (Fragment) OS=Homo sapiens GN=PSME1 PE=2 SV=1;>sp|Q06323|PSME1_HUMAN Proteasome activator complex subunit 1 OS=Homo sapiens GN=PSME1 PE=1 SV=1;>tr|Q86SZ9|Q86SZ9_HUMAN Full-length cDNA clone CS0DJ006YA22 of T cells (Jur	5	3	3	3	2	3	0	3	3	0	0	1	0	2	1	3	2	3	0	3	3	0	0	1	0	2	1	3	2	3	0	3	3	0	0	1	0	2	1	3	15.3	15.3	15.3	28.709
tr|B4E1S3|B4E1S3_HUMAN;tr|B2R9T9|B2R9T9_HUMAN;sp|Q9BVC6|TM109_HUMAN	tr|B4E1S3|B4E1S3_HUMAN;tr|B2R9T9|B2R9T9_HUMAN;sp|Q9BVC6|TM109_HUMAN	1;1;1	1;1;1	1;1;1	>tr|B4E1S3|B4E1S3_HUMAN cDNA FLJ57860, highly similar to Transmembrane protein 109 OS=Homo sapiens PE=2 SV=1;>tr|B2R9T9|B2R9T9_HUMAN cDNA, FLJ94551 OS=Homo sapiens PE=2 SV=1;>sp|Q9BVC6|TM109_HUMAN Transmembrane protein 109 OS=Homo sapiens GN=TMEM109 PE=1 S	3	1	1	1	1	1	0	1	0	1	0	1	1	1	1	1	1	1	0	1	0	1	0	1	1	1	1	1	1	1	0	1	0	1	0	1	1	1	1	1	5.1	5.1	5.1	24.983
tr|I3L1P8|I3L1P8_HUMAN;tr|Q6IBH0|Q6IBH0_HUMAN;sp|Q02978|M2OM_HUMAN	tr|I3L1P8|I3L1P8_HUMAN;tr|Q6IBH0|Q6IBH0_HUMAN;sp|Q02978|M2OM_HUMAN	2;2;2	2;2;2	2;2;2	>tr|I3L1P8|I3L1P8_HUMAN Mitochondrial 2-oxoglutarate/malate carrier protein (Fragment) OS=Homo sapiens GN=SLC25A11 PE=1 SV=1;>tr|Q6IBH0|Q6IBH0_HUMAN SLC25A11 protein OS=Homo sapiens GN=SLC25A11 PE=2 SV=1;>sp|Q02978|M2OM_HUMAN Mitochondrial 2-oxoglutarate/m	3	2	2	2	2	1	1	2	2	1	1	0	0	1	1	2	2	1	1	2	2	1	1	0	0	1	1	2	2	1	1	2	2	1	1	0	0	1	1	2	10.8	10.8	10.8	32.182
sp|O00148|DX39A_HUMAN;tr|A0A024RCM3|A0A024RCM3_HUMAN;sp|Q13838|DX39B_HUMAN;tr|B4DX78|B4DX78_HUMAN;tr|F6S4E6|F6S4E6_HUMAN;tr|F6TRA5|F6TRA5_HUMAN;tr|K7EQN7|K7EQN7_HUMAN;tr|B1Q2N1|B1Q2N1_HUMAN;tr|F6WLT2|F6WLT2_HUMAN;tr|Q59G92|Q59G92_HUMAN;tr|A0A024R7H0|A0A024R7H0_HUMAN;tr|Q5STU3|Q5STU3_HUMAN;tr|K7EN69|K7EN69_HUMAN;tr|Q7KYK3|Q7KYK3_HUMAN;tr|F6QYI9|F6QYI9_HUMAN;tr|K7EPJ3|K7EPJ3_HUMAN;tr|F6R6M7|F6R6M7_…	sp|O00148|DX39A_HUMAN;tr|A0A024RCM3|A0A024RCM3_HUMAN;sp|Q13838|DX39B_HUMAN;tr|B4DX78|B4DX78_HUMAN;tr|F6S4E6|F6S4E6_HUMAN;tr|F6TRA5|F6TRA5_HUMAN;tr|K7EQN7|K7EQN7_HUMAN;tr|B1Q2N1|B1Q2N1_HUMAN;tr|F6WLT2|F6WLT2_HUMAN;tr|Q59G92|Q59G92_HUMAN;tr|A0A024R7H0|A0A024R7H0_HUMAN;tr|Q5STU3|Q5STU3_HUMAN;tr|K7EN69|K7EN69_HUMAN;tr|Q7KYK3|Q7KYK3_HUMAN;tr|F6QYI9|F6QYI9_HUMAN;tr|K7EPJ3|K7EPJ3_HUMAN;tr|F6R6M7|F6R6M7_…	4;4;4;4;3;3;3;3;3;3;3;3;2;2;2;2;2;2;2;1;1;1;1;1;1;1;1;1;1;1;1;1;1	4;4;4;4;3;3;3;3;3;3;3;3;2;2;2;2;2;2;2;1;1;1;1;1;1;1;1;1;1;1;1;1;1	4;4;4;4;3;3;3;3;3;3;3;3;2;2;2;2;2;2;2;1;1;1;1;1;1;1;1;1;1;1;1;1;1	>sp|O00148|DX39A_HUMAN ATP-dependent RNA helicase DDX39A OS=Homo sapiens GN=DDX39A PE=1 SV=2;>tr|A0A024RCM3|A0A024RCM3_HUMAN HCG2005638, isoform CRA_a OS=Homo sapiens GN=hCG_2005638 PE=4 SV=1;>sp|Q13838|DX39B_HUMAN Spliceosome RNA helicase DDX39B OS=Homo s	33	4	4	4	2	2	0	1	4	0	0	0	1	0	1	2	2	2	0	1	4	0	0	0	1	0	1	2	2	2	0	1	4	0	0	0	1	0	1	2	9.1	9.1	9.1	49.129
sp|P63313|TYB10_HUMAN	sp|P63313|TYB10_HUMAN	1	1	1	>sp|P63313|TYB10_HUMAN Thymosin beta-10 OS=Homo sapiens GN=TMSB10 PE=1 SV=2	1	1	1	1	0	1	0	0	0	1	0	1	1	1	1	1	0	1	0	0	0	1	0	1	1	1	1	1	0	1	0	0	0	1	0	1	1	1	1	1	31.8	31.8	31.8	5.0256
sp|Q01813|PFKAP_HUMAN;tr|H0Y757|H0Y757_HUMAN;tr|Q49A78|Q49A78_HUMAN;tr|B1APP8|B1APP8_HUMAN;tr|O14943|O14943_HUMAN;tr|Q8WTZ9|Q8WTZ9_HUMAN;tr|V9GY25|V9GY25_HUMAN;tr|B1APP6|B1APP6_HUMAN	sp|Q01813|PFKAP_HUMAN	5;2;2;2;2;2;1;1	5;2;2;2;2;2;1;1	3;2;2;2;2;2;1;1	>sp|Q01813|PFKAP_HUMAN ATP-dependent 6-phosphofructokinase, platelet type OS=Homo sapiens GN=PFKP PE=1 SV=2	8	5	5	3	0	0	0	2	5	0	0	0	0	0	0	5	0	0	0	2	5	0	0	0	0	0	0	5	0	0	0	0	3	0	0	0	0	0	0	3	8.3	8.3	4.7	85.595
tr|V9HWC9|V9HWC9_HUMAN;sp|P00441|SODC_HUMAN;tr|W8Q444|W8Q444_HUMAN;tr|X5CN18|X5CN18_HUMAN;tr|X5CHU1|X5CHU1_HUMAN;tr|A1YYW4|A1YYW4_HUMAN;tr|H7BYH4|H7BYH4_HUMAN	tr|V9HWC9|V9HWC9_HUMAN;sp|P00441|SODC_HUMAN;tr|W8Q444|W8Q444_HUMAN;tr|X5CN18|X5CN18_HUMAN;tr|X5CHU1|X5CHU1_HUMAN;tr|A1YYW4|A1YYW4_HUMAN;tr|H7BYH4|H7BYH4_HUMAN	2;2;1;1;1;1;1	2;2;1;1;1;1;1	2;2;1;1;1;1;1	>tr|V9HWC9|V9HWC9_HUMAN Superoxide dismutase [Cu-Zn] OS=Homo sapiens GN=HEL-S-44 PE=2 SV=1;>sp|P00441|SODC_HUMAN Superoxide dismutase [Cu-Zn] OS=Homo sapiens GN=SOD1 PE=1 SV=2;>tr|W8Q444|W8Q444_HUMAN Superoxide dismutase-1 (Fragment) OS=Homo sapiens GN=SOD	7	2	2	2	2	2	0	2	1	1	0	0	0	0	0	0	2	2	0	2	1	1	0	0	0	0	0	0	2	2	0	2	1	1	0	0	0	0	0	0	15.6	15.6	15.6	15.936
tr|D6RF44|D6RF44_HUMAN;tr|H0YA96|H0YA96_HUMAN;tr|D6RAF8|D6RAF8_HUMAN;tr|H0Y8G5|H0Y8G5_HUMAN;tr|Q12771|Q12771_HUMAN;tr|B4DTC3|B4DTC3_HUMAN;tr|A0A024RDF4|A0A024RDF4_HUMAN;tr|A0A024RDB4|A0A024RDB4_HUMAN;tr|A0A024RDF3|A0A024RDF3_HUMAN;sp|Q14103|HNRPD_HUMAN;tr|D6RD83|D6RD83_HUMAN;tr|D6RBQ9|D6RBQ9_HUMAN;tr|B4E0W4|B4E0W4_HUMAN;sp|Q99729|ROAA_HUMAN	tr|D6RF44|D6RF44_HUMAN;tr|H0YA96|H0YA96_HUMAN;tr|D6RAF8|D6RAF8_HUMAN;tr|H0Y8G5|H0Y8G5_HUMAN;tr|Q12771|Q12771_HUMAN;tr|B4DTC3|B4DTC3_HUMAN;tr|A0A024RDF4|A0A024RDF4_HUMAN;tr|A0A024RDB4|A0A024RDB4_HUMAN;tr|A0A024RDF3|A0A024RDF3_HUMAN;sp|Q14103|HNRPD_HUMAN;tr|D6RD83|D6RD83_HUMAN;tr|D6RBQ9|D6RBQ9_HUMAN;tr|B4E0W4|B4E0W4_HUMAN;sp|Q99729|ROAA_HUMAN	2;2;2;2;2;2;2;2;2;2;1;1;1;1	2;2;2;2;2;2;2;2;2;2;1;1;1;1	1;1;1;1;1;1;1;1;1;1;0;0;1;0	>tr|D6RF44|D6RF44_HUMAN Heterogeneous nuclear ribonucleoprotein D0 (Fragment) OS=Homo sapiens GN=HNRNPD PE=1 SV=2;>tr|H0YA96|H0YA96_HUMAN Heterogeneous nuclear ribonucleoprotein D0 (Fragment) OS=Homo sapiens GN=HNRNPD PE=1 SV=1;>tr|D6RAF8|D6RAF8_HUMAN Hete	14	2	2	1	1	1	1	1	1	1	0	1	0	0	1	2	1	1	1	1	1	1	0	1	0	0	1	2	1	1	1	1	1	1	0	1	0	0	1	1	21.6	21.6	12.6	12.553
tr|Q6IPH7|Q6IPH7_HUMAN	tr|Q6IPH7|Q6IPH7_HUMAN	2	2	1	>tr|Q6IPH7|Q6IPH7_HUMAN RPL14 protein OS=Homo sapiens GN=RPL14 PE=2 SV=1	1	2	2	1	1	2	0	0	1	0	0	0	0	0	1	2	1	2	0	0	1	0	0	0	0	0	1	2	1	1	0	0	0	0	0	0	0	0	0	1	13.6	13.6	8.2	23.787
sp|Q9UJZ1|STML2_HUMAN;tr|F2Z2I8|F2Z2I8_HUMAN;tr|Q6ZNW0|Q6ZNW0_HUMAN	sp|Q9UJZ1|STML2_HUMAN	4;1;1	4;1;1	4;1;1	>sp|Q9UJZ1|STML2_HUMAN Stomatin-like protein 2, mitochondrial OS=Homo sapiens GN=STOML2 PE=1 SV=1	3	4	4	4	4	3	0	3	3	1	0	1	0	2	0	4	4	3	0	3	3	1	0	1	0	2	0	4	4	3	0	3	3	1	0	1	0	2	0	4	18.3	18.3	18.3	38.534
tr|B4DL49|B4DL49_HUMAN;tr|A8K2H4|A8K2H4_HUMAN;tr|A0A024R374|A0A024R374_HUMAN;sp|P07858|CATB_HUMAN;tr|E9PKQ7|E9PKQ7_HUMAN;tr|E9PNL5|E9PNL5_HUMAN;tr|E9PHZ5|E9PHZ5_HUMAN;tr|E9PLY3|E9PLY3_HUMAN;tr|E9PSG5|E9PSG5_HUMAN;tr|E9PQM1|E9PQM1_HUMAN;tr|E9PR54|E9PR54_HUMAN;tr|E9PJ67|E9PJ67_HUMAN;tr|Q5HYG5|Q5HYG5_HUMAN;tr|E9PCB3|E9PCB3_HUMAN;tr|Q6LAF9|Q6LAF9_HUMAN;tr|B4DMY4|B4DMY4_HUMAN;tr|B3KUJ8|B3KUJ8_HUMAN	tr|B4DL49|B4DL49_HUMAN;tr|A8K2H4|A8K2H4_HUMAN;tr|A0A024R374|A0A024R374_HUMAN;sp|P07858|CATB_HUMAN;tr|E9PKQ7|E9PKQ7_HUMAN;tr|E9PNL5|E9PNL5_HUMAN;tr|E9PHZ5|E9PHZ5_HUMAN;tr|E9PLY3|E9PLY3_HUMAN;tr|E9PSG5|E9PSG5_HUMAN;tr|E9PQM1|E9PQM1_HUMAN	3;3;3;3;2;2;2;2;2;2;1;1;1;1;1;1;1	3;3;3;3;2;2;2;2;2;2;1;1;1;1;1;1;1	3;3;3;3;2;2;2;2;2;2;1;1;1;1;1;1;1	>tr|B4DL49|B4DL49_HUMAN cDNA FLJ58073, moderately similar to Cathepsin B (EC 3.4.22.1) OS=Homo sapiens PE=2 SV=1;>tr|A8K2H4|A8K2H4_HUMAN cDNA FLJ78235 OS=Homo sapiens PE=2 SV=1;>tr|A0A024R374|A0A024R374_HUMAN Cathepsin B, isoform CRA_a OS=Homo sapiens GN=C	17	3	3	3	1	3	0	2	2	0	0	0	0	1	2	1	1	3	0	2	2	0	0	0	0	1	2	1	1	3	0	2	2	0	0	0	0	1	2	1	15	15	15	30.767
sp|P17096|HMGA1_HUMAN;tr|B4DWA0|B4DWA0_HUMAN;tr|A0A024RCT9|A0A024RCT9_HUMAN	sp|P17096|HMGA1_HUMAN;tr|B4DWA0|B4DWA0_HUMAN;tr|A0A024RCT9|A0A024RCT9_HUMAN	1;1;1	1;1;1	1;1;1	>sp|P17096|HMGA1_HUMAN High mobility group protein HMG-I/HMG-Y OS=Homo sapiens GN=HMGA1 PE=1 SV=3;>tr|B4DWA0|B4DWA0_HUMAN cDNA FLJ54188, moderately similar to High mobility group protein HMG-I/HMG-Y OS=Homo sapiens PE=2 SV=1;>tr|A0A024RCT9|A0A024RCT9_HUMAN	3	1	1	1	1	1	1	1	1	1	0	1	1	1	0	1	1	1	1	1	1	1	0	1	1	1	0	1	1	1	1	1	1	1	0	1	1	1	0	1	15	15	15	11.676
tr|F8WDD7|F8WDD7_HUMAN;sp|P59998|ARPC4_HUMAN;tr|F8WCF6|F8WCF6_HUMAN;tr|R4GN08|R4GN08_HUMAN;tr|Q9H7Z5|Q9H7Z5_HUMAN;tr|H7C0A3|H7C0A3_HUMAN	tr|F8WDD7|F8WDD7_HUMAN;sp|P59998|ARPC4_HUMAN;tr|F8WCF6|F8WCF6_HUMAN;tr|R4GN08|R4GN08_HUMAN;tr|Q9H7Z5|Q9H7Z5_HUMAN;tr|H7C0A3|H7C0A3_HUMAN	2;2;2;1;1;1	2;2;2;1;1;1	2;2;2;1;1;1	>tr|F8WDD7|F8WDD7_HUMAN Actin-related protein 2/3 complex subunit 4 OS=Homo sapiens GN=ARPC4 PE=4 SV=1;>sp|P59998|ARPC4_HUMAN Actin-related protein 2/3 complex subunit 4 OS=Homo sapiens GN=ARPC4 PE=1 SV=3;>tr|F8WCF6|F8WCF6_HUMAN Protein ARPC4-TTLL3 OS=Homo	6	2	2	2	1	2	1	2	2	2	0	1	0	0	0	2	1	2	1	2	2	2	0	1	0	0	0	2	1	2	1	2	2	2	0	1	0	0	0	2	16.8	16.8	16.8	13.057
sp|P01859|IGHG2_HUMAN;tr|Q6N093|Q6N093_HUMAN;tr|Q68CN4|Q68CN4_HUMAN;tr|S6BGF5|S6BGF5_HUMAN	sp|P01859|IGHG2_HUMAN;tr|Q6N093|Q6N093_HUMAN;tr|Q68CN4|Q68CN4_HUMAN;tr|S6BGF5|S6BGF5_HUMAN	3;3;3;2	2;2;2;2	0;0;0;0	>sp|P01859|IGHG2_HUMAN Ig gamma-2 chain C region OS=Homo sapiens GN=IGHG2 PE=1 SV=2;>tr|Q6N093|Q6N093_HUMAN Putative uncharacterized protein DKFZp686I04196 (Fragment) OS=Homo sapiens GN=DKFZp686I04196 PE=1 SV=1;>tr|Q68CN4|Q68CN4_HUMAN Putative uncharacteri	4	3	2	0	1	1	0	1	2	2	1	0	3	1	2	1	0	0	0	0	1	1	0	0	2	0	1	1	0	0	0	0	0	0	0	0	0	0	0	0	11.3	8	0	35.9
tr|B4DNS2|B4DNS2_HUMAN;tr|B4E1L5|B4E1L5_HUMAN;tr|Q5D1D5|Q5D1D5_HUMAN;sp|P32455|GBP1_HUMAN	tr|B4DNS2|B4DNS2_HUMAN;tr|B4E1L5|B4E1L5_HUMAN;tr|Q5D1D5|Q5D1D5_HUMAN;sp|P32455|GBP1_HUMAN	1;1;1;1	1;1;1;1	1;1;1;1	>tr|B4DNS2|B4DNS2_HUMAN cDNA FLJ51602, highly similar to Interferon-induced guanylate-binding protein 1 OS=Homo sapiens PE=2 SV=1;>tr|B4E1L5|B4E1L5_HUMAN cDNA FLJ51601, highly similar to Interferon-induced guanylate-binding protein 1 OS=Homo sapiens PE=2 S	4	1	1	1	0	1	0	0	0	0	0	0	0	1	0	0	0	1	0	0	0	0	0	0	0	1	0	0	0	1	0	0	0	0	0	0	0	1	0	0	3.4	3.4	3.4	41.27
tr|V9HWD6|V9HWD6_HUMAN;sp|P31946|1433B_HUMAN;tr|B5BU24|B5BU24_HUMAN	tr|V9HWD6|V9HWD6_HUMAN;sp|P31946|1433B_HUMAN;tr|B5BU24|B5BU24_HUMAN	4;4;3	2;2;1	2;2;1	>tr|V9HWD6|V9HWD6_HUMAN Epididymis secretory protein Li 1 OS=Homo sapiens GN=HEL-S-1 PE=2 SV=1;>sp|P31946|1433B_HUMAN 14-3-3 protein beta/alpha OS=Homo sapiens GN=YWHAB PE=1 SV=3;>tr|B5BU24|B5BU24_HUMAN 14-3-3 protein beta/alpha OS=Homo sapiens GN=YWHAB PE	3	4	2	2	2	3	1	4	3	3	2	0	1	2	3	2	0	2	0	2	1	1	1	0	1	1	1	0	0	2	0	2	1	1	1	0	1	1	1	0	19.9	12.6	12.6	28.082
tr|F5H8J2|F5H8J2_HUMAN;tr|B4DLN6|B4DLN6_HUMAN;tr|B4DUA5|B4DUA5_HUMAN;tr|H7BZ94|H7BZ94_HUMAN;tr|B4DNL5|B4DNL5_HUMAN;tr|A0A024R8S5|A0A024R8S5_HUMAN;sp|P07237|PDIA1_HUMAN;tr|B3KTQ9|B3KTQ9_HUMAN;tr|Q96C96|Q96C96_HUMAN;tr|H0Y3Z3|H0Y3Z3_HUMAN;tr|I3NI03|I3NI03_HUMAN;tr|I3L3U6|I3L3U6_HUMAN;tr|B4DNP9|B4DNP9_HUMAN;tr|B4DJS0|B4DJS0_HUMAN	tr|F5H8J2|F5H8J2_HUMAN;tr|B4DLN6|B4DLN6_HUMAN;tr|B4DUA5|B4DUA5_HUMAN;tr|H7BZ94|H7BZ94_HUMAN;tr|B4DNL5|B4DNL5_HUMAN;tr|A0A024R8S5|A0A024R8S5_HUMAN;sp|P07237|PDIA1_HUMAN;tr|B3KTQ9|B3KTQ9_HUMAN;tr|Q96C96|Q96C96_HUMAN;tr|H0Y3Z3|H0Y3Z3_HUMAN	3;3;3;3;3;3;3;2;2;2;1;1;1;1	3;3;3;3;3;3;3;2;2;2;1;1;1;1	3;3;3;3;3;3;3;2;2;2;1;1;1;1	>tr|F5H8J2|F5H8J2_HUMAN Uncharacterized protein OS=Homo sapiens GN=P4HB PE=1 SV=1;>tr|B4DLN6|B4DLN6_HUMAN cDNA FLJ59033, highly similar to Protein disulfide-isomerase (EC 5.3.4.1) OS=Homo sapiens PE=2 SV=1;>tr|B4DUA5|B4DUA5_HUMAN cDNA FLJ59430, highly simi	14	3	3	3	2	3	0	2	3	0	1	1	0	1	0	2	2	3	0	2	3	0	1	1	0	1	0	2	2	3	0	2	3	0	1	1	0	1	0	2	9.1	9.1	9.1	51.125
sp|P49458|SRP09_HUMAN;tr|Q8WVW9|Q8WVW9_HUMAN;tr|Q6P2S0|Q6P2S0_HUMAN;tr|Q659G3|Q659G3_HUMAN;tr|E9PE20|E9PE20_HUMAN;tr|A0A024R3P3|A0A024R3P3_HUMAN	sp|P49458|SRP09_HUMAN;tr|Q8WVW9|Q8WVW9_HUMAN;tr|Q6P2S0|Q6P2S0_HUMAN;tr|Q659G3|Q659G3_HUMAN;tr|E9PE20|E9PE20_HUMAN;tr|A0A024R3P3|A0A024R3P3_HUMAN	2;1;1;1;1;1	2;1;1;1;1;1	2;1;1;1;1;1	>sp|P49458|SRP09_HUMAN Signal recognition particle 9 kDa protein OS=Homo sapiens GN=SRP9 PE=1 SV=2;>tr|Q8WVW9|Q8WVW9_HUMAN Similar to signal recognition particle 9kD (Fragment) OS=Homo sapiens PE=2 SV=1;>tr|Q6P2S0|Q6P2S0_HUMAN SRP9 protein OS=Homo sapiens	6	2	2	2	1	1	0	1	1	1	0	0	1	1	0	0	1	1	0	1	1	1	0	0	1	1	0	0	1	1	0	1	1	1	0	0	1	1	0	0	25.6	25.6	25.6	10.112
tr|Q8TAS0|Q8TAS0_HUMAN;sp|P36542|ATPG_HUMAN;tr|B4DL14|B4DL14_HUMAN	tr|Q8TAS0|Q8TAS0_HUMAN;sp|P36542|ATPG_HUMAN;tr|B4DL14|B4DL14_HUMAN	2;2;1	2;2;1	2;2;1	>tr|Q8TAS0|Q8TAS0_HUMAN ATP synthase subunit gamma (Fragment) OS=Homo sapiens PE=2 SV=1;>sp|P36542|ATPG_HUMAN ATP synthase subunit gamma, mitochondrial OS=Homo sapiens GN=ATP5C1 PE=1 SV=1;>tr|B4DL14|B4DL14_HUMAN ATP synthase subunit gamma OS=Homo sapiens P	3	2	2	2	0	2	0	2	2	0	0	2	0	0	0	1	0	2	0	2	2	0	0	2	0	0	0	1	0	2	0	2	2	0	0	2	0	0	0	1	8.2	8.2	8.2	32.247
sp|O60220|TIM8A_HUMAN	sp|O60220|TIM8A_HUMAN	2	2	2	>sp|O60220|TIM8A_HUMAN Mitochondrial import inner membrane translocase subunit Tim8 A OS=Homo sapiens GN=TIMM8A PE=1 SV=1	1	2	2	2	2	1	0	2	0	0	0	0	1	2	0	2	2	1	0	2	0	0	0	0	1	2	0	2	2	1	0	2	0	0	0	0	1	2	0	2	22.7	22.7	22.7	10.998
tr|E5RI99|E5RI99_HUMAN;tr|A0A024R9D3|A0A024R9D3_HUMAN;sp|P62888|RL30_HUMAN;tr|E5RJH3|E5RJH3_HUMAN	tr|E5RI99|E5RI99_HUMAN;tr|A0A024R9D3|A0A024R9D3_HUMAN;sp|P62888|RL30_HUMAN	3;3;3;1	3;3;3;1	3;3;3;1	>tr|E5RI99|E5RI99_HUMAN 60S ribosomal protein L30 (Fragment) OS=Homo sapiens GN=RPL30 PE=1 SV=1;>tr|A0A024R9D3|A0A024R9D3_HUMAN Ribosomal protein L30, isoform CRA_b OS=Homo sapiens GN=RPL30 PE=4 SV=1;>sp|P62888|RL30_HUMAN 60S ribosomal protein L30 OS=Homo	4	3	3	3	2	3	0	3	3	1	0	1	0	3	1	3	2	3	0	3	3	1	0	1	0	3	1	3	2	3	0	3	3	1	0	1	0	3	1	3	41.2	41.2	41.2	12.656
tr|B0YJ74|B0YJ74_HUMAN;tr|Q05DH1|Q05DH1_HUMAN;sp|O14818|PSA7_HUMAN;sp|Q8TAA3|PSA7L_HUMAN;tr|H0Y586|H0Y586_HUMAN;tr|Q4G1B8|Q4G1B8_HUMAN;tr|H0UI83|H0UI83_HUMAN	tr|B0YJ74|B0YJ74_HUMAN;tr|Q05DH1|Q05DH1_HUMAN;sp|O14818|PSA7_HUMAN;sp|Q8TAA3|PSA7L_HUMAN;tr|H0Y586|H0Y586_HUMAN;tr|Q4G1B8|Q4G1B8_HUMAN	3;3;3;3;2;2;1	3;3;3;3;2;2;1	3;3;3;3;2;2;1	>tr|B0YJ74|B0YJ74_HUMAN Proteasome subunit alpha type OS=Homo sapiens GN=PSMA8 PE=3 SV=1;>tr|Q05DH1|Q05DH1_HUMAN Proteasome subunit alpha type (Fragment) OS=Homo sapiens GN=PSMA7 PE=2 SV=1;>sp|O14818|PSA7_HUMAN Proteasome subunit alpha type-7 OS=Homo sapie	7	3	3	3	1	3	2	3	3	0	0	0	0	1	0	3	1	3	2	3	3	0	0	0	0	1	0	3	1	3	2	3	3	0	0	0	0	1	0	3	18.4	18.4	18.4	23.803
tr|C9J3L8|C9J3L8_HUMAN;tr|C9J5W0|C9J5W0_HUMAN;tr|B2R6N9|B2R6N9_HUMAN;sp|P43307|SSRA_HUMAN;tr|E9PAL7|E9PAL7_HUMAN;tr|C9IZQ1|C9IZQ1_HUMAN	tr|C9J3L8|C9J3L8_HUMAN;tr|C9J5W0|C9J5W0_HUMAN;tr|B2R6N9|B2R6N9_HUMAN;sp|P43307|SSRA_HUMAN;tr|E9PAL7|E9PAL7_HUMAN;tr|C9IZQ1|C9IZQ1_HUMAN	1;1;1;1;1;1	1;1;1;1;1;1	1;1;1;1;1;1	>tr|C9J3L8|C9J3L8_HUMAN Translocon-associated protein subunit alpha OS=Homo sapiens GN=SSR1 PE=1 SV=1;>tr|C9J5W0|C9J5W0_HUMAN Translocon-associated protein subunit alpha OS=Homo sapiens GN=SSR1 PE=1 SV=1;>tr|B2R6N9|B2R6N9_HUMAN cDNA, FLJ93042, highly simil	6	1	1	1	1	1	1	1	1	1	1	0	1	1	1	1	1	1	1	1	1	1	1	0	1	1	1	1	1	1	1	1	1	1	1	0	1	1	1	1	5.7	5.7	5.7	29.573
sp|Q08188|TGM3_HUMAN;tr|B4DQ50|B4DQ50_HUMAN;tr|B4DRV8|B4DRV8_HUMAN	sp|Q08188|TGM3_HUMAN;tr|B4DQ50|B4DQ50_HUMAN	5;4;1	5;4;1	5;4;1	>sp|Q08188|TGM3_HUMAN Protein-glutamine gamma-glutamyltransferase E OS=Homo sapiens GN=TGM3 PE=1 SV=4;>tr|B4DQ50|B4DQ50_HUMAN cDNA FLJ56823, highly similar to Protein-glutamine gamma-glutamyltransferase E (EC 2.3.2.13) OS=Homo sapiens PE=2 SV=1	3	5	5	5	0	3	1	1	0	2	1	0	1	3	1	5	0	3	1	1	0	2	1	0	1	3	1	5	0	3	1	1	0	2	1	0	1	3	1	5	11.7	11.7	11.7	76.631
tr|Q0VGD6|Q0VGD6_HUMAN;tr|Q6MZS5|Q6MZS5_HUMAN;tr|B2R7W4|B2R7W4_HUMAN;sp|O43390|HNRPR_HUMAN;tr|B4DMD1|B4DMD1_HUMAN;tr|B4DMB1|B4DMB1_HUMAN;tr|F6UXX1|F6UXX1_HUMAN;tr|Q05CK9|Q05CK9_HUMAN;tr|B7Z645|B7Z645_HUMAN;tr|B4DT28|B4DT28_HUMAN;tr|Q59GL1|Q59GL1_HUMAN;tr|B2R8Z8|B2R8Z8_HUMAN;sp|O60506|HNRPQ_HUMAN	tr|Q0VGD6|Q0VGD6_HUMAN;tr|Q6MZS5|Q6MZS5_HUMAN;tr|B2R7W4|B2R7W4_HUMAN;sp|O43390|HNRPR_HUMAN;tr|B4DMD1|B4DMD1_HUMAN;tr|B4DMB1|B4DMB1_HUMAN	3;3;3;3;2;2;1;1;1;1;1;1;1	3;3;3;3;2;2;1;1;1;1;1;1;1	3;3;3;3;2;2;1;1;1;1;1;1;1	>tr|Q0VGD6|Q0VGD6_HUMAN HNRPR protein (Fragment) OS=Homo sapiens GN=HNRPR PE=2 SV=1;>tr|Q6MZS5|Q6MZS5_HUMAN Putative uncharacterized protein DKFZp686A13234 (Fragment) OS=Homo sapiens GN=DKFZp686A13234 PE=2 SV=1;>tr|B2R7W4|B2R7W4_HUMAN cDNA, FLJ93632, highl	13	3	3	3	2	3	0	2	3	1	1	0	0	1	0	1	2	3	0	2	3	1	1	0	0	1	0	1	2	3	0	2	3	1	1	0	0	1	0	1	6.6	6.6	6.6	67.86
tr|E9PGX9|E9PGX9_HUMAN;tr|E7ERC4|E7ERC4_HUMAN;tr|B5BUB5|B5BUB5_HUMAN;sp|P05455|LA_HUMAN;tr|E9PFL9|E9PFL9_HUMAN;tr|Q14730|Q14730_HUMAN	tr|E9PGX9|E9PGX9_HUMAN;tr|E7ERC4|E7ERC4_HUMAN;tr|B5BUB5|B5BUB5_HUMAN;sp|P05455|LA_HUMAN;tr|E9PFL9|E9PFL9_HUMAN;tr|Q14730|Q14730_HUMAN	2;2;2;2;1;1	2;2;2;2;1;1	2;2;2;2;1;1	>tr|E9PGX9|E9PGX9_HUMAN Lupus La protein (Fragment) OS=Homo sapiens GN=SSB PE=1 SV=1;>tr|E7ERC4|E7ERC4_HUMAN Lupus La protein (Fragment) OS=Homo sapiens GN=SSB PE=1 SV=1;>tr|B5BUB5|B5BUB5_HUMAN Autoantigen La (Fragment) OS=Homo sapiens GN=SSB PE=2 SV=1;>sp	6	2	2	2	2	2	2	1	2	0	1	0	1	2	1	2	2	2	2	1	2	0	1	0	1	2	1	2	2	2	2	1	2	0	1	0	1	2	1	2	23.3	23.3	23.3	13.909
tr|B2R6F3|B2R6F3_HUMAN;sp|P84103|SRSF3_HUMAN	tr|B2R6F3|B2R6F3_HUMAN;sp|P84103|SRSF3_HUMAN	2;2	2;2	1;1	>tr|B2R6F3|B2R6F3_HUMAN Splicing factor arginine/serine-rich 3 OS=Homo sapiens GN=SFRS3 PE=2 SV=1;>sp|P84103|SRSF3_HUMAN Serine/arginine-rich splicing factor 3 OS=Homo sapiens GN=SRSF3 PE=1 SV=1	2	2	2	1	0	1	0	2	2	1	0	0	0	0	0	2	0	1	0	2	2	1	0	0	0	0	0	2	0	0	0	1	1	0	0	0	0	0	0	1	14	14	5.5	19.329
tr|Q5T7C4|Q5T7C4_HUMAN;tr|Q5T7C6|Q5T7C6_HUMAN;tr|B7Z965|B7Z965_HUMAN;tr|Q59GW1|Q59GW1_HUMAN;tr|A0A024RDR0|A0A024RDR0_HUMAN;sp|P09429|HMGB1_HUMAN;tr|B3KQ05|B3KQ05_HUMAN;sp|B2RPK0|HGB1A_HUMAN;tr|Q9NYD7|Q9NYD7_HUMAN;tr|Q75MM1|Q75MM1_HUMAN	tr|Q5T7C4|Q5T7C4_HUMAN;tr|Q5T7C6|Q5T7C6_HUMAN;tr|B7Z965|B7Z965_HUMAN;tr|Q59GW1|Q59GW1_HUMAN;tr|A0A024RDR0|A0A024RDR0_HUMAN;sp|P09429|HMGB1_HUMAN;tr|B3KQ05|B3KQ05_HUMAN;sp|B2RPK0|HGB1A_HUMAN	3;3;3;3;3;3;2;2;1;1	3;3;3;3;3;3;2;2;1;1	3;3;3;3;3;3;2;2;1;1	>tr|Q5T7C4|Q5T7C4_HUMAN High mobility group protein B1 OS=Homo sapiens GN=HMGB1 PE=1 SV=1;>tr|Q5T7C6|Q5T7C6_HUMAN High mobility group protein B1 (Fragment) OS=Homo sapiens GN=HMGB1 PE=1 SV=1;>tr|B7Z965|B7Z965_HUMAN cDNA FLJ56337, highly similar to High mob	10	3	3	3	2	2	0	2	3	2	2	1	0	1	0	2	2	2	0	2	3	2	2	1	0	1	0	2	2	2	0	2	3	2	2	1	0	1	0	2	18.4	18.4	18.4	18.311
tr|B4DVE1|B4DVE1_HUMAN;sp|Q08380|LG3BP_HUMAN;tr|K7EJY8|K7EJY8_HUMAN;tr|K7ESM3|K7ESM3_HUMAN;tr|K7EKQ5|K7EKQ5_HUMAN;tr|K7EP36|K7EP36_HUMAN;tr|B4DI70|B4DI70_HUMAN;tr|B4DWA8|B4DWA8_HUMAN;tr|B3KP88|B3KP88_HUMAN;tr|B4DDG4|B4DDG4_HUMAN	tr|B4DVE1|B4DVE1_HUMAN;sp|Q08380|LG3BP_HUMAN;tr|K7EJY8|K7EJY8_HUMAN;tr|K7ESM3|K7ESM3_HUMAN;tr|K7EKQ5|K7EKQ5_HUMAN;tr|K7EP36|K7EP36_HUMAN;tr|B4DI70|B4DI70_HUMAN;tr|B4DWA8|B4DWA8_HUMAN;tr|B3KP88|B3KP88_HUMAN;tr|B4DDG4|B4DDG4_HUMAN	2;2;1;1;1;1;1;1;1;1	2;2;1;1;1;1;1;1;1;1	2;2;1;1;1;1;1;1;1;1	>tr|B4DVE1|B4DVE1_HUMAN cDNA FLJ53478, highly similar to Galectin-3-binding protein OS=Homo sapiens PE=2 SV=1;>sp|Q08380|LG3BP_HUMAN Galectin-3-binding protein OS=Homo sapiens GN=LGALS3BP PE=1 SV=1;>tr|K7EJY8|K7EJY8_HUMAN Galectin-3-binding protein (Fragme	10	2	2	2	1	2	0	2	2	0	0	0	1	0	1	2	1	2	0	2	2	0	0	0	1	0	1	2	1	2	0	2	2	0	0	0	1	0	1	2	4.2	4.2	4.2	64.096
tr|A6NDY9|A6NDY9_HUMAN;tr|Q5HY54|Q5HY54_HUMAN;tr|Q60FE6|Q60FE6_HUMAN;tr|Q60FE5|Q60FE5_HUMAN;sp|P21333|FLNA_HUMAN;tr|Q8TES4|Q8TES4_HUMAN;tr|F8WE98|F8WE98_HUMAN	tr|A6NDY9|A6NDY9_HUMAN;tr|Q5HY54|Q5HY54_HUMAN;tr|Q60FE6|Q60FE6_HUMAN;tr|Q60FE5|Q60FE5_HUMAN;sp|P21333|FLNA_HUMAN;tr|Q8TES4|Q8TES4_HUMAN	6;6;6;6;6;3;1	6;6;6;6;6;3;1	6;6;6;6;6;3;1	>tr|A6NDY9|A6NDY9_HUMAN Filamin A OS=Homo sapiens GN=FLNA PE=2 SV=4;>tr|Q5HY54|Q5HY54_HUMAN Filamin-A OS=Homo sapiens GN=FLNA PE=1 SV=1;>tr|Q60FE6|Q60FE6_HUMAN Filamin A OS=Homo sapiens GN=FLNA PE=2 SV=1;>tr|Q60FE5|Q60FE5_HUMAN Filamin A OS=Homo sapiens GN	7	6	6	6	3	0	0	1	6	0	2	0	2	1	0	4	3	0	0	1	6	0	2	0	2	1	0	4	3	0	0	1	6	0	2	0	2	1	0	4	4.1	4.1	4.1	245.86
tr|K7EJB5|K7EJB5_HUMAN;sp|P62316|SMD2_HUMAN	tr|K7EJB5|K7EJB5_HUMAN;sp|P62316|SMD2_HUMAN	1;1	1;1	1;1	>tr|K7EJB5|K7EJB5_HUMAN Small nuclear ribonucleoprotein Sm D2 OS=Homo sapiens GN=SNRPD2 PE=1 SV=1;>sp|P62316|SMD2_HUMAN Small nuclear ribonucleoprotein Sm D2 OS=Homo sapiens GN=SNRPD2 PE=1 SV=1	2	1	1	1	1	1	0	1	1	1	0	1	0	1	0	1	1	1	0	1	1	1	0	1	0	1	0	1	1	1	0	1	1	1	0	1	0	1	0	1	16.7	16.7	16.7	6.1443
tr|B7ZLE5|B7ZLE5_HUMAN;tr|A0A024R462|A0A024R462_HUMAN;sp|P02751|FINC_HUMAN;tr|Q6MZM7|Q6MZM7_HUMAN;tr|B4DU16|B4DU16_HUMAN;tr|Q59G22|Q59G22_HUMAN;tr|B4DTK1|B4DTK1_HUMAN;tr|Q6N084|Q6N084_HUMAN;tr|H0Y7Z1|H0Y7Z1_HUMAN;tr|Q68CX6|Q68CX6_HUMAN;tr|A6YID4|A6YID4_HUMAN;tr|A6YID5|A6YID5_HUMAN;tr|A6YID3|A6YID3_HUMAN;tr|A6YID2|A6YID2_HUMAN;tr|A6YID6|A6YID6_HUMAN;tr|Q5CZ99|Q5CZ99_HUMAN;tr|Q6MZF4|Q6MZF4_HUMAN;tr…	tr|B7ZLE5|B7ZLE5_HUMAN;tr|A0A024R462|A0A024R462_HUMAN;sp|P02751|FINC_HUMAN;tr|Q6MZM7|Q6MZM7_HUMAN;tr|B4DU16|B4DU16_HUMAN;tr|Q59G22|Q59G22_HUMAN;tr|B4DTK1|B4DTK1_HUMAN;tr|Q6N084|Q6N084_HUMAN;tr|H0Y7Z1|H0Y7Z1_HUMAN;tr|Q68CX6|Q68CX6_HUMAN	8;8;8;6;5;5;5;5;5;5;3;3;3;3;3;3;3;2;2;2;2;2;1;1;1;1;1	8;8;8;6;5;5;5;5;5;5;3;3;3;3;3;3;3;2;2;2;2;2;1;1;1;1;1	8;8;8;6;5;5;5;5;5;5;3;3;3;3;3;3;3;2;2;2;2;2;1;1;1;1;1	>tr|B7ZLE5|B7ZLE5_HUMAN FN1 protein OS=Homo sapiens GN=FN1 PE=2 SV=1;>tr|A0A024R462|A0A024R462_HUMAN Fibronectin 1, isoform CRA_n OS=Homo sapiens GN=FN1 PE=4 SV=1;>sp|P02751|FINC_HUMAN Fibronectin OS=Homo sapiens GN=FN1 PE=1 SV=4;>tr|Q6MZM7|Q6MZM7_HUMAN Pu	27	8	8	8	0	0	0	0	8	0	0	0	0	1	0	4	0	0	0	0	8	0	0	0	0	1	0	4	0	0	0	0	8	0	0	0	0	1	0	4	5.9	5.9	5.9	246.7
sp|P49411|EFTU_HUMAN	sp|P49411|EFTU_HUMAN	3	3	3	>sp|P49411|EFTU_HUMAN Elongation factor Tu, mitochondrial OS=Homo sapiens GN=TUFM PE=1 SV=2	1	3	3	3	2	1	1	1	3	1	0	0	1	1	0	2	2	1	1	1	3	1	0	0	1	1	0	2	2	1	1	1	3	1	0	0	1	1	0	2	8.8	8.8	8.8	49.541
tr|H0Y9Q7|H0Y9Q7_HUMAN;sp|P27824|CALX_HUMAN;tr|D6RHJ3|D6RHJ3_HUMAN;tr|D6RD16|D6RD16_HUMAN;tr|D6RAQ8|D6RAQ8_HUMAN;tr|D6RFL1|D6RFL1_HUMAN;tr|D6RAU8|D6RAU8_HUMAN;tr|D6RB85|D6RB85_HUMAN;tr|D6RDP7|D6RDP7_HUMAN;tr|H0Y9H1|H0Y9H1_HUMAN;tr|Q16094|Q16094_HUMAN;tr|D6RGY2|D6RGY2_HUMAN;tr|Q6ZP56|Q6ZP56_HUMAN	tr|H0Y9Q7|H0Y9Q7_HUMAN;sp|P27824|CALX_HUMAN;tr|D6RHJ3|D6RHJ3_HUMAN;tr|D6RD16|D6RD16_HUMAN;tr|D6RAQ8|D6RAQ8_HUMAN;tr|D6RFL1|D6RFL1_HUMAN;tr|D6RAU8|D6RAU8_HUMAN;tr|D6RB85|D6RB85_HUMAN;tr|D6RDP7|D6RDP7_HUMAN;tr|H0Y9H1|H0Y9H1_HUMAN;tr|Q16094|Q16094_HUMAN;tr|D6RGY2|D6RGY2_HUMAN;tr|Q6ZP56|Q6ZP56_HUMAN	2;2;1;1;1;1;1;1;1;1;1;1;1	2;2;1;1;1;1;1;1;1;1;1;1;1	2;2;1;1;1;1;1;1;1;1;1;1;1	>tr|H0Y9Q7|H0Y9Q7_HUMAN Calnexin (Fragment) OS=Homo sapiens GN=CANX PE=1 SV=1;>sp|P27824|CALX_HUMAN Calnexin OS=Homo sapiens GN=CANX PE=1 SV=2;>tr|D6RHJ3|D6RHJ3_HUMAN Calnexin (Fragment) OS=Homo sapiens GN=CANX PE=1 SV=2;>tr|D6RD16|D6RD16_HUMAN Calnexin OS	13	2	2	2	0	1	1	2	2	0	0	0	1	0	1	1	0	1	1	2	2	0	0	0	1	0	1	1	0	1	1	2	2	0	0	0	1	0	1	1	16.5	16.5	16.5	18.719
sp|Q9UNZ2|NSF1C_HUMAN	sp|Q9UNZ2|NSF1C_HUMAN	4	4	1	>sp|Q9UNZ2|NSF1C_HUMAN NSFL1 cofactor p47 OS=Homo sapiens GN=NSFL1C PE=1 SV=2	1	4	4	1	2	3	0	4	3	3	1	1	0	2	1	3	2	3	0	4	3	3	1	1	0	2	1	3	0	0	0	1	0	0	0	0	0	0	0	1	14.6	14.6	5.1	40.572
tr|E9PJD9|E9PJD9_HUMAN;tr|Q6NZ52|Q6NZ52_HUMAN;sp|P46776|RL27A_HUMAN;tr|Q9BQQ5|Q9BQQ5_HUMAN;tr|E9PLL6|E9PLL6_HUMAN;tr|E9PLX7|E9PLX7_HUMAN	tr|E9PJD9|E9PJD9_HUMAN;tr|Q6NZ52|Q6NZ52_HUMAN;sp|P46776|RL27A_HUMAN;tr|Q9BQQ5|Q9BQQ5_HUMAN;tr|E9PLL6|E9PLL6_HUMAN;tr|E9PLX7|E9PLX7_HUMAN	3;3;3;2;2;2	3;3;3;2;2;2	3;3;3;2;2;2	>tr|E9PJD9|E9PJD9_HUMAN 60S ribosomal protein L27a OS=Homo sapiens GN=RPL27A PE=1 SV=1;>tr|Q6NZ52|Q6NZ52_HUMAN Ribosomal protein L27a OS=Homo sapiens GN=RPL27A PE=2 SV=1;>sp|P46776|RL27A_HUMAN 60S ribosomal protein L27a OS=Homo sapiens GN=RPL27A PE=1 SV=2;	6	3	3	3	0	1	0	1	3	0	0	0	0	0	0	2	0	1	0	1	3	0	0	0	0	0	0	2	0	1	0	1	3	0	0	0	0	0	0	2	34.1	34.1	34.1	10.127
tr|X6RGJ2|X6RGJ2_HUMAN;sp|Q5SSJ5|HP1B3_HUMAN;tr|B0QZK9|B0QZK9_HUMAN;tr|B0QZK8|B0QZK8_HUMAN;tr|B0QZK4|B0QZK4_HUMAN;tr|Q5SWC8|Q5SWC8_HUMAN	tr|X6RGJ2|X6RGJ2_HUMAN;sp|Q5SSJ5|HP1B3_HUMAN;tr|B0QZK9|B0QZK9_HUMAN;tr|B0QZK8|B0QZK8_HUMAN;tr|B0QZK4|B0QZK4_HUMAN;tr|Q5SWC8|Q5SWC8_HUMAN	2;2;1;1;1;1	2;2;1;1;1;1	2;2;1;1;1;1	>tr|X6RGJ2|X6RGJ2_HUMAN Heterochromatin protein 1-binding protein 3 (Fragment) OS=Homo sapiens GN=HP1BP3 PE=1 SV=1;>sp|Q5SSJ5|HP1B3_HUMAN Heterochromatin protein 1-binding protein 3 OS=Homo sapiens GN=HP1BP3 PE=1 SV=1;>tr|B0QZK9|B0QZK9_HUMAN Heterochromati	6	2	2	2	2	2	1	2	2	1	0	1	0	0	0	2	2	2	1	2	2	1	0	1	0	0	0	2	2	2	1	2	2	1	0	1	0	0	0	2	7.3	7.3	7.3	36.514
tr|Q6PKI6|Q6PKI6_HUMAN;tr|Q05D43|Q05D43_HUMAN;tr|Q7KZ24|Q7KZ24_HUMAN;sp|P67809|YBOX1_HUMAN;tr|B2RCC2|B2RCC2_HUMAN;sp|Q9Y2T7|YBOX2_HUMAN;tr|H0Y449|H0Y449_HUMAN	tr|Q6PKI6|Q6PKI6_HUMAN;tr|Q05D43|Q05D43_HUMAN;tr|Q7KZ24|Q7KZ24_HUMAN;sp|P67809|YBOX1_HUMAN;tr|B2RCC2|B2RCC2_HUMAN;sp|Q9Y2T7|YBOX2_HUMAN;tr|H0Y449|H0Y449_HUMAN	3;3;3;3;2;2;2	3;3;3;3;2;2;2	1;1;1;1;0;0;1	>tr|Q6PKI6|Q6PKI6_HUMAN YBX1 protein (Fragment) OS=Homo sapiens GN=YBX1 PE=2 SV=1;>tr|Q05D43|Q05D43_HUMAN YBX1 protein (Fragment) OS=Homo sapiens GN=YBX1 PE=2 SV=1;>tr|Q7KZ24|Q7KZ24_HUMAN Nuclease sensitive element binding protein-1 OS=Homo sapiens PE=2 SV	7	3	3	1	1	3	0	3	3	1	0	1	0	3	0	3	1	3	0	3	3	1	0	1	0	3	0	3	0	1	0	1	1	0	0	0	0	1	0	1	12.8	12.8	7.1	29.374
tr|B2RE46|B2RE46_HUMAN;sp|P04844|RPN2_HUMAN;tr|B4DJL0|B4DJL0_HUMAN;tr|F2Z3K5|F2Z3K5_HUMAN;tr|Q5JYR4|Q5JYR4_HUMAN;tr|Q5JYR7|Q5JYR7_HUMAN	tr|B2RE46|B2RE46_HUMAN;sp|P04844|RPN2_HUMAN;tr|B4DJL0|B4DJL0_HUMAN	3;3;2;1;1;1	3;3;2;1;1;1	3;3;2;1;1;1	>tr|B2RE46|B2RE46_HUMAN cDNA, FLJ96923, highly similar to Homo sapiens ribophorin II (RPN2), mRNA OS=Homo sapiens PE=2 SV=1;>sp|P04844|RPN2_HUMAN Dolichyl-diphosphooligosaccharide--protein glycosyltransferase subunit 2 OS=Homo sapiens GN=RPN2 PE=1 SV=3;>tr	6	3	3	3	2	2	0	2	3	0	1	2	1	1	0	2	2	2	0	2	3	0	1	2	1	1	0	2	2	2	0	2	3	0	1	2	1	1	0	2	6	6	6	69.333
CON__P02668	CON__P02668	1	1	1	>P02668 SWISS-PROT:P02668 Kappa-casein [Contains: Casoxin C; Casoxin 6; Casoxin A; Casoxin B; Casoplatelin] - Bos taurus (Bovine).	1	1	1	1	1	1	1	1	1	1	0	0	0	1	1	1	1	1	1	1	1	1	0	0	0	1	1	1	1	1	1	1	1	1	0	0	0	1	1	1	5.9	5.9	5.9	18.974
tr|E7EX53|E7EX53_HUMAN;tr|E7EQV9|E7EQV9_HUMAN;tr|E7ENU7|E7ENU7_HUMAN;tr|A0A024R2Q4|A0A024R2Q4_HUMAN;sp|P61313|RL15_HUMAN;tr|E7ERA2|E7ERA2_HUMAN;tr|B4DEN1|B4DEN1_HUMAN;tr|B4DLP4|B4DLP4_HUMAN	tr|E7EX53|E7EX53_HUMAN;tr|E7EQV9|E7EQV9_HUMAN;tr|E7ENU7|E7ENU7_HUMAN;tr|A0A024R2Q4|A0A024R2Q4_HUMAN;sp|P61313|RL15_HUMAN;tr|E7ERA2|E7ERA2_HUMAN;tr|B4DEN1|B4DEN1_HUMAN;tr|B4DLP4|B4DLP4_HUMAN	2;2;2;2;2;1;1;1	2;2;2;2;2;1;1;1	2;2;2;2;2;1;1;1	>tr|E7EX53|E7EX53_HUMAN Ribosomal protein L15 (Fragment) OS=Homo sapiens GN=RPL15 PE=1 SV=1;>tr|E7EQV9|E7EQV9_HUMAN Ribosomal protein L15 (Fragment) OS=Homo sapiens GN=RPL15 PE=1 SV=1;>tr|E7ENU7|E7ENU7_HUMAN Ribosomal protein L15 (Fragment) OS=Homo sapiens	8	2	2	2	1	2	1	0	2	1	0	0	1	0	0	2	1	2	1	0	2	1	0	0	1	0	0	2	1	2	1	0	2	1	0	0	1	0	0	2	15.8	15.8	15.8	15.722
tr|Q6IAT1|Q6IAT1_HUMAN;sp|P50395|GDIB_HUMAN;tr|B4DLV7|B4DLV7_HUMAN;tr|Q8TB95|Q8TB95_HUMAN;tr|B3KVE3|B3KVE3_HUMAN;tr|Q5SX87|Q5SX87_HUMAN;tr|V9GYJ7|V9GYJ7_HUMAN;tr|V9GYF8|V9GYF8_HUMAN;tr|Q5SX90|Q5SX90_HUMAN;tr|Q5SX91|Q5SX91_HUMAN	tr|Q6IAT1|Q6IAT1_HUMAN;sp|P50395|GDIB_HUMAN;tr|B4DLV7|B4DLV7_HUMAN;tr|Q8TB95|Q8TB95_HUMAN;tr|B3KVE3|B3KVE3_HUMAN;tr|Q5SX87|Q5SX87_HUMAN	4;4;4;2;2;2;1;1;1;1	4;4;4;2;2;2;1;1;1;1	4;4;4;2;2;2;1;1;1;1	>tr|Q6IAT1|Q6IAT1_HUMAN Epididymis secretory sperm binding protein Li 46e OS=Homo sapiens GN=GDI2 PE=2 SV=1;>sp|P50395|GDIB_HUMAN Rab GDP dissociation inhibitor beta OS=Homo sapiens GN=GDI2 PE=1 SV=2;>tr|B4DLV7|B4DLV7_HUMAN cDNA FLJ60299, highly similar to	10	4	4	4	0	3	0	2	4	1	0	0	1	1	1	3	0	3	0	2	4	1	0	0	1	1	1	3	0	3	0	2	4	1	0	0	1	1	1	3	13.7	13.7	13.7	50.663
tr|D6RGE0|D6RGE0_HUMAN;tr|D6RI02|D6RI02_HUMAN;tr|D6RED7|D6RED7_HUMAN;tr|D6RAS7|D6RAS7_HUMAN;tr|B7Z3M5|B7Z3M5_HUMAN;tr|H0Y8L7|H0Y8L7_HUMAN;tr|D6RB09|D6RB09_HUMAN;tr|E9PFI5|E9PFI5_HUMAN;tr|D6RG13|D6RG13_HUMAN;tr|D6RAT0|D6RAT0_HUMAN;tr|Q6NXR8|Q6NXR8_HUMAN;tr|A8K4W0|A8K4W0_HUMAN;sp|P61247|RS3A_HUMAN	tr|D6RGE0|D6RGE0_HUMAN;tr|D6RI02|D6RI02_HUMAN;tr|D6RED7|D6RED7_HUMAN;tr|D6RAS7|D6RAS7_HUMAN;tr|B7Z3M5|B7Z3M5_HUMAN;tr|H0Y8L7|H0Y8L7_HUMAN;tr|D6RB09|D6RB09_HUMAN;tr|E9PFI5|E9PFI5_HUMAN;tr|D6RG13|D6RG13_HUMAN;tr|D6RAT0|D6RAT0_HUMAN;tr|Q6NXR8|Q6NXR8_HUMAN;tr|A8K4W0|A8K4W0_HUMAN;sp|P61247|RS3A_HUMAN	1;1;1;1;1;1;1;1;1;1;1;1;1	1;1;1;1;1;1;1;1;1;1;1;1;1	1;1;1;1;1;1;1;1;1;1;1;1;1	>tr|D6RGE0|D6RGE0_HUMAN 40S ribosomal protein S3a (Fragment) OS=Homo sapiens GN=RPS3A PE=1 SV=1;>tr|D6RI02|D6RI02_HUMAN 40S ribosomal protein S3a OS=Homo sapiens GN=RPS3A PE=1 SV=1;>tr|D6RED7|D6RED7_HUMAN 40S ribosomal protein S3a (Fragment) OS=Homo sapien	13	1	1	1	1	1	1	1	1	1	1	0	1	1	0	1	1	1	1	1	1	1	1	0	1	1	0	1	1	1	1	1	1	1	1	0	1	1	0	1	26.2	26.2	26.2	7.2853
tr|A8K2H9|A8K2H9_HUMAN;tr|A1A4E9|A1A4E9_HUMAN;CON__P13646-1;tr|B4DL17|B4DL17_HUMAN;sp|P35900|K1C20_HUMAN;CON__P35900;tr|J3QR55|J3QR55_HUMAN;tr|K7EQH6|K7EQH6_HUMAN;tr|G3V1C2|G3V1C2_HUMAN;CON__O76011;sp|O76009|KT33A_HUMAN;CON__Q6NTB9;CON__O76009;tr|A0A024R1X9|A0A024R1X9_HUMAN;sp|Q9C075|K1C23_HUMAN;CON__Q9C075;sp|Q6A162|K1C40_HUMAN;CON__Q6IFU5;sp|O76011|KRT34_HUMAN;CON__Q8IUT8	tr|A8K2H9|A8K2H9_HUMAN;tr|A1A4E9|A1A4E9_HUMAN;CON__P13646-1;tr|B4DL17|B4DL17_HUMAN	9;9;9;7;3;3;1;1;1;1;1;1;1;1;1;1;1;1;1;1	3;3;3;3;1;1;1;1;1;1;1;1;1;1;1;1;1;1;1;1	1;1;1;1;0;0;0;0;0;0;0;0;0;0;0;0;0;0;0;0	>tr|A8K2H9|A8K2H9_HUMAN cDNA FLJ78503, highly similar to Homo sapiens keratin 13 (KRT13), transcript variant 1, mRNA OS=Homo sapiens PE=2 SV=1;>tr|A1A4E9|A1A4E9_HUMAN Keratin 13 OS=Homo sapiens GN=KRT13 PE=2 SV=1;>P13646-1 SWISS-PROT:P13646-1 Tax_Id=9606 G	20	9	3	1	7	9	6	5	5	7	3	7	2	4	3	5	2	3	1	1	0	2	0	3	0	1	0	0	0	1	0	0	0	0	0	1	0	0	0	0	16.8	5.7	1.5	49.517
tr|Q70T18|Q70T18_HUMAN;tr|Q59H57|Q59H57_HUMAN;tr|B4DR70|B4DR70_HUMAN;tr|A8K4H1|A8K4H1_HUMAN;tr|Q8TBR3|Q8TBR3_HUMAN;tr|Q6IBQ5|Q6IBQ5_HUMAN;sp|P35637|FUS_HUMAN;tr|H3BPE7|H3BPE7_HUMAN;tr|Q13344|Q13344_HUMAN;tr|B4E312|B4E312_HUMAN;tr|A0A075B7D9|A0A075B7D9_HUMAN;sp|Q92804|RBP56_HUMAN	tr|Q70T18|Q70T18_HUMAN;tr|Q59H57|Q59H57_HUMAN;tr|B4DR70|B4DR70_HUMAN;tr|A8K4H1|A8K4H1_HUMAN;tr|Q8TBR3|Q8TBR3_HUMAN;tr|Q6IBQ5|Q6IBQ5_HUMAN;sp|P35637|FUS_HUMAN;tr|H3BPE7|H3BPE7_HUMAN;tr|Q13344|Q13344_HUMAN;tr|B4E312|B4E312_HUMAN;tr|A0A075B7D9|A0A075B7D9_HUMAN;sp|Q92804|RBP56_HUMAN	3;3;3;3;3;3;3;3;3;2;2;2	3;3;3;3;3;3;3;3;3;2;2;2	3;3;3;3;3;3;3;3;3;2;2;2	>tr|Q70T18|Q70T18_HUMAN BBF2H7/FUS protein (Fragment) OS=Homo sapiens PE=2 SV=1;>tr|Q59H57|Q59H57_HUMAN Fusion (Involved in t(12;16) in malignant liposarcoma) isoform a variant (Fragment) OS=Homo sapiens PE=2 SV=1;>tr|B4DR70|B4DR70_HUMAN cDNA FLJ58049, hig	12	3	3	3	3	2	1	2	2	1	0	1	1	2	0	1	3	2	1	2	2	1	0	1	1	2	0	1	3	2	1	2	2	1	0	1	1	2	0	1	15.9	15.9	15.9	16.107
tr|Q5SRT3|Q5SRT3_HUMAN;tr|Q53FB0|Q53FB0_HUMAN;sp|O00299|CLIC1_HUMAN	tr|Q5SRT3|Q5SRT3_HUMAN;tr|Q53FB0|Q53FB0_HUMAN;sp|O00299|CLIC1_HUMAN	2;2;2	2;2;2	2;2;2	>tr|Q5SRT3|Q5SRT3_HUMAN Chloride intracellular channel 1, isoform CRA_a OS=Homo sapiens GN=CLIC1 PE=2 SV=2;>tr|Q53FB0|Q53FB0_HUMAN Chloride intracellular channel 1 variant (Fragment) OS=Homo sapiens PE=2 SV=1;>sp|O00299|CLIC1_HUMAN Chloride intracellular c	3	2	2	2	2	1	0	1	2	0	0	0	0	1	1	2	2	1	0	1	2	0	0	0	0	1	1	2	2	1	0	1	2	0	0	0	0	1	1	2	12.4	12.4	12.4	26.922
tr|V9HWC6|V9HWC6_HUMAN;sp|P23284|PPIB_HUMAN	tr|V9HWC6|V9HWC6_HUMAN;sp|P23284|PPIB_HUMAN	2;2	2;2	2;2	>tr|V9HWC6|V9HWC6_HUMAN Peptidyl-prolyl cis-trans isomerase OS=Homo sapiens GN=HEL-S-39 PE=2 SV=1;>sp|P23284|PPIB_HUMAN Peptidyl-prolyl cis-trans isomerase B OS=Homo sapiens GN=PPIB PE=1 SV=2	2	2	2	2	1	0	0	1	2	1	0	0	1	0	1	2	1	0	0	1	2	1	0	0	1	0	1	2	1	0	0	1	2	1	0	0	1	0	1	2	9.6	9.6	9.6	22.742
sp|Q9Y5L4|TIM13_HUMAN;tr|K7EIT2|K7EIT2_HUMAN	sp|Q9Y5L4|TIM13_HUMAN;tr|K7EIT2|K7EIT2_HUMAN	2;1	2;1	2;1	>sp|Q9Y5L4|TIM13_HUMAN Mitochondrial import inner membrane translocase subunit Tim13 OS=Homo sapiens GN=TIMM13 PE=1 SV=1;>tr|K7EIT2|K7EIT2_HUMAN Mitochondrial import inner membrane translocase subunit Tim13 OS=Homo sapiens GN=TIMM13 PE=1 SV=1	2	2	2	2	2	1	1	2	0	0	0	1	0	1	1	1	2	1	1	2	0	0	0	1	0	1	1	1	2	1	1	2	0	0	0	1	0	1	1	1	25.3	25.3	25.3	10.5
REV__tr|A6NFW1|A6NFW1_HUMAN	REV__tr|A6NFW1|A6NFW1_HUMAN	1	1	1	>tr|A6NFW1|A6NFW1_HUMAN Histone deacetylase 8 OS=Homo sapiens GN=HDAC8 PE=4 SV=1	1	1	1	1	0	0	0	0	0	1	1	1	1	0	0	0	0	0	0	0	0	1	1	1	1	0	0	0	0	0	0	0	0	1	1	1	1	0	0	0	0	0	0	7.2593
sp|P07108|ACBP_HUMAN;tr|B8ZWD1|B8ZWD1_HUMAN;tr|A0A024RAF2|A0A024RAF2_HUMAN;tr|B8ZWD9|B8ZWD9_HUMAN	sp|P07108|ACBP_HUMAN;tr|B8ZWD1|B8ZWD1_HUMAN;tr|A0A024RAF2|A0A024RAF2_HUMAN;tr|B8ZWD9|B8ZWD9_HUMAN	1;1;1;1	1;1;1;1	1;1;1;1	>sp|P07108|ACBP_HUMAN Acyl-CoA-binding protein OS=Homo sapiens GN=DBI PE=1 SV=2;>tr|B8ZWD1|B8ZWD1_HUMAN Diazepam binding inhibitor, splice form 1A(2) OS=Homo sapiens GN=DBI PE=2 SV=1;>tr|A0A024RAF2|A0A024RAF2_HUMAN Diazepam binding inhibitor (GABA receptor	4	1	1	1	0	1	1	1	1	0	0	0	0	1	0	1	0	1	1	1	1	0	0	0	0	1	0	1	0	1	1	1	1	0	0	0	0	1	0	1	18.4	18.4	18.4	10.044
tr|Q502X2|Q502X2_HUMAN;sp|Q9NR28|DBLOH_HUMAN;tr|F5GXT8|F5GXT8_HUMAN;tr|K7X1S0|K7X1S0_HUMAN;tr|F5H796|F5H796_HUMAN;tr|A0A024RBT2|A0A024RBT2_HUMAN;tr|Q53HB7|Q53HB7_HUMAN;tr|H7BZK7|H7BZK7_HUMAN	tr|Q502X2|Q502X2_HUMAN;sp|Q9NR28|DBLOH_HUMAN;tr|F5GXT8|F5GXT8_HUMAN;tr|K7X1S0|K7X1S0_HUMAN;tr|F5H796|F5H796_HUMAN;tr|A0A024RBT2|A0A024RBT2_HUMAN;tr|Q53HB7|Q53HB7_HUMAN	3;3;2;2;2;2;2;1	3;3;2;2;2;2;2;1	3;3;2;2;2;2;2;1	>tr|Q502X2|Q502X2_HUMAN Diablo homolog (Drosophila) OS=Homo sapiens GN=DIABLO PE=2 SV=1;>sp|Q9NR28|DBLOH_HUMAN Diablo homolog, mitochondrial OS=Homo sapiens GN=DIABLO PE=1 SV=1;>tr|F5GXT8|F5GXT8_HUMAN Diablo homolog, mitochondrial (Fragment) OS=Homo sapien	8	3	3	3	3	3	1	1	1	1	0	1	1	3	0	1	3	3	1	1	1	1	0	1	1	3	0	1	3	3	1	1	1	1	0	1	1	3	0	1	18.3	18.3	18.3	21.232
tr|Q5VVC9|Q5VVC9_HUMAN;tr|Q5VVC8|Q5VVC8_HUMAN;tr|Q08ES8|Q08ES8_HUMAN;tr|Q5VVD0|Q5VVD0_HUMAN;sp|P62913|RL11_HUMAN	tr|Q5VVC9|Q5VVC9_HUMAN;tr|Q5VVC8|Q5VVC8_HUMAN;tr|Q08ES8|Q08ES8_HUMAN;tr|Q5VVD0|Q5VVD0_HUMAN;sp|P62913|RL11_HUMAN	1;1;1;1;1	1;1;1;1;1	1;1;1;1;1	>tr|Q5VVC9|Q5VVC9_HUMAN 60S ribosomal protein L11 (Fragment) OS=Homo sapiens GN=RPL11 PE=1 SV=1;>tr|Q5VVC8|Q5VVC8_HUMAN 60S ribosomal protein L11 (Fragment) OS=Homo sapiens GN=RPL11 PE=1 SV=1;>tr|Q08ES8|Q08ES8_HUMAN Cell growth-inhibiting protein 34 OS=Hom	5	1	1	1	1	1	1	1	1	0	0	1	0	1	1	1	1	1	1	1	1	0	0	1	0	1	1	1	1	1	1	1	1	0	0	1	0	1	1	1	10.7	10.7	10.7	14.923
tr|G3V2K7|G3V2K7_HUMAN;tr|B4DL12|B4DL12_HUMAN;tr|A0A024R6I3|A0A024R6I3_HUMAN;sp|P49755|TMEDA_HUMAN;tr|Q53GF9|Q53GF9_HUMAN	tr|G3V2K7|G3V2K7_HUMAN;tr|B4DL12|B4DL12_HUMAN;tr|A0A024R6I3|A0A024R6I3_HUMAN;sp|P49755|TMEDA_HUMAN;tr|Q53GF9|Q53GF9_HUMAN	2;2;2;2;2	2;2;2;2;2	2;2;2;2;2	>tr|G3V2K7|G3V2K7_HUMAN Transmembrane emp24 domain-containing protein 10 OS=Homo sapiens GN=TMED10 PE=1 SV=1;>tr|B4DL12|B4DL12_HUMAN cDNA FLJ53754, highly similar to Transmembrane emp24 domain-containing protein 10 OS=Homo sapiens PE=2 SV=1;>tr|A0A024R6I3|	5	2	2	2	0	2	0	2	2	2	1	0	0	1	0	2	0	2	0	2	2	2	1	0	0	1	0	2	0	2	0	2	2	2	1	0	0	1	0	2	21.6	21.6	21.6	16.904
tr|M0QX76|M0QX76_HUMAN;tr|M0R1M5|M0R1M5_HUMAN;tr|M0R3H0|M0R3H0_HUMAN;tr|M0R210|M0R210_HUMAN;sp|P62249|RS16_HUMAN;tr|Q6IPX4|Q6IPX4_HUMAN;tr|B4DP32|B4DP32_HUMAN	tr|M0QX76|M0QX76_HUMAN;tr|M0R1M5|M0R1M5_HUMAN;tr|M0R3H0|M0R3H0_HUMAN;tr|M0R210|M0R210_HUMAN;sp|P62249|RS16_HUMAN;tr|Q6IPX4|Q6IPX4_HUMAN;tr|B4DP32|B4DP32_HUMAN	2;2;2;2;2;2;1	2;2;2;2;2;2;1	2;2;2;2;2;2;1	>tr|M0QX76|M0QX76_HUMAN 40S ribosomal protein S16 (Fragment) OS=Homo sapiens GN=RPS16 PE=1 SV=1;>tr|M0R1M5|M0R1M5_HUMAN 40S ribosomal protein S16 (Fragment) OS=Homo sapiens GN=RPS16 PE=1 SV=1;>tr|M0R3H0|M0R3H0_HUMAN 40S ribosomal protein S16 OS=Homo sapien	7	2	2	2	1	2	0	1	1	1	0	0	0	0	0	1	1	2	0	1	1	1	0	0	0	0	0	1	1	2	0	1	1	1	0	0	0	0	0	1	34	34	34	5.5575
sp|P18085|ARF4_HUMAN;tr|C9JPM4|C9JPM4_HUMAN;tr|C9JAK5|C9JAK5_HUMAN;tr|U3KQF2|U3KQF2_HUMAN	sp|P18085|ARF4_HUMAN;tr|C9JPM4|C9JPM4_HUMAN;tr|C9JAK5|C9JAK5_HUMAN	3;2;2;1	2;1;2;1	2;1;2;1	>sp|P18085|ARF4_HUMAN ADP-ribosylation factor 4 OS=Homo sapiens GN=ARF4 PE=1 SV=3;>tr|C9JPM4|C9JPM4_HUMAN ADP-ribosylation factor 4 (Fragment) OS=Homo sapiens GN=ARF4 PE=1 SV=1;>tr|C9JAK5|C9JAK5_HUMAN ADP-ribosylation factor 4 OS=Homo sapiens GN=ARF4 PE=1	4	3	2	2	1	3	1	3	2	2	1	1	2	2	1	3	0	2	0	2	1	1	0	1	1	1	0	2	0	2	0	2	1	1	0	1	1	1	0	2	21.1	9.4	9.4	20.511
tr|K7ELV6|K7ELV6_HUMAN;tr|K7ENX8|K7ENX8_HUMAN;tr|K7EJV5|K7EJV5_HUMAN;tr|Q6ZR81|Q6ZR81_HUMAN;tr|K7ELT6|K7ELT6_HUMAN;tr|B4E2A3|B4E2A3_HUMAN;tr|K7EMY9|K7EMY9_HUMAN;tr|K7EPM4|K7EPM4_HUMAN;tr|Q53XX5|Q53XX5_HUMAN;sp|Q14011|CIRBP_HUMAN;tr|K7ER40|K7ER40_HUMAN;tr|K7EQR7|K7EQR7_HUMAN;tr|D6W5Y5|D6W5Y5_HUMAN;tr|K7EQX4|K7EQX4_HUMAN;tr|K7ENN6|K7ENN6_HUMAN;tr|K7EIF7|K7EIF7_HUMAN;tr|K7EQL0|K7EQL0_HUMAN	tr|K7ELV6|K7ELV6_HUMAN;tr|K7ENX8|K7ENX8_HUMAN;tr|K7EJV5|K7EJV5_HUMAN;tr|Q6ZR81|Q6ZR81_HUMAN;tr|K7ELT6|K7ELT6_HUMAN;tr|B4E2A3|B4E2A3_HUMAN;tr|K7EMY9|K7EMY9_HUMAN;tr|K7EPM4|K7EPM4_HUMAN;tr|Q53XX5|Q53XX5_HUMAN;sp|Q14011|CIRBP_HUMAN;tr|K7ER40|K7ER40_HUMAN;tr|K7EQR7|K7EQR7_HUMAN;tr|D6W5Y5|D6W5Y5_HUMAN;tr|K7EQX4|K7EQX4_HUMAN;tr|K7ENN6|K7ENN6_HUMAN;tr|K7EIF7|K7EIF7_HUMAN;tr|K7EQL0|K7EQL0_HUMAN	2;2;2;2;2;2;2;2;2;2;2;2;2;1;1;1;1	2;2;2;2;2;2;2;2;2;2;2;2;2;1;1;1;1	2;2;2;2;2;2;2;2;2;2;2;2;2;1;1;1;1	>tr|K7ELV6|K7ELV6_HUMAN Cold-inducible RNA-binding protein (Fragment) OS=Homo sapiens GN=CIRBP PE=1 SV=1;>tr|K7ENX8|K7ENX8_HUMAN Cold-inducible RNA-binding protein (Fragment) OS=Homo sapiens GN=CIRBP PE=1 SV=1;>tr|K7EJV5|K7EJV5_HUMAN Cold-inducible RNA-bin	17	2	2	2	0	2	1	1	1	0	0	0	0	1	1	2	0	2	1	1	1	0	0	0	0	1	1	2	0	2	1	1	1	0	0	0	0	1	1	2	50	50	50	7.7876
tr|B4DQI7|B4DQI7_HUMAN;tr|A8K4I8|A8K4I8_HUMAN;sp|Q9BPW8|NIPS1_HUMAN;tr|C9JDV8|C9JDV8_HUMAN;tr|H7C2U6|H7C2U6_HUMAN	tr|B4DQI7|B4DQI7_HUMAN;tr|A8K4I8|A8K4I8_HUMAN;sp|Q9BPW8|NIPS1_HUMAN;tr|C9JDV8|C9JDV8_HUMAN;tr|H7C2U6|H7C2U6_HUMAN	2;2;2;1;1	2;2;2;1;1	2;2;2;1;1	>tr|B4DQI7|B4DQI7_HUMAN cDNA FLJ58042, highly similar to Protein NipSnap1 OS=Homo sapiens PE=2 SV=1;>tr|A8K4I8|A8K4I8_HUMAN cDNA FLJ78131, highly similar to Homo sapiens nipsnap homolog 1 (C. elegans) (NIPSNAP1), mRNA OS=Homo sapiens PE=2 SV=1;>sp|Q9BPW8|N	5	2	2	2	1	2	0	2	2	0	0	0	0	1	1	2	1	2	0	2	2	0	0	0	0	1	1	2	1	2	0	2	2	0	0	0	0	1	1	2	8.7	8.7	8.7	31.406
tr|B4DY09|B4DY09_HUMAN;tr|Q53FG3|Q53FG3_HUMAN;tr|F4ZW63|F4ZW63_HUMAN;tr|F4ZW62|F4ZW62_HUMAN;sp|Q12905|ILF2_HUMAN;tr|X6R6Z1|X6R6Z1_HUMAN	tr|B4DY09|B4DY09_HUMAN;tr|Q53FG3|Q53FG3_HUMAN;tr|F4ZW63|F4ZW63_HUMAN;tr|F4ZW62|F4ZW62_HUMAN;sp|Q12905|ILF2_HUMAN	3;3;3;3;3;1	3;3;3;3;3;1	3;3;3;3;3;1	>tr|B4DY09|B4DY09_HUMAN cDNA FLJ51660, highly similar to Interleukin enhancer-binding factor 2 OS=Homo sapiens PE=2 SV=1;>tr|Q53FG3|Q53FG3_HUMAN Interleukin enhancer binding factor 2 variant (Fragment) OS=Homo sapiens PE=2 SV=1;>tr|F4ZW63|F4ZW63_HUMAN NF45	6	3	3	3	2	3	1	1	1	0	0	0	0	0	0	3	2	3	1	1	1	0	0	0	0	0	0	3	2	3	1	1	1	0	0	0	0	0	0	3	10.5	10.5	10.5	38.91
sp|P78386|KRT85_HUMAN;CON__P78386	sp|P78386|KRT85_HUMAN;CON__P78386	1;1	1;1	1;1	>sp|P78386|KRT85_HUMAN Keratin, type II cuticular Hb5 OS=Homo sapiens GN=KRT85 PE=1 SV=1;>P78386 SWISS-PROT:P78386 Keratin, type II cuticular Hb5 (Hair keratin, type II Hb5) - Homo sapiens (Human).	2	1	1	1	0	0	0	0	1	0	0	0	0	0	0	0	0	0	0	0	1	0	0	0	0	0	0	0	0	0	0	0	1	0	0	0	0	0	0	0	2.2	2.2	2.2	55.802
tr|A0A024R6P0|A0A024R6P0_HUMAN;sp|P01011|AACT_HUMAN;tr|B3KS79|B3KS79_HUMAN;tr|G3V3A0|G3V3A0_HUMAN	tr|A0A024R6P0|A0A024R6P0_HUMAN;sp|P01011|AACT_HUMAN;tr|B3KS79|B3KS79_HUMAN;tr|G3V3A0|G3V3A0_HUMAN	3;3;3;2	3;3;3;2	3;3;3;2	>tr|A0A024R6P0|A0A024R6P0_HUMAN Serpin peptidase inhibitor, clade A (Alpha-1 antiproteinase, antitrypsin), member 3, isoform CRA_c OS=Homo sapiens GN=SERPINA3 PE=3 SV=1;>sp|P01011|AACT_HUMAN Alpha-1-antichymotrypsin OS=Homo sapiens GN=SERPINA3 PE=1 SV=2;>t	4	3	3	3	1	1	0	1	2	1	0	0	2	1	1	2	1	1	0	1	2	1	0	0	2	1	1	2	1	1	0	1	2	1	0	0	2	1	1	2	11.6	11.6	11.6	47.65
tr|A0A024QZN4|A0A024QZN4_HUMAN;tr|V9HWK2|V9HWK2_HUMAN;sp|P18206|VINC_HUMAN;tr|B4E3Q9|B4E3Q9_HUMAN;tr|B3KXA2|B3KXA2_HUMAN;tr|Q5JQ13|Q5JQ13_HUMAN;tr|B4DKC9|B4DKC9_HUMAN;tr|B4DTM7|B4DTM7_HUMAN	tr|A0A024QZN4|A0A024QZN4_HUMAN;tr|V9HWK2|V9HWK2_HUMAN;sp|P18206|VINC_HUMAN;tr|B4E3Q9|B4E3Q9_HUMAN;tr|B3KXA2|B3KXA2_HUMAN;tr|Q5JQ13|Q5JQ13_HUMAN	5;5;5;4;4;3;2;1	5;5;5;4;4;3;2;1	5;5;5;4;4;3;2;1	>tr|A0A024QZN4|A0A024QZN4_HUMAN Vinculin, isoform CRA_c OS=Homo sapiens GN=VCL PE=4 SV=1;>tr|V9HWK2|V9HWK2_HUMAN Epididymis luminal protein 114 OS=Homo sapiens GN=HEL114 PE=2 SV=1;>sp|P18206|VINC_HUMAN Vinculin OS=Homo sapiens GN=VCL PE=1 SV=4;>tr|B4E3Q9|B	8	5	5	5	1	1	1	1	5	1	1	1	1	1	0	3	1	1	1	1	5	1	1	1	1	1	0	3	1	1	1	1	5	1	1	1	1	1	0	3	6.1	6.1	6.1	116.72
tr|Q6FHV6|Q6FHV6_HUMAN;sp|P09104|ENOG_HUMAN;tr|A8K3B0|A8K3B0_HUMAN;tr|F5H0C8|F5H0C8_HUMAN;tr|F5H1C3|F5H1C3_HUMAN	tr|Q6FHV6|Q6FHV6_HUMAN;sp|P09104|ENOG_HUMAN;tr|A8K3B0|A8K3B0_HUMAN;tr|F5H0C8|F5H0C8_HUMAN	5;5;4;3;2	2;2;2;1;1	2;2;2;1;1	>tr|Q6FHV6|Q6FHV6_HUMAN ENO2 protein OS=Homo sapiens GN=ENO2 PE=2 SV=1;>sp|P09104|ENOG_HUMAN Gamma-enolase OS=Homo sapiens GN=ENO2 PE=1 SV=3;>tr|A8K3B0|A8K3B0_HUMAN cDNA FLJ77877, highly similar to Human ENO2 neuron specific (gamma) enolase OS=Homo sapiens	5	5	2	2	3	3	0	2	4	3	4	2	2	4	3	4	0	0	0	0	1	0	1	1	0	2	0	1	0	0	0	0	1	0	1	1	0	2	0	1	18	5.3	5.3	47.268
sp|P01876|IGHA1_HUMAN;tr|Q9UP60|Q9UP60_HUMAN;tr|Q8NCL6|Q8NCL6_HUMAN;tr|Q96K68|Q96K68_HUMAN;tr|Q6ZW64|Q6ZW64_HUMAN;tr|Q96DK0|Q96DK0_HUMAN;tr|Q8WY24|Q8WY24_HUMAN;tr|Q6N090|Q6N090_HUMAN;tr|Q6MZW0|Q6MZW0_HUMAN;tr|Q6N092|Q6N092_HUMAN;sp|P01877|IGHA2_HUMAN;tr|Q7Z379|Q7Z379_HUMAN;tr|Q6MZV6|Q6MZV6_HUMAN;tr|Q6P089|Q6P089_HUMAN;tr|Q6MZX9|Q6MZX9_HUMAN;tr|Q6ZVX0|Q6ZVX0_HUMAN;tr|Q7Z374|Q7Z374_HUMAN;tr|A0A075B…	sp|P01876|IGHA1_HUMAN;tr|Q9UP60|Q9UP60_HUMAN;tr|Q8NCL6|Q8NCL6_HUMAN;tr|Q96K68|Q96K68_HUMAN;tr|Q6ZW64|Q6ZW64_HUMAN;tr|Q96DK0|Q96DK0_HUMAN;tr|Q8WY24|Q8WY24_HUMAN;tr|Q6N090|Q6N090_HUMAN;tr|Q6MZW0|Q6MZW0_HUMAN;tr|Q6N092|Q6N092_HUMAN;sp|P01877|IGHA2_HUMAN;tr|Q7Z379|Q7Z379_HUMAN;tr|Q6MZV6|Q6MZV6_HUMAN;tr|Q6P089|Q6P089_HUMAN;tr|Q6MZX9|Q6MZX9_HUMAN;tr|Q6ZVX0|Q6ZVX0_HUMAN;tr|Q7Z374|Q7Z374_HUMAN	3;3;3;3;3;3;3;3;3;3;2;2;2;2;2;2;2;1;1;1	3;3;3;3;3;3;3;3;3;3;2;2;2;2;2;2;2;1;1;1	1;1;1;1;1;1;1;1;1;1;0;0;0;0;0;0;0;0;0;0	>sp|P01876|IGHA1_HUMAN Ig alpha-1 chain C region OS=Homo sapiens GN=IGHA1 PE=1 SV=2;>tr|Q9UP60|Q9UP60_HUMAN SNC73 protein OS=Homo sapiens GN=SNC73 PE=2 SV=1;>tr|Q8NCL6|Q8NCL6_HUMAN cDNA FLJ90170 fis, clone MAMMA1000370, highly similar to Ig alpha-1 chain C	20	3	3	1	1	1	0	0	2	1	2	1	1	1	1	1	1	1	0	0	2	1	2	1	1	1	1	1	0	0	0	0	1	0	1	0	0	0	0	0	11	11	3.4	37.654
sp|P28074|PSB5_HUMAN;tr|H0YJM8|H0YJM8_HUMAN	sp|P28074|PSB5_HUMAN	3;1	3;1	3;1	>sp|P28074|PSB5_HUMAN Proteasome subunit beta type-5 OS=Homo sapiens GN=PSMB5 PE=1 SV=3	2	3	3	3	0	3	0	1	2	0	0	0	0	2	0	3	0	3	0	1	2	0	0	0	0	2	0	3	0	3	0	1	2	0	0	0	0	2	0	3	16.3	16.3	16.3	28.48
tr|A6NHK2|A6NHK2_HUMAN;sp|P62304|RUXE_HUMAN	tr|A6NHK2|A6NHK2_HUMAN;sp|P62304|RUXE_HUMAN	1;1	1;1	1;1	>tr|A6NHK2|A6NHK2_HUMAN Small nuclear ribonucleoprotein E OS=Homo sapiens GN=SNRPE PE=1 SV=1;>sp|P62304|RUXE_HUMAN Small nuclear ribonucleoprotein E OS=Homo sapiens GN=SNRPE PE=1 SV=1	2	1	1	1	0	1	0	1	1	1	0	0	0	0	0	1	0	1	0	1	1	1	0	0	0	0	0	1	0	1	0	1	1	1	0	0	0	0	0	1	23.1	23.1	23.1	5.9248
tr|Q6FHM6|Q6FHM6_HUMAN;sp|P55769|NH2L1_HUMAN;tr|B1AHD1|B1AHD1_HUMAN	tr|Q6FHM6|Q6FHM6_HUMAN;sp|P55769|NH2L1_HUMAN;tr|B1AHD1|B1AHD1_HUMAN	2;2;2	2;2;2	2;2;2	>tr|Q6FHM6|Q6FHM6_HUMAN NHP2 non-histone chromosome protein 2-like 1 (S. cerevisiae) OS=Homo sapiens GN=NHP2L1 PE=2 SV=1;>sp|P55769|NH2L1_HUMAN NHP2-like protein 1 OS=Homo sapiens GN=NHP2L1 PE=1 SV=3;>tr|B1AHD1|B1AHD1_HUMAN NHP2-like protein 1 OS=Homo sapi	3	2	2	2	1	2	0	1	2	2	0	1	1	0	1	1	1	2	0	1	2	2	0	1	1	0	1	1	1	2	0	1	2	2	0	1	1	0	1	1	18.8	18.8	18.8	14.173
tr|B7Z4U6|B7Z4U6_HUMAN;tr|B7Z992|B7Z992_HUMAN;tr|B7Z9A0|B7Z9A0_HUMAN;tr|B7Z6N2|B7Z6N2_HUMAN;sp|P06396|GELS_HUMAN;tr|Q5T0I1|Q5T0I1_HUMAN;tr|Q5T0I0|Q5T0I0_HUMAN;tr|B7Z2X4|B7Z2X4_HUMAN;CON__Q3SX14;tr|Q69YR8|Q69YR8_HUMAN;tr|Q5T0H7|Q5T0H7_HUMAN;tr|Q5T0H8|Q5T0H8_HUMAN;tr|Q5T0H9|Q5T0H9_HUMAN;tr|B3KS49|B3KS49_HUMAN	tr|B7Z4U6|B7Z4U6_HUMAN;tr|B7Z992|B7Z992_HUMAN;tr|B7Z9A0|B7Z9A0_HUMAN;tr|B7Z6N2|B7Z6N2_HUMAN;sp|P06396|GELS_HUMAN;tr|Q5T0I1|Q5T0I1_HUMAN;tr|Q5T0I0|Q5T0I0_HUMAN;tr|B7Z2X4|B7Z2X4_HUMAN;CON__Q3SX14	3;3;3;3;3;2;2;2;2;1;1;1;1;1	3;3;3;3;3;2;2;2;2;1;1;1;1;1	3;3;3;3;3;2;2;2;2;1;1;1;1;1	>tr|B7Z4U6|B7Z4U6_HUMAN cDNA FLJ55803, highly similar to Gelsolin OS=Homo sapiens PE=2 SV=1;>tr|B7Z992|B7Z992_HUMAN cDNA FLJ53698, highly similar to Gelsolin OS=Homo sapiens PE=2 SV=1;>tr|B7Z9A0|B7Z9A0_HUMAN cDNA FLJ56212, highly similar to Gelsolin OS=Hom	14	3	3	3	1	2	1	1	3	0	1	0	1	0	1	2	1	2	1	1	3	0	1	0	1	0	1	2	1	2	1	1	3	0	1	0	1	0	1	2	6.4	6.4	6.4	75.751
tr|E9PNW4|E9PNW4_HUMAN;tr|Q6FHM9|Q6FHM9_HUMAN;sp|P13987|CD59_HUMAN;tr|E9PR17|E9PR17_HUMAN;tr|H0YET2|H0YET2_HUMAN	tr|E9PNW4|E9PNW4_HUMAN;tr|Q6FHM9|Q6FHM9_HUMAN;sp|P13987|CD59_HUMAN;tr|E9PR17|E9PR17_HUMAN;tr|H0YET2|H0YET2_HUMAN	2;2;2;2;1	2;2;2;2;1	2;2;2;2;1	>tr|E9PNW4|E9PNW4_HUMAN CD59 glycoprotein OS=Homo sapiens GN=CD59 PE=1 SV=1;>tr|Q6FHM9|Q6FHM9_HUMAN CD59 antigen, complement regulatory protein, isoform CRA_b OS=Homo sapiens GN=CD59 PE=2 SV=1;>sp|P13987|CD59_HUMAN CD59 glycoprotein OS=Homo sapiens GN=CD59	5	2	2	2	1	2	0	2	1	1	0	1	0	2	0	2	1	2	0	2	1	1	0	1	0	2	0	2	1	2	0	2	1	1	0	1	0	2	0	2	22.2	22.2	22.2	11.985
tr|Q5T4B6|Q5T4B6_HUMAN;tr|A2VCK8|A2VCK8_HUMAN;sp|P62328|TYB4_HUMAN	tr|Q5T4B6|Q5T4B6_HUMAN;tr|A2VCK8|A2VCK8_HUMAN;sp|P62328|TYB4_HUMAN	2;2;2	2;2;2	2;2;2	>tr|Q5T4B6|Q5T4B6_HUMAN HCG1780554 OS=Homo sapiens GN=TMSB4XP4 PE=4 SV=1;>tr|A2VCK8|A2VCK8_HUMAN Thymosin beta 4, X-linked OS=Homo sapiens GN=TMSB4X PE=2 SV=1;>sp|P62328|TYB4_HUMAN Thymosin beta-4 OS=Homo sapiens GN=TMSB4X PE=1 SV=2	3	2	2	2	0	2	0	1	1	0	0	2	1	1	0	1	0	2	0	1	1	0	0	2	1	1	0	1	0	2	0	1	1	0	0	2	1	1	0	1	31.8	31.8	31.8	5.1127
tr|A0A024RAD5|A0A024RAD5_HUMAN;sp|P39656|OST48_HUMAN;tr|U3KQ84|U3KQ84_HUMAN	tr|A0A024RAD5|A0A024RAD5_HUMAN;sp|P39656|OST48_HUMAN;tr|U3KQ84|U3KQ84_HUMAN	2;2;1	2;2;1	2;2;1	>tr|A0A024RAD5|A0A024RAD5_HUMAN Dolichyl-diphosphooligosaccharide--protein glycosyltransferase 48 kDa subunit OS=Homo sapiens GN=DDOST PE=3 SV=1;>sp|P39656|OST48_HUMAN Dolichyl-diphosphooligosaccharide--protein glycosyltransferase 48 kDa subunit OS=Homo sa	3	2	2	2	2	2	1	2	1	1	0	0	0	2	0	2	2	2	1	2	1	1	0	0	0	2	0	2	2	2	1	2	1	1	0	0	0	2	0	2	4.8	4.8	4.8	50.701
tr|B2R4V4|B2R4V4_HUMAN;tr|A0A024R5H0|A0A024R5H0_HUMAN;sp|O75531|BAF_HUMAN	tr|B2R4V4|B2R4V4_HUMAN;tr|A0A024R5H0|A0A024R5H0_HUMAN;sp|O75531|BAF_HUMAN	1;1;1	1;1;1	1;1;1	>tr|B2R4V4|B2R4V4_HUMAN cDNA, FLJ92232, highly similar to Homo sapiens barrier to autointegration factor 1 (BANF1), mRNA OS=Homo sapiens PE=2 SV=1;>tr|A0A024R5H0|A0A024R5H0_HUMAN Barrier to autointegration factor 1, isoform CRA_a OS=Homo sapiens GN=BANF1 P	3	1	1	1	1	0	1	1	1	0	1	1	1	0	0	1	1	0	1	1	1	0	1	1	1	0	0	1	1	0	1	1	1	0	1	1	1	0	0	1	7.9	7.9	7.9	10.016
tr|H3BS70|H3BS70_HUMAN;tr|Q96DC0|Q96DC0_HUMAN;sp|P42126|ECI1_HUMAN	tr|H3BS70|H3BS70_HUMAN;tr|Q96DC0|Q96DC0_HUMAN;sp|P42126|ECI1_HUMAN	2;2;2	2;2;2	2;2;2	>tr|H3BS70|H3BS70_HUMAN Enoyl-CoA delta isomerase 1, mitochondrial (Fragment) OS=Homo sapiens GN=ECI1 PE=1 SV=1;>tr|Q96DC0|Q96DC0_HUMAN DCI protein OS=Homo sapiens GN=DCI PE=1 SV=1;>sp|P42126|ECI1_HUMAN Enoyl-CoA delta isomerase 1, mitochondrial OS=Homo sa	3	2	2	2	1	1	0	1	0	0	0	0	1	0	1	2	1	1	0	1	0	0	0	0	1	0	1	2	1	1	0	1	0	0	0	0	1	0	1	2	9.4	9.4	9.4	24.704
tr|A5YRU8|A5YRU8_HUMAN;tr|B6ECA3|B6ECA3_HUMAN;tr|A6ZID5|A6ZID5_HUMAN;tr|A5YRU5|A5YRU5_HUMAN;tr|B4DWK6|B4DWK6_HUMAN;sp|P15941|MUC1_HUMAN;tr|B6ECB1|B6ECB1_HUMAN;tr|B6EC96|B6EC96_HUMAN;tr|A6ZIE1|A6ZIE1_HUMAN;tr|A5YRU9|A5YRU9_HUMAN;tr|B6ECB0|B6ECB0_HUMAN;tr|B6ECA9|B6ECA9_HUMAN;tr|A6ZIF0|A6ZIF0_HUMAN;tr|A6ZIE5|A6ZIE5_HUMAN;tr|Q7Z536|Q7Z536_HUMAN;tr|Q7Z551|Q7Z551_HUMAN;tr|Q7Z549|Q7Z549_HUMAN;tr|A6ZIE7|…	tr|A5YRU8|A5YRU8_HUMAN;tr|B6ECA3|B6ECA3_HUMAN;tr|A6ZID5|A6ZID5_HUMAN;tr|A5YRU5|A5YRU5_HUMAN;tr|B4DWK6|B4DWK6_HUMAN;sp|P15941|MUC1_HUMAN;tr|B6ECB1|B6ECB1_HUMAN;tr|B6EC96|B6EC96_HUMAN;tr|A6ZIE1|A6ZIE1_HUMAN;tr|A5YRU9|A5YRU9_HUMAN;tr|B6ECB0|B6ECB0_HUMAN;tr|B6ECA9|B6ECA9_HUMAN;tr|A6ZIF0|A6ZIF0_HUMAN;tr|A6ZIE5|A6ZIE5_HUMAN;tr|Q7Z536|Q7Z536_HUMAN;tr|Q7Z551|Q7Z551_HUMAN;tr|Q7Z549|Q7Z549_HUMAN;tr|A6ZIE7|…	2;2;2;2;2;2;1;1;1;1;1;1;1;1;1;1;1;1;1;1;1;1;1;1;1;1;1;1;1;1;1	2;2;2;2;2;2;1;1;1;1;1;1;1;1;1;1;1;1;1;1;1;1;1;1;1;1;1;1;1;1;1	2;2;2;2;2;2;1;1;1;1;1;1;1;1;1;1;1;1;1;1;1;1;1;1;1;1;1;1;1;1;1	>tr|A5YRU8|A5YRU8_HUMAN MUC1 isoform T8 OS=Homo sapiens GN=MUC1 PE=2 SV=1;>tr|B6ECA3|B6ECA3_HUMAN MUC1 isoform J14 OS=Homo sapiens GN=MUC1 PE=2 SV=1;>tr|A6ZID5|A6ZID5_HUMAN MUC1 isoform M2 OS=Homo sapiens GN=MUC1 PE=2 SV=1;>tr|A5YRU5|A5YRU5_HUMAN MUC1 isof	31	2	2	2	2	2	0	2	1	0	0	1	2	0	0	2	2	2	0	2	1	0	0	1	2	0	0	2	2	2	0	2	1	0	0	1	2	0	0	2	9.1	9.1	9.1	26.485
tr|Q96Q74|Q96Q74_HUMAN;sp|P52815|RM12_HUMAN;tr|B4DLN1|B4DLN1_HUMAN	tr|Q96Q74|Q96Q74_HUMAN;sp|P52815|RM12_HUMAN;tr|B4DLN1|B4DLN1_HUMAN	2;2;1	2;2;1	2;2;1	>tr|Q96Q74|Q96Q74_HUMAN Mitochondrial ribosomal protein L7/L12 (Fragment) OS=Homo sapiens GN=MRPL7/L12 PE=4 SV=1;>sp|P52815|RM12_HUMAN 39S ribosomal protein L12, mitochondrial OS=Homo sapiens GN=MRPL12 PE=1 SV=2;>tr|B4DLN1|B4DLN1_HUMAN 39S ribosomal protei	3	2	2	2	2	2	0	2	1	1	0	0	0	2	0	2	2	2	0	2	1	1	0	0	0	2	0	2	2	2	0	2	1	1	0	0	0	2	0	2	42.4	42.4	42.4	6.3845
sp|O95831|AIFM1_HUMAN;tr|Q5RZA0|Q5RZA0_HUMAN;tr|E9PMA0|E9PMA0_HUMAN	sp|O95831|AIFM1_HUMAN	4;1;1	4;1;1	4;1;1	>sp|O95831|AIFM1_HUMAN Apoptosis-inducing factor 1, mitochondrial OS=Homo sapiens GN=AIFM1 PE=1 SV=1	3	4	4	4	2	3	2	4	3	0	0	0	0	2	1	2	2	3	2	4	3	0	0	0	0	2	1	2	2	3	2	4	3	0	0	0	0	2	1	2	7.5	7.5	7.5	66.9
sp|P62263|RS14_HUMAN	sp|P62263|RS14_HUMAN	1	1	1	>sp|P62263|RS14_HUMAN 40S ribosomal protein S14 OS=Homo sapiens GN=RPS14 PE=1 SV=3	1	1	1	1	1	1	1	0	1	0	0	0	0	0	1	1	1	1	1	0	1	0	0	0	0	0	1	1	1	1	1	0	1	0	0	0	0	0	1	1	8.6	8.6	8.6	16.273
sp|P28066|PSA5_HUMAN;tr|Q5U0A0|Q5U0A0_HUMAN	sp|P28066|PSA5_HUMAN;tr|Q5U0A0|Q5U0A0_HUMAN	3;2	3;2	3;2	>sp|P28066|PSA5_HUMAN Proteasome subunit alpha type-5 OS=Homo sapiens GN=PSMA5 PE=1 SV=3;>tr|Q5U0A0|Q5U0A0_HUMAN Proteasome subunit alpha type OS=Homo sapiens PE=2 SV=1	2	3	3	3	2	2	0	2	2	0	1	0	0	0	0	2	2	2	0	2	2	0	1	0	0	0	0	2	2	2	0	2	2	0	1	0	0	0	0	2	22	22	22	26.411
sp|Q9Y6H1|CHCH2_HUMAN;sp|Q5T1J5|CHCH9_HUMAN	sp|Q9Y6H1|CHCH2_HUMAN;sp|Q5T1J5|CHCH9_HUMAN	2;2	2;2	2;2	>sp|Q9Y6H1|CHCH2_HUMAN Coiled-coil-helix-coiled-coil-helix domain-containing protein 2, mitochondrial OS=Homo sapiens GN=CHCHD2 PE=1 SV=1;>sp|Q5T1J5|CHCH9_HUMAN Putative coiled-coil-helix-coiled-coil-helix domain-containing protein CHCHD2P9, mitochondrial	2	2	2	2	1	2	0	2	0	0	0	2	0	2	0	2	1	2	0	2	0	0	0	2	0	2	0	2	1	2	0	2	0	0	0	2	0	2	0	2	24.5	24.5	24.5	15.512
tr|V9HWC2|V9HWC2_HUMAN;sp|Q99497|PARK7_HUMAN;tr|K7EN27|K7EN27_HUMAN;tr|K7ELW0|K7ELW0_HUMAN	tr|V9HWC2|V9HWC2_HUMAN;sp|Q99497|PARK7_HUMAN;tr|K7EN27|K7EN27_HUMAN;tr|K7ELW0|K7ELW0_HUMAN	3;3;2;2	3;3;2;2	3;3;2;2	>tr|V9HWC2|V9HWC2_HUMAN Epididymis secretory sperm binding protein Li 67p OS=Homo sapiens GN=HEL-S-67p PE=2 SV=1;>sp|Q99497|PARK7_HUMAN Protein DJ-1 OS=Homo sapiens GN=PARK7 PE=1 SV=2;>tr|K7EN27|K7EN27_HUMAN Protein DJ-1 (Fragment) OS=Homo sapiens GN=PARK7	4	3	3	3	2	2	1	3	1	0	0	0	1	2	2	1	2	2	1	3	1	0	0	0	1	2	2	1	2	2	1	3	1	0	0	0	1	2	2	1	29.6	29.6	29.6	19.891
tr|A4QPB0|A4QPB0_HUMAN;tr|A0A024RC65|A0A024RC65_HUMAN;sp|P46940|IQGA1_HUMAN;tr|Q6P1N4|Q6P1N4_HUMAN;tr|H0YLE8|H0YLE8_HUMAN;tr|B4E2M0|B4E2M0_HUMAN;tr|H0YKA5|H0YKA5_HUMAN;tr|Q5FWG8|Q5FWG8_HUMAN;tr|B4DNP4|B4DNP4_HUMAN;tr|Q05DN7|Q05DN7_HUMAN	tr|A4QPB0|A4QPB0_HUMAN;tr|A0A024RC65|A0A024RC65_HUMAN;sp|P46940|IQGA1_HUMAN;tr|Q6P1N4|Q6P1N4_HUMAN;tr|H0YLE8|H0YLE8_HUMAN;tr|B4E2M0|B4E2M0_HUMAN	6;6;6;4;3;3;1;1;1;1	6;6;6;4;3;3;1;1;1;1	6;6;6;4;3;3;1;1;1;1	>tr|A4QPB0|A4QPB0_HUMAN IQ motif containing GTPase activating protein 1 OS=Homo sapiens GN=IQGAP1 PE=2 SV=1;>tr|A0A024RC65|A0A024RC65_HUMAN HCG1991735, isoform CRA_a OS=Homo sapiens GN=hCG_1991735 PE=4 SV=1;>sp|P46940|IQGA1_HUMAN Ras GTPase-activating-like	10	6	6	6	2	1	0	1	6	0	1	0	1	0	0	3	2	1	0	1	6	0	1	0	1	0	0	3	2	1	0	1	6	0	1	0	1	0	0	3	4.6	4.6	4.6	189.28
tr|H7BZ41|H7BZ41_HUMAN;tr|F5GZB4|F5GZB4_HUMAN	tr|H7BZ41|H7BZ41_HUMAN;tr|F5GZB4|F5GZB4_HUMAN	1;1	1;1	1;1	>tr|H7BZ41|H7BZ41_HUMAN Lipoxygenase homology domain-containing protein 1 OS=Homo sapiens GN=LOXHD1 PE=4 SV=2;>tr|F5GZB4|F5GZB4_HUMAN Lipoxygenase homology domain-containing protein 1 OS=Homo sapiens GN=LOXHD1 PE=4 SV=1	2	1	1	1	0	1	0	0	0	1	0	0	0	0	1	0	0	1	0	0	0	1	0	0	0	0	1	0	0	1	0	0	0	1	0	0	0	0	1	0	0.6	0.6	0.6	235.67
sp|Q96FQ6|S10AG_HUMAN	sp|Q96FQ6|S10AG_HUMAN	1	1	1	>sp|Q96FQ6|S10AG_HUMAN Protein S100-A16 OS=Homo sapiens GN=S100A16 PE=1 SV=1	1	1	1	1	1	1	0	1	0	0	0	0	0	1	1	1	1	1	0	1	0	0	0	0	0	1	1	1	1	1	0	1	0	0	0	0	0	1	1	1	10.7	10.7	10.7	11.801
tr|D6RAN4|D6RAN4_HUMAN;tr|Q53Z07|Q53Z07_HUMAN;sp|P32969|RL9_HUMAN;tr|H0Y9R4|H0Y9R4_HUMAN;tr|B4E1M5|B4E1M5_HUMAN;tr|E7ESE0|E7ESE0_HUMAN;tr|B4DLV8|B4DLV8_HUMAN;tr|H0Y9V9|H0Y9V9_HUMAN;tr|Q2NKY6|Q2NKY6_HUMAN	tr|D6RAN4|D6RAN4_HUMAN;tr|Q53Z07|Q53Z07_HUMAN;sp|P32969|RL9_HUMAN;tr|H0Y9R4|H0Y9R4_HUMAN;tr|B4E1M5|B4E1M5_HUMAN;tr|E7ESE0|E7ESE0_HUMAN;tr|B4DLV8|B4DLV8_HUMAN;tr|H0Y9V9|H0Y9V9_HUMAN;tr|Q2NKY6|Q2NKY6_HUMAN	2;2;2;1;1;1;1;1;1	2;2;2;1;1;1;1;1;1	2;2;2;1;1;1;1;1;1	>tr|D6RAN4|D6RAN4_HUMAN 60S ribosomal protein L9 (Fragment) OS=Homo sapiens GN=RPL9 PE=1 SV=2;>tr|Q53Z07|Q53Z07_HUMAN NPC-A-16 OS=Homo sapiens GN=RPL9 PE=2 SV=1;>sp|P32969|RL9_HUMAN 60S ribosomal protein L9 OS=Homo sapiens GN=RPL9 PE=1 SV=1;>tr|H0Y9R4|H0Y9	9	2	2	2	1	2	0	2	0	0	0	0	0	1	1	2	1	2	0	2	0	0	0	0	0	1	1	2	1	2	0	2	0	0	0	0	0	1	1	2	16	16	16	20.775
sp|P55327|TPD52_HUMAN;tr|F5H0B0|F5H0B0_HUMAN;tr|A5Y5A3|A5Y5A3_HUMAN;tr|E5RFR7|E5RFR7_HUMAN;tr|H0YC44|H0YC44_HUMAN	sp|P55327|TPD52_HUMAN;tr|F5H0B0|F5H0B0_HUMAN;tr|A5Y5A3|A5Y5A3_HUMAN;tr|E5RFR7|E5RFR7_HUMAN;tr|H0YC44|H0YC44_HUMAN	2;2;2;1;1	2;2;2;1;1	2;2;2;1;1	>sp|P55327|TPD52_HUMAN Tumor protein D52 OS=Homo sapiens GN=TPD52 PE=1 SV=2;>tr|F5H0B0|F5H0B0_HUMAN Uncharacterized protein OS=Homo sapiens PE=1 SV=1;>tr|A5Y5A3|A5Y5A3_HUMAN PC1/MRPS28 fusion protein OS=Homo sapiens PE=2 SV=1;>tr|E5RFR7|E5RFR7_HUMAN Tumor	5	2	2	2	1	1	0	1	1	0	0	1	1	1	2	1	1	1	0	1	1	0	0	1	1	1	2	1	1	1	0	1	1	0	0	1	1	1	2	1	19.2	19.2	19.2	24.327
tr|Q6E433|Q6E433_HUMAN;tr|Q6IBA2|Q6IBA2_HUMAN;sp|P53999|TCP4_HUMAN;tr|Q59G24|Q59G24_HUMAN	tr|Q6E433|Q6E433_HUMAN;tr|Q6IBA2|Q6IBA2_HUMAN;sp|P53999|TCP4_HUMAN;tr|Q59G24|Q59G24_HUMAN	1;1;1;1	1;1;1;1	1;1;1;1	>tr|Q6E433|Q6E433_HUMAN Activated RNA polymerase II transcription cofactor 4 (Fragment) OS=Homo sapiens PE=2 SV=1;>tr|Q6IBA2|Q6IBA2_HUMAN PC4 protein OS=Homo sapiens GN=PC4 PE=2 SV=1;>sp|P53999|TCP4_HUMAN Activated RNA polymerase II transcriptional coactiv	4	1	1	1	0	1	0	1	1	1	0	1	0	1	1	1	0	1	0	1	1	1	0	1	0	1	1	1	0	1	0	1	1	1	0	1	0	1	1	1	15.1	15.1	15.1	8.6549
sp|Q5T750|XP32_HUMAN	sp|Q5T750|XP32_HUMAN	1	1	1	>sp|Q5T750|XP32_HUMAN Skin-specific protein 32 OS=Homo sapiens GN=XP32 PE=1 SV=1	1	1	1	1	1	1	0	1	1	0	0	0	1	0	1	1	1	1	0	1	1	0	0	0	1	0	1	1	1	1	0	1	1	0	0	0	1	0	1	1	3.2	3.2	3.2	26.238
sp|Q08211|DHX9_HUMAN;tr|Q58F26|Q58F26_HUMAN;tr|Q6PJK6|Q6PJK6_HUMAN;tr|B3KU66|B3KU66_HUMAN	sp|Q08211|DHX9_HUMAN;tr|Q58F26|Q58F26_HUMAN;tr|Q6PJK6|Q6PJK6_HUMAN	4;3;3;1	4;3;3;1	4;3;3;1	>sp|Q08211|DHX9_HUMAN ATP-dependent RNA helicase A OS=Homo sapiens GN=DHX9 PE=1 SV=4;>tr|Q58F26|Q58F26_HUMAN DHX9 protein (Fragment) OS=Homo sapiens GN=DHX9 PE=2 SV=1;>tr|Q6PJK6|Q6PJK6_HUMAN DHX9 protein (Fragment) OS=Homo sapiens GN=DHX9 PE=2 SV=1	4	4	4	4	2	3	0	1	4	0	0	0	1	0	0	4	2	3	0	1	4	0	0	0	1	0	0	4	2	3	0	1	4	0	0	0	1	0	0	4	3.6	3.6	3.6	140.96
tr|Q13584|Q13584_HUMAN;tr|Q53GL5|Q53GL5_HUMAN;sp|P48735|IDHP_HUMAN;tr|B4DSZ6|B4DSZ6_HUMAN;tr|H0YL11|H0YL11_HUMAN	tr|Q13584|Q13584_HUMAN;tr|Q53GL5|Q53GL5_HUMAN;sp|P48735|IDHP_HUMAN;tr|B4DSZ6|B4DSZ6_HUMAN	3;3;3;2;1	3;3;3;2;1	3;3;3;2;1	>tr|Q13584|Q13584_HUMAN Isocitrate dehydrogenase [NADP] OS=Homo sapiens PE=2 SV=1;>tr|Q53GL5|Q53GL5_HUMAN Isocitrate dehydrogenase 2 (NADP+), mitochondrial variant (Fragment) OS=Homo sapiens PE=2 SV=1;>sp|P48735|IDHP_HUMAN Isocitrate dehydrogenase [NADP],	5	3	3	3	1	3	1	3	3	1	0	0	0	1	0	2	1	3	1	3	3	1	0	0	0	1	0	2	1	3	1	3	3	1	0	0	0	1	0	2	7.9	7.9	7.9	46.815
tr|I3L3P7|I3L3P7_HUMAN;tr|I3L246|I3L246_HUMAN;tr|B2R4W8|B2R4W8_HUMAN;tr|A8K7H3|A8K7H3_HUMAN;sp|P62244|RS15A_HUMAN;tr|H3BN98|H3BN98_HUMAN	tr|I3L3P7|I3L3P7_HUMAN;tr|I3L246|I3L246_HUMAN;tr|B2R4W8|B2R4W8_HUMAN;tr|A8K7H3|A8K7H3_HUMAN;sp|P62244|RS15A_HUMAN;tr|H3BN98|H3BN98_HUMAN	1;1;1;1;1;1	1;1;1;1;1;1	1;1;1;1;1;1	>tr|I3L3P7|I3L3P7_HUMAN 40S ribosomal protein S15a OS=Homo sapiens GN=RPS15A PE=1 SV=1;>tr|I3L246|I3L246_HUMAN 40S ribosomal protein S15a OS=Homo sapiens GN=RPS15A PE=4 SV=1;>tr|B2R4W8|B2R4W8_HUMAN HCG1994130, isoform CRA_a OS=Homo sapiens GN=hCG_1994130 P	6	1	1	1	0	1	0	1	1	0	0	0	1	0	1	1	0	1	0	1	1	0	0	0	1	0	1	1	0	1	0	1	1	0	0	0	1	0	1	1	14	14	14	11.477
sp|P07954|FUMH_HUMAN	sp|P07954|FUMH_HUMAN	3	3	3	>sp|P07954|FUMH_HUMAN Fumarate hydratase, mitochondrial OS=Homo sapiens GN=FH PE=1 SV=3	1	3	3	3	1	1	0	3	1	0	0	0	1	2	1	2	1	1	0	3	1	0	0	0	1	2	1	2	1	1	0	3	1	0	0	0	1	2	1	2	8.2	8.2	8.2	54.636
sp|P01040|CYTA_HUMAN;tr|C9J0E4|C9J0E4_HUMAN	sp|P01040|CYTA_HUMAN;tr|C9J0E4|C9J0E4_HUMAN	2;1	2;1	2;1	>sp|P01040|CYTA_HUMAN Cystatin-A OS=Homo sapiens GN=CSTA PE=1 SV=1;>tr|C9J0E4|C9J0E4_HUMAN Cystatin-A OS=Homo sapiens GN=CSTA PE=1 SV=1	2	2	2	2	0	1	0	1	1	1	0	1	0	1	0	1	0	1	0	1	1	1	0	1	0	1	0	1	0	1	0	1	1	1	0	1	0	1	0	1	30.6	30.6	30.6	11.006
tr|V9HWF2|V9HWF2_HUMAN;sp|P40925|MDHC_HUMAN;tr|C9JLV6|C9JLV6_HUMAN;tr|C9JRL4|C9JRL4_HUMAN;tr|B8ZZ51|B8ZZ51_HUMAN;tr|B9A041|B9A041_HUMAN;tr|C9JF79|C9JF79_HUMAN	tr|V9HWF2|V9HWF2_HUMAN;sp|P40925|MDHC_HUMAN;tr|C9JLV6|C9JLV6_HUMAN;tr|C9JRL4|C9JRL4_HUMAN;tr|B8ZZ51|B8ZZ51_HUMAN;tr|B9A041|B9A041_HUMAN;tr|C9JF79|C9JF79_HUMAN	2;2;1;1;1;1;1	2;2;1;1;1;1;1	2;2;1;1;1;1;1	>tr|V9HWF2|V9HWF2_HUMAN Malate dehydrogenase OS=Homo sapiens GN=HEL-S-32 PE=2 SV=1;>sp|P40925|MDHC_HUMAN Malate dehydrogenase, cytoplasmic OS=Homo sapiens GN=MDH1 PE=1 SV=4;>tr|C9JLV6|C9JLV6_HUMAN Malate dehydrogenase, cytoplasmic (Fragment) OS=Homo sapien	7	2	2	2	2	2	0	2	1	0	0	0	1	0	1	1	2	2	0	2	1	0	0	0	1	0	1	1	2	2	0	2	1	0	0	0	1	0	1	1	6.9	6.9	6.9	36.426
sp|P04040|CATA_HUMAN;tr|B4DWK8|B4DWK8_HUMAN;tr|Q8TAK2|Q8TAK2_HUMAN	sp|P04040|CATA_HUMAN;tr|B4DWK8|B4DWK8_HUMAN	3;2;1	3;2;1	3;2;1	>sp|P04040|CATA_HUMAN Catalase OS=Homo sapiens GN=CAT PE=1 SV=3;>tr|B4DWK8|B4DWK8_HUMAN Catalase OS=Homo sapiens PE=2 SV=1	3	3	3	3	1	2	1	1	3	1	2	1	0	2	1	3	1	2	1	1	3	1	2	1	0	2	1	3	1	2	1	1	3	1	2	1	0	2	1	3	8.2	8.2	8.2	59.755
tr|I3L0K2|I3L0K2_HUMAN;tr|I3L3M7|I3L3M7_HUMAN;sp|Q9BRA2|TXD17_HUMAN;tr|I3L2R6|I3L2R6_HUMAN	tr|I3L0K2|I3L0K2_HUMAN;tr|I3L3M7|I3L3M7_HUMAN;sp|Q9BRA2|TXD17_HUMAN;tr|I3L2R6|I3L2R6_HUMAN	2;2;2;1	2;2;2;1	2;2;2;1	>tr|I3L0K2|I3L0K2_HUMAN Thioredoxin domain-containing protein 17 OS=Homo sapiens GN=TXNDC17 PE=1 SV=1;>tr|I3L3M7|I3L3M7_HUMAN Thioredoxin domain-containing protein 17 OS=Homo sapiens GN=TXNDC17 PE=1 SV=1;>sp|Q9BRA2|TXD17_HUMAN Thioredoxin domain-containing	4	2	2	2	1	1	0	2	2	0	0	0	0	0	1	1	1	1	0	2	2	0	0	0	0	0	1	1	1	1	0	2	2	0	0	0	0	0	1	1	37.3	37.3	37.3	8.3713
tr|B2R4A2|B2R4A2_HUMAN;sp|P14927|QCR7_HUMAN;tr|E5RHG9|E5RHG9_HUMAN;tr|B7Z2R2|B7Z2R2_HUMAN	tr|B2R4A2|B2R4A2_HUMAN;sp|P14927|QCR7_HUMAN;tr|E5RHG9|E5RHG9_HUMAN;tr|B7Z2R2|B7Z2R2_HUMAN	2;2;1;1	2;2;1;1	2;2;1;1	>tr|B2R4A2|B2R4A2_HUMAN Cytochrome b-c1 complex subunit 7 OS=Homo sapiens PE=2 SV=1;>sp|P14927|QCR7_HUMAN Cytochrome b-c1 complex subunit 7 OS=Homo sapiens GN=UQCRB PE=1 SV=2;>tr|E5RHG9|E5RHG9_HUMAN Cytochrome b-c1 complex subunit 7 OS=Homo sapiens GN=UQCR	4	2	2	2	0	1	0	2	1	0	1	1	0	2	1	1	0	1	0	2	1	0	1	1	0	2	1	1	0	1	0	2	1	0	1	1	0	2	1	1	18	18	18	13.531
tr|B3KUZ8|B3KUZ8_HUMAN;tr|A0A024R6W0|A0A024R6W0_HUMAN;sp|P00505|AATM_HUMAN;tr|A8K482|A8K482_HUMAN	tr|B3KUZ8|B3KUZ8_HUMAN;tr|A0A024R6W0|A0A024R6W0_HUMAN;sp|P00505|AATM_HUMAN;tr|A8K482|A8K482_HUMAN	3;3;3;2	3;3;3;2	3;3;3;2	>tr|B3KUZ8|B3KUZ8_HUMAN Aspartate aminotransferase OS=Homo sapiens PE=2 SV=1;>tr|A0A024R6W0|A0A024R6W0_HUMAN Aspartate aminotransferase OS=Homo sapiens GN=GOT2 PE=3 SV=1;>sp|P00505|AATM_HUMAN Aspartate aminotransferase, mitochondrial OS=Homo sapiens GN=GOT	4	3	3	3	2	2	0	0	3	0	0	1	0	0	1	3	2	2	0	0	3	0	0	1	0	0	1	3	2	2	0	0	3	0	0	1	0	0	1	3	9.7	9.7	9.7	41.326
tr|Q8N1H4|Q8N1H4_HUMAN;tr|Q68DZ9|Q68DZ9_HUMAN;tr|Q59GA1|Q59GA1_HUMAN;tr|B2RDQ3|B2RDQ3_HUMAN;sp|P62995|TRA2B_HUMAN;tr|H7BXF3|H7BXF3_HUMAN	tr|Q8N1H4|Q8N1H4_HUMAN;tr|Q68DZ9|Q68DZ9_HUMAN;tr|Q59GA1|Q59GA1_HUMAN;tr|B2RDQ3|B2RDQ3_HUMAN;sp|P62995|TRA2B_HUMAN;tr|H7BXF3|H7BXF3_HUMAN	2;2;2;2;2;1	2;2;2;2;2;1	2;2;2;2;2;1	>tr|Q8N1H4|Q8N1H4_HUMAN cDNA FLJ40872 fis, clone TUTER2000283, highly similar to Homo sapiens transformer-2-beta (SFRS10) gene OS=Homo sapiens PE=2 SV=1;>tr|Q68DZ9|Q68DZ9_HUMAN Putative uncharacterized protein DKFZp686F18120 (Fragment) OS=Homo sapiens GN=D	6	2	2	2	0	0	0	1	2	1	0	0	0	0	1	2	0	0	0	1	2	1	0	0	0	0	1	2	0	0	0	1	2	1	0	0	0	0	1	2	11.9	11.9	11.9	29.201
CON__Q9QWL7	CON__Q9QWL7	11	1	0	>Q9QWL7 SWISS-PROT:Q9QWL7 Tax_Id=10090 Gene_Symbol=Krt17 Keratin, type I cytoskeletal 17	1	11	1	0	3	8	4	5	6	6	5	6	2	7	4	8	1	1	0	1	1	1	1	1	0	1	0	1	0	0	0	0	0	0	0	0	0	0	0	0	22.2	2.8	0	48.161
tr|B2R8R5|B2R8R5_HUMAN;sp|Q13263|TIF1B_HUMAN;tr|M0R2I3|M0R2I3_HUMAN;tr|M0R3C0|M0R3C0_HUMAN;tr|M0R0K9|M0R0K9_HUMAN	tr|B2R8R5|B2R8R5_HUMAN;sp|Q13263|TIF1B_HUMAN;tr|M0R2I3|M0R2I3_HUMAN;tr|M0R3C0|M0R3C0_HUMAN;tr|M0R0K9|M0R0K9_HUMAN	2;2;1;1;1	2;2;1;1;1	2;2;1;1;1	>tr|B2R8R5|B2R8R5_HUMAN cDNA, FLJ94025, highly similar to Homo sapiens tripartite motif-containing 28 (TRIM28), mRNA OS=Homo sapiens PE=2 SV=1;>sp|Q13263|TIF1B_HUMAN Transcription intermediary factor 1-beta OS=Homo sapiens GN=TRIM28 PE=1 SV=5;>tr|M0R2I3|M0	5	2	2	2	0	1	0	0	2	0	0	0	0	0	0	1	0	1	0	0	2	0	0	0	0	0	0	1	0	1	0	0	2	0	0	0	0	0	0	1	2.8	2.8	2.8	88.559
tr|C9JRH2|C9JRH2_HUMAN;tr|C9JMJ4|C9JMJ4_HUMAN;tr|C9J3R0|C9J3R0_HUMAN;tr|C9JQZ4|C9JQZ4_HUMAN;tr|C9JW69|C9JW69_HUMAN;tr|Q5T081|Q5T081_HUMAN;sp|P18754|RCC1_HUMAN	tr|C9JRH2|C9JRH2_HUMAN;tr|C9JMJ4|C9JMJ4_HUMAN;tr|C9J3R0|C9J3R0_HUMAN;tr|C9JQZ4|C9JQZ4_HUMAN;tr|C9JW69|C9JW69_HUMAN;tr|Q5T081|Q5T081_HUMAN;sp|P18754|RCC1_HUMAN	2;2;2;2;2;2;2	2;2;2;2;2;2;2	2;2;2;2;2;2;2	>tr|C9JRH2|C9JRH2_HUMAN Regulator of chromosome condensation (Fragment) OS=Homo sapiens GN=RCC1 PE=1 SV=1;>tr|C9JMJ4|C9JMJ4_HUMAN Regulator of chromosome condensation (Fragment) OS=Homo sapiens GN=RCC1 PE=1 SV=1;>tr|C9J3R0|C9J3R0_HUMAN Regulator of chromos	7	2	2	2	1	2	1	1	2	0	1	0	0	0	0	1	1	2	1	1	2	0	1	0	0	0	0	1	1	2	1	1	2	0	1	0	0	0	0	1	11.7	11.7	11.7	24.465
tr|Q14463|Q14463_HUMAN;sp|P16401|H15_HUMAN	tr|Q14463|Q14463_HUMAN;sp|P16401|H15_HUMAN	1;1	1;1	1;1	>tr|Q14463|Q14463_HUMAN Histone H1 gene (Fragment) OS=Homo sapiens PE=4 SV=1;>sp|P16401|H15_HUMAN Histone H1.5 OS=Homo sapiens GN=HIST1H1B PE=1 SV=3	2	1	1	1	1	1	0	0	0	1	0	1	1	1	1	0	1	1	0	0	0	1	0	1	1	1	1	0	1	1	0	0	0	1	0	1	1	1	1	0	27.1	27.1	27.1	5.8537
tr|A0A024R8W0|A0A024R8W0_HUMAN;sp|P38919|IF4A3_HUMAN;tr|I3L3H2|I3L3H2_HUMAN	tr|A0A024R8W0|A0A024R8W0_HUMAN;sp|P38919|IF4A3_HUMAN	3;3;1	3;3;1	3;3;1	>tr|A0A024R8W0|A0A024R8W0_HUMAN DEAD (Asp-Glu-Ala-Asp) box polypeptide 48, isoform CRA_a OS=Homo sapiens GN=DDX48 PE=3 SV=1;>sp|P38919|IF4A3_HUMAN Eukaryotic initiation factor 4A-III OS=Homo sapiens GN=EIF4A3 PE=1 SV=4	3	3	3	3	1	3	0	3	3	1	0	1	0	2	0	2	1	3	0	3	3	1	0	1	0	2	0	2	1	3	0	3	3	1	0	1	0	2	0	2	6.8	6.8	6.8	46.871
tr|D6R9P3|D6R9P3_HUMAN;tr|D6RD18|D6RD18_HUMAN;tr|B4DMY3|B4DMY3_HUMAN;tr|D6RBZ0|D6RBZ0_HUMAN;tr|Q53F64|Q53F64_HUMAN	tr|D6R9P3|D6R9P3_HUMAN;tr|D6RD18|D6RD18_HUMAN;tr|B4DMY3|B4DMY3_HUMAN;tr|D6RBZ0|D6RBZ0_HUMAN;tr|Q53F64|Q53F64_HUMAN	2;2;2;2;2	1;1;1;1;1	1;1;1;1;1	>tr|D6R9P3|D6R9P3_HUMAN Heterogeneous nuclear ribonucleoprotein A/B OS=Homo sapiens GN=HNRNPAB PE=1 SV=1;>tr|D6RD18|D6RD18_HUMAN Heterogeneous nuclear ribonucleoprotein A/B OS=Homo sapiens GN=HNRNPAB PE=1 SV=1;>tr|B4DMY3|B4DMY3_HUMAN cDNA FLJ60713, highly	5	2	1	1	1	1	0	1	1	0	0	1	1	0	1	2	1	1	0	1	1	0	0	1	1	0	1	1	1	1	0	1	1	0	0	1	1	0	1	1	8.6	5	5	30.302
tr|F5H895|F5H895_HUMAN;tr|F5GXX5|F5GXX5_HUMAN;tr|Q53G02|Q53G02_HUMAN;sp|P61803|DAD1_HUMAN	tr|F5H895|F5H895_HUMAN;tr|F5GXX5|F5GXX5_HUMAN;tr|Q53G02|Q53G02_HUMAN;sp|P61803|DAD1_HUMAN	1;1;1;1	1;1;1;1	1;1;1;1	>tr|F5H895|F5H895_HUMAN Dolichyl-diphosphooligosaccharide--protein glycosyltransferase subunit DAD1 OS=Homo sapiens GN=DAD1 PE=1 SV=1;>tr|F5GXX5|F5GXX5_HUMAN Dolichyl-diphosphooligosaccharide--protein glycosyltransferase subunit DAD1 OS=Homo sapiens GN=DAD	4	1	1	1	1	1	0	1	1	0	0	1	0	0	1	1	1	1	0	1	1	0	0	1	0	0	1	1	1	1	0	1	1	0	0	1	0	0	1	1	18.5	18.5	18.5	7.2883
tr|F8VR69|F8VR69_HUMAN;tr|F8VZ45|F8VZ45_HUMAN;tr|U3KQR5|U3KQR5_HUMAN;tr|Q8TBK5|Q8TBK5_HUMAN;tr|Q8N5Z7|Q8N5Z7_HUMAN;tr|B2R4K7|B2R4K7_HUMAN;tr|A0A024RBK3|A0A024RBK3_HUMAN;sp|Q02878|RL6_HUMAN;tr|Q9HBB3|Q9HBB3_HUMAN	tr|F8VR69|F8VR69_HUMAN;tr|F8VZ45|F8VZ45_HUMAN;tr|U3KQR5|U3KQR5_HUMAN;tr|Q8TBK5|Q8TBK5_HUMAN;tr|Q8N5Z7|Q8N5Z7_HUMAN;tr|B2R4K7|B2R4K7_HUMAN;tr|A0A024RBK3|A0A024RBK3_HUMAN;sp|Q02878|RL6_HUMAN;tr|Q9HBB3|Q9HBB3_HUMAN	1;1;1;1;1;1;1;1;1	1;1;1;1;1;1;1;1;1	1;1;1;1;1;1;1;1;1	>tr|F8VR69|F8VR69_HUMAN 60S ribosomal protein L6 (Fragment) OS=Homo sapiens GN=RPL6 PE=1 SV=2;>tr|F8VZ45|F8VZ45_HUMAN 60S ribosomal protein L6 (Fragment) OS=Homo sapiens GN=RPL6 PE=1 SV=1;>tr|U3KQR5|U3KQR5_HUMAN 60S ribosomal protein L6 (Fragment) OS=Homo	9	1	1	1	1	1	0	1	1	1	0	1	0	0	0	1	1	1	0	1	1	1	0	1	0	0	0	1	1	1	0	1	1	1	0	1	0	0	0	1	14.3	14.3	14.3	7.1906
sp|P08123|CO1A2_HUMAN	sp|P08123|CO1A2_HUMAN	1	1	1	>sp|P08123|CO1A2_HUMAN Collagen alpha-2(I) chain OS=Homo sapiens GN=COL1A2 PE=1 SV=7	1	1	1	1	1	1	1	1	1	1	1	0	0	0	0	1	1	1	1	1	1	1	1	0	0	0	0	1	1	1	1	1	1	1	1	0	0	0	0	1	1.3	1.3	1.3	129.31
tr|B4DMJ6|B4DMJ6_HUMAN;sp|P36578|RL4_HUMAN;tr|Q59GY2|Q59GY2_HUMAN;tr|B4DMJ2|B4DMJ2_HUMAN;tr|H3BM89|H3BM89_HUMAN;tr|Q53G74|Q53G74_HUMAN;tr|B4DP82|B4DP82_HUMAN;tr|H3BTP7|H3BTP7_HUMAN;tr|H3BU31|H3BU31_HUMAN;tr|B4DFI6|B4DFI6_HUMAN	tr|B4DMJ6|B4DMJ6_HUMAN;sp|P36578|RL4_HUMAN;tr|Q59GY2|Q59GY2_HUMAN;tr|B4DMJ2|B4DMJ2_HUMAN;tr|H3BM89|H3BM89_HUMAN;tr|Q53G74|Q53G74_HUMAN	3;3;3;2;2;2;1;1;1;1	3;3;3;2;2;2;1;1;1;1	3;3;3;2;2;2;1;1;1;1	>tr|B4DMJ6|B4DMJ6_HUMAN cDNA FLJ50996, highly similar to 60S ribosomal protein L4 OS=Homo sapiens PE=2 SV=1;>sp|P36578|RL4_HUMAN 60S ribosomal protein L4 OS=Homo sapiens GN=RPL4 PE=1 SV=5;>tr|Q59GY2|Q59GY2_HUMAN Ribosomal protein L4 variant (Fragment) OS=H	10	3	3	3	3	1	1	0	3	0	0	0	0	1	0	3	3	1	1	0	3	0	0	0	0	1	0	3	3	1	1	0	3	0	0	0	0	1	0	3	10.1	10.1	10.1	46.012
tr|H3BSW3|H3BSW3_HUMAN;tr|H3BQF1|H3BQF1_HUMAN;tr|H3BQZ9|H3BQZ9_HUMAN;sp|P07741|APT_HUMAN;tr|Q12898|Q12898_HUMAN;tr|H3BQB1|H3BQB1_HUMAN	tr|H3BSW3|H3BSW3_HUMAN;tr|H3BQF1|H3BQF1_HUMAN;tr|H3BQZ9|H3BQZ9_HUMAN;sp|P07741|APT_HUMAN;tr|Q12898|Q12898_HUMAN;tr|H3BQB1|H3BQB1_HUMAN	2;2;2;2;1;1	2;2;2;2;1;1	2;2;2;2;1;1	>tr|H3BSW3|H3BSW3_HUMAN Adenine phosphoribosyltransferase OS=Homo sapiens GN=APRT PE=1 SV=1;>tr|H3BQF1|H3BQF1_HUMAN Adenine phosphoribosyltransferase (Fragment) OS=Homo sapiens GN=APRT PE=1 SV=2;>tr|H3BQZ9|H3BQZ9_HUMAN Adenine phosphoribosyltransferase OS=	6	2	2	2	0	0	0	2	1	0	0	0	1	0	0	1	0	0	0	2	1	0	0	0	1	0	0	1	0	0	0	2	1	0	0	0	1	0	0	1	38.1	38.1	38.1	6.9189
tr|H0Y653|H0Y653_HUMAN;tr|H0YDU4|H0YDU4_HUMAN;tr|A0PJ92|A0PJ92_HUMAN;tr|A8K9K6|A8K9K6_HUMAN;sp|O00567|NOP56_HUMAN	tr|H0Y653|H0Y653_HUMAN;tr|H0YDU4|H0YDU4_HUMAN;tr|A0PJ92|A0PJ92_HUMAN;tr|A8K9K6|A8K9K6_HUMAN;sp|O00567|NOP56_HUMAN	2;2;2;2;2	2;2;2;2;2	2;2;2;2;2	>tr|H0Y653|H0Y653_HUMAN Nucleolar protein 56 (Fragment) OS=Homo sapiens GN=NOP56 PE=1 SV=1;>tr|H0YDU4|H0YDU4_HUMAN Nucleolar protein 56 (Fragment) OS=Homo sapiens GN=NOP56 PE=1 SV=1;>tr|A0PJ92|A0PJ92_HUMAN NOP56 protein (Fragment) OS=Homo sapiens GN=NOP56	5	2	2	2	1	1	1	1	2	0	0	1	1	0	0	2	1	1	1	1	2	0	0	1	1	0	0	2	1	1	1	1	2	0	0	1	1	0	0	2	11	11	11	24.144
tr|Q6P452|Q6P452_HUMAN;sp|P09525|ANXA4_HUMAN;tr|V9HW59|V9HW59_HUMAN;tr|Q6LES2|Q6LES2_HUMAN;tr|B4E1S2|B4E1S2_HUMAN;tr|B4DDZ4|B4DDZ4_HUMAN;tr|B4DE02|B4DE02_HUMAN;tr|Q6MZI0|Q6MZI0_HUMAN;tr|Q59FK3|Q59FK3_HUMAN	tr|Q6P452|Q6P452_HUMAN;sp|P09525|ANXA4_HUMAN;tr|V9HW59|V9HW59_HUMAN;tr|Q6LES2|Q6LES2_HUMAN;tr|B4E1S2|B4E1S2_HUMAN;tr|B4DDZ4|B4DDZ4_HUMAN;tr|B4DE02|B4DE02_HUMAN	3;3;3;3;2;2;2;1;1	3;3;3;3;2;2;2;1;1	3;3;3;3;2;2;2;1;1	>tr|Q6P452|Q6P452_HUMAN Annexin OS=Homo sapiens GN=ANXA4 PE=1 SV=1;>sp|P09525|ANXA4_HUMAN Annexin A4 OS=Homo sapiens GN=ANXA4 PE=1 SV=4;>tr|V9HW59|V9HW59_HUMAN Annexin OS=Homo sapiens GN=HEL-S-274 PE=2 SV=1;>tr|Q6LES2|Q6LES2_HUMAN Annexin (Fragment) OS=Hom	9	3	3	3	0	3	0	1	3	0	0	0	2	0	0	1	0	3	0	1	3	0	0	0	2	0	0	1	0	3	0	1	3	0	0	0	2	0	0	1	13.7	13.7	13.7	33.552
sp|Q92522|H1X_HUMAN	sp|Q92522|H1X_HUMAN	2	2	2	>sp|Q92522|H1X_HUMAN Histone H1x OS=Homo sapiens GN=H1FX PE=1 SV=1	1	2	2	2	1	1	0	0	1	1	0	1	0	0	1	0	1	1	0	0	1	1	0	1	0	0	1	0	1	1	0	0	1	1	0	1	0	0	1	0	12.7	12.7	12.7	22.487
tr|A0A024R4Z6|A0A024R4Z6_HUMAN;sp|Q08945|SSRP1_HUMAN;tr|Q59GH7|Q59GH7_HUMAN	tr|A0A024R4Z6|A0A024R4Z6_HUMAN;sp|Q08945|SSRP1_HUMAN;tr|Q59GH7|Q59GH7_HUMAN	2;2;1	2;2;1	2;2;1	>tr|A0A024R4Z6|A0A024R4Z6_HUMAN Structure specific recognition protein 1, isoform CRA_a OS=Homo sapiens GN=SSRP1 PE=4 SV=1;>sp|Q08945|SSRP1_HUMAN FACT complex subunit SSRP1 OS=Homo sapiens GN=SSRP1 PE=1 SV=1;>tr|Q59GH7|Q59GH7_HUMAN Structure specific recog	3	2	2	2	1	2	0	2	2	1	0	0	0	0	0	2	1	2	0	2	2	1	0	0	0	0	0	2	1	2	0	2	2	1	0	0	0	0	0	2	3.7	3.7	3.7	81.074
tr|A0A023T787|A0A023T787_HUMAN;sp|Q9Y5S9|RBM8A_HUMAN	tr|A0A023T787|A0A023T787_HUMAN;sp|Q9Y5S9|RBM8A_HUMAN	1;1	1;1	1;1	>tr|A0A023T787|A0A023T787_HUMAN RNA binding motif protein 8A OS=Homo sapiens GN=RBM8 PE=2 SV=1;>sp|Q9Y5S9|RBM8A_HUMAN RNA-binding protein 8A OS=Homo sapiens GN=RBM8A PE=1 SV=1	2	1	1	1	0	1	0	1	1	1	0	1	0	1	0	0	0	1	0	1	1	1	0	1	0	1	0	0	0	1	0	1	1	1	0	1	0	1	0	0	6.3	6.3	6.3	19.889
tr|E9PN17|E9PN17_HUMAN;sp|O75964|ATP5L_HUMAN	tr|E9PN17|E9PN17_HUMAN;sp|O75964|ATP5L_HUMAN	1;1	1;1	1;1	>tr|E9PN17|E9PN17_HUMAN ATP synthase subunit g, mitochondrial OS=Homo sapiens GN=ATP5L PE=1 SV=1;>sp|O75964|ATP5L_HUMAN ATP synthase subunit g, mitochondrial OS=Homo sapiens GN=ATP5L PE=1 SV=3	2	1	1	1	0	1	1	1	0	0	0	0	0	1	0	0	0	1	1	1	0	0	0	0	0	1	0	0	0	1	1	1	0	0	0	0	0	1	0	0	17.1	17.1	17.1	8.4518
CON__P02754	CON__P02754	1	1	1	>P02754 SWISS-PROT:P02754 Beta-lactoglobulin - Bos taurus (Bovine).	1	1	1	1	1	1	0	1	1	1	0	1	0	1	1	0	1	1	0	1	1	1	0	1	0	1	1	0	1	1	0	1	1	1	0	1	0	1	1	0	6.8	6.8	6.8	18.281
sp|Q00610|CLH1_HUMAN;sp|P53675|CLH2_HUMAN;tr|K7EJJ5|K7EJJ5_HUMAN;tr|J3KS13|J3KS13_HUMAN	sp|Q00610|CLH1_HUMAN;sp|P53675|CLH2_HUMAN	6;3;1;1	6;3;1;1	6;3;1;1	>sp|Q00610|CLH1_HUMAN Clathrin heavy chain 1 OS=Homo sapiens GN=CLTC PE=1 SV=5;>sp|P53675|CLH2_HUMAN Clathrin heavy chain 2 OS=Homo sapiens GN=CLTCL1 PE=1 SV=2	4	6	6	6	0	0	1	0	5	0	1	0	0	0	0	3	0	0	1	0	5	0	1	0	0	0	0	3	0	0	1	0	5	0	1	0	0	0	0	3	4.7	4.7	4.7	191.61
tr|A0A024RCW3|A0A024RCW3_HUMAN;tr|Q1JQ76|Q1JQ76_HUMAN;sp|P62906|RL10A_HUMAN	tr|A0A024RCW3|A0A024RCW3_HUMAN;tr|Q1JQ76|Q1JQ76_HUMAN;sp|P62906|RL10A_HUMAN	1;1;1	1;1;1	1;1;1	>tr|A0A024RCW3|A0A024RCW3_HUMAN Ribosomal protein OS=Homo sapiens GN=RPL10A PE=3 SV=1;>tr|Q1JQ76|Q1JQ76_HUMAN Ribosomal protein (Fragment) OS=Homo sapiens GN=RPL10A PE=2 SV=1;>sp|P62906|RL10A_HUMAN 60S ribosomal protein L10a OS=Homo sapiens GN=RPL10A PE=1	3	1	1	1	1	1	0	1	1	1	0	1	0	0	0	1	1	1	0	1	1	1	0	1	0	0	0	1	1	1	0	1	1	1	0	1	0	0	0	1	9.8	9.8	9.8	15.108
sp|P05089|ARGI1_HUMAN	sp|P05089|ARGI1_HUMAN	2	2	2	>sp|P05089|ARGI1_HUMAN Arginase-1 OS=Homo sapiens GN=ARG1 PE=1 SV=2	1	2	2	2	0	2	0	1	1	1	0	0	0	1	0	2	0	2	0	1	1	1	0	0	0	1	0	2	0	2	0	1	1	1	0	0	0	1	0	2	6.2	6.2	6.2	34.735
tr|F8VVM2|F8VVM2_HUMAN;tr|Q8NCF7|Q8NCF7_HUMAN;tr|Q53HC3|Q53HC3_HUMAN;tr|B2RE88|B2RE88_HUMAN;tr|A0A024RBE8|A0A024RBE8_HUMAN;tr|A0A024RBH9|A0A024RBH9_HUMAN;sp|Q00325|MPCP_HUMAN	tr|F8VVM2|F8VVM2_HUMAN;tr|Q8NCF7|Q8NCF7_HUMAN;tr|Q53HC3|Q53HC3_HUMAN;tr|B2RE88|B2RE88_HUMAN;tr|A0A024RBE8|A0A024RBE8_HUMAN;tr|A0A024RBH9|A0A024RBH9_HUMAN;sp|Q00325|MPCP_HUMAN	1;1;1;1;1;1;1	1;1;1;1;1;1;1	1;1;1;1;1;1;1	>tr|F8VVM2|F8VVM2_HUMAN Phosphate carrier protein, mitochondrial OS=Homo sapiens GN=SLC25A3 PE=1 SV=1;>tr|Q8NCF7|Q8NCF7_HUMAN cDNA FLJ90278 fis, clone NT2RP1000325, highly similar to Phosphate carrier protein, mitochondrialprecursor OS=Homo sapiens PE=2 SV	7	1	1	1	1	1	1	1	1	0	1	1	0	0	0	1	1	1	1	1	1	0	1	1	0	0	0	1	1	1	1	1	1	0	1	1	0	0	0	1	3.7	3.7	3.7	36.161
sp|Q9NP97|DLRB1_HUMAN;sp|Q8TF09|DLRB2_HUMAN;tr|B4DFR2|B4DFR2_HUMAN;tr|H3BNG9|H3BNG9_HUMAN;tr|H3BPA0|H3BPA0_HUMAN;tr|Q7Z4M1|Q7Z4M1_HUMAN;tr|H3BQI1|H3BQI1_HUMAN;tr|B1AKR6|B1AKR6_HUMAN	sp|Q9NP97|DLRB1_HUMAN;sp|Q8TF09|DLRB2_HUMAN;tr|B4DFR2|B4DFR2_HUMAN;tr|H3BNG9|H3BNG9_HUMAN;tr|H3BPA0|H3BPA0_HUMAN;tr|Q7Z4M1|Q7Z4M1_HUMAN;tr|H3BQI1|H3BQI1_HUMAN;tr|B1AKR6|B1AKR6_HUMAN	2;2;2;1;1;1;1;1	2;2;2;1;1;1;1;1	2;2;2;1;1;1;1;1	>sp|Q9NP97|DLRB1_HUMAN Dynein light chain roadblock-type 1 OS=Homo sapiens GN=DYNLRB1 PE=1 SV=3;>sp|Q8TF09|DLRB2_HUMAN Dynein light chain roadblock-type 2 OS=Homo sapiens GN=DYNLRB2 PE=1 SV=1;>tr|B4DFR2|B4DFR2_HUMAN cDNA FLJ59194, moderately similar to Dyn	8	2	2	2	0	2	0	2	0	1	0	0	0	2	0	1	0	2	0	2	0	1	0	0	0	2	0	1	0	2	0	2	0	1	0	0	0	2	0	1	20.8	20.8	20.8	10.921
tr|B7Z8K4|B7Z8K4_HUMAN;tr|Q6ZP53|Q6ZP53_HUMAN;tr|Q6FI03|Q6FI03_HUMAN;tr|Q5U0Q1|Q5U0Q1_HUMAN;tr|Q53HH4|Q53HH4_HUMAN;tr|Q32P45|Q32P45_HUMAN;sp|Q13283|G3BP1_HUMAN	tr|B7Z8K4|B7Z8K4_HUMAN;tr|Q6ZP53|Q6ZP53_HUMAN;tr|Q6FI03|Q6FI03_HUMAN;tr|Q5U0Q1|Q5U0Q1_HUMAN;tr|Q53HH4|Q53HH4_HUMAN;tr|Q32P45|Q32P45_HUMAN;sp|Q13283|G3BP1_HUMAN	1;1;1;1;1;1;1	1;1;1;1;1;1;1	1;1;1;1;1;1;1	>tr|B7Z8K4|B7Z8K4_HUMAN cDNA FLJ51772, highly similar to Ras-GTPase-activating protein-binding protein 1 (EC 3.6.1.-) OS=Homo sapiens PE=2 SV=1;>tr|Q6ZP53|Q6ZP53_HUMAN CDNA FLJ26493 fis, clone KDN06317, highly similar to Ras-GTPase-activating protein bindi	7	1	1	1	1	1	1	1	1	1	0	0	1	1	0	1	1	1	1	1	1	1	0	0	1	1	0	1	1	1	1	1	1	1	0	0	1	1	0	1	4.6	4.6	4.6	31.511
tr|B7ZAY2|B7ZAY2_HUMAN;tr|Q5U0C3|Q5U0C3_HUMAN;tr|A8KAH9|A8KAH9_HUMAN;tr|A0A024RB87|A0A024RB87_HUMAN;sp|P62834|RAP1A_HUMAN;sp|P61224|RAP1B_HUMAN;tr|A2IRN0|A2IRN0_HUMAN;tr|F8WBC0|F8WBC0_HUMAN;tr|F5H4H0|F5H4H0_HUMAN;tr|F5GYH7|F5GYH7_HUMAN;tr|F5H077|F5H077_HUMAN;tr|F5GWU8|F5GWU8_HUMAN;tr|F5H491|F5H491_HUMAN;tr|F5H0B7|F5H0B7_HUMAN;tr|F5H500|F5H500_HUMAN;tr|F5H823|F5H823_HUMAN;tr|B7ZB78|B7ZB78_HUMAN;tr…	tr|B7ZAY2|B7ZAY2_HUMAN;tr|Q5U0C3|Q5U0C3_HUMAN;tr|A8KAH9|A8KAH9_HUMAN;tr|A0A024RB87|A0A024RB87_HUMAN;sp|P62834|RAP1A_HUMAN;sp|P61224|RAP1B_HUMAN;tr|A2IRN0|A2IRN0_HUMAN;tr|F8WBC0|F8WBC0_HUMAN;tr|F5H4H0|F5H4H0_HUMAN;tr|F5GYH7|F5GYH7_HUMAN;tr|F5H077|F5H077_HUMAN;tr|F5GWU8|F5GWU8_HUMAN;tr|F5H491|F5H491_HUMAN;tr|F5H0B7|F5H0B7_HUMAN;tr|F5H500|F5H500_HUMAN;tr|F5H823|F5H823_HUMAN;tr|B7ZB78|B7ZB78_HUMAN;tr…	2;2;2;2;2;2;2;1;1;1;1;1;1;1;1;1;1;1;1;1;1;1;1;1;1;1;1	2;2;2;2;2;2;2;1;1;1;1;1;1;1;1;1;1;1;1;1;1;1;1;1;1;1;1	2;2;2;2;2;2;2;1;1;1;1;1;1;1;1;1;1;1;1;1;1;1;1;1;1;1;1	>tr|B7ZAY2|B7ZAY2_HUMAN cDNA, FLJ79346, highly similar to Ras-related protein Rap-1b OS=Homo sapiens PE=2 SV=1;>tr|Q5U0C3|Q5U0C3_HUMAN RAP1A, member of RAS oncogene family OS=Homo sapiens PE=2 SV=1;>tr|A8KAH9|A8KAH9_HUMAN RAP1A, member of RAS oncogene fami	27	2	2	2	0	2	0	1	2	0	0	1	0	1	1	1	0	2	0	1	2	0	0	1	0	1	1	1	0	2	0	1	2	0	0	1	0	1	1	1	16.2	16.2	16.2	15.989
tr|B4DKS8|B4DKS8_HUMAN;tr|A0A024R7T3|A0A024R7T3_HUMAN;sp|P52597|HNRPF_HUMAN	tr|B4DKS8|B4DKS8_HUMAN;tr|A0A024R7T3|A0A024R7T3_HUMAN;sp|P52597|HNRPF_HUMAN	2;2;2	1;1;1	1;1;1	>tr|B4DKS8|B4DKS8_HUMAN cDNA FLJ57121, highly similar to Heterogeneous nuclear ribonucleoprotein F OS=Homo sapiens PE=2 SV=1;>tr|A0A024R7T3|A0A024R7T3_HUMAN Heterogeneous nuclear ribonucleoprotein F, isoform CRA_a OS=Homo sapiens GN=HNRPF PE=4 SV=1;>sp|P52	3	2	1	1	1	2	1	0	1	0	1	0	1	0	0	2	1	1	0	0	1	0	1	0	0	0	0	1	1	1	0	0	1	0	1	0	0	0	0	1	10.1	5	5	37.255
tr|B3KWD9|B3KWD9_HUMAN;tr|Q7Z531|Q7Z531_HUMAN;tr|Q7Z4Y4|Q7Z4Y4_HUMAN;sp|Q9UIJ7|KAD3_HUMAN	tr|B3KWD9|B3KWD9_HUMAN;tr|Q7Z531|Q7Z531_HUMAN;tr|Q7Z4Y4|Q7Z4Y4_HUMAN;sp|Q9UIJ7|KAD3_HUMAN	2;2;2;2	2;2;2;2	2;2;2;2	>tr|B3KWD9|B3KWD9_HUMAN cDNA FLJ42834 fis, clone BRCAN2019002, highly similar to GTP:AMP phosphotransferase mitochondrial (EC 2.7.4.10) OS=Homo sapiens PE=2 SV=1;>tr|Q7Z531|Q7Z531_HUMAN GTP:AMP phosphotransferase AK3, mitochondrial OS=Homo sapiens GN=AK3 P	4	2	2	2	1	2	0	1	1	1	0	0	0	1	1	2	1	2	0	1	1	1	0	0	0	1	1	2	1	2	0	1	1	1	0	0	0	1	1	2	15.9	15.9	15.9	18.178
tr|H3BND3|H3BND3_HUMAN;tr|B2R6U8|B2R6U8_HUMAN;tr|A0A024R6W2|A0A024R6W2_HUMAN;sp|O43809|CPSF5_HUMAN;tr|H3BV41|H3BV41_HUMAN;tr|Q5HYH5|Q5HYH5_HUMAN	tr|H3BND3|H3BND3_HUMAN;tr|B2R6U8|B2R6U8_HUMAN;tr|A0A024R6W2|A0A024R6W2_HUMAN;sp|O43809|CPSF5_HUMAN;tr|H3BV41|H3BV41_HUMAN;tr|Q5HYH5|Q5HYH5_HUMAN	2;2;2;2;1;1	2;2;2;2;1;1	2;2;2;2;1;1	>tr|H3BND3|H3BND3_HUMAN Cleavage and polyadenylation-specificity factor subunit 5 (Fragment) OS=Homo sapiens GN=NUDT21 PE=1 SV=2;>tr|B2R6U8|B2R6U8_HUMAN cDNA, FLJ93125, highly similar to Homo sapiens cleavage and polyadenylation specific factor 5, 25 kDa(C	6	2	2	2	2	1	0	2	0	2	0	0	0	2	0	2	2	1	0	2	0	2	0	0	0	2	0	2	2	1	0	2	0	2	0	0	0	2	0	2	14.1	14.1	14.1	17.13
tr|A0A024QZ42|A0A024QZ42_HUMAN;tr|Q53FC3|Q53FC3_HUMAN;sp|O75340|PDCD6_HUMAN;tr|H0Y9X3|H0Y9X3_HUMAN	tr|A0A024QZ42|A0A024QZ42_HUMAN;tr|Q53FC3|Q53FC3_HUMAN;sp|O75340|PDCD6_HUMAN;tr|H0Y9X3|H0Y9X3_HUMAN	2;2;2;1	2;2;2;1	2;2;2;1	>tr|A0A024QZ42|A0A024QZ42_HUMAN HCG1985580, isoform CRA_c OS=Homo sapiens GN=hCG_1985580 PE=4 SV=1;>tr|Q53FC3|Q53FC3_HUMAN Programmed cell death 6 variant (Fragment) OS=Homo sapiens PE=2 SV=1;>sp|O75340|PDCD6_HUMAN Programmed cell death protein 6 OS=Homo s	4	2	2	2	1	2	0	2	0	0	0	0	0	2	0	2	1	2	0	2	0	0	0	0	0	2	0	2	1	2	0	2	0	0	0	0	0	2	0	2	19.8	19.8	19.8	14.45
tr|A0A024RBH7|A0A024RBH7_HUMAN;tr|G5E972|G5E972_HUMAN;tr|A0A024RBE7|A0A024RBE7_HUMAN;sp|P42167|LAP2B_HUMAN;sp|P42166|LAP2A_HUMAN;tr|Q59G12|Q59G12_HUMAN;tr|H0YJH7|H0YJH7_HUMAN	tr|A0A024RBH7|A0A024RBH7_HUMAN;tr|G5E972|G5E972_HUMAN;tr|A0A024RBE7|A0A024RBE7_HUMAN;sp|P42167|LAP2B_HUMAN;sp|P42166|LAP2A_HUMAN;tr|Q59G12|Q59G12_HUMAN	3;3;3;3;3;2;1	3;3;3;3;3;2;1	3;3;3;3;3;2;1	>tr|A0A024RBH7|A0A024RBH7_HUMAN Thymopoietin, isoform CRA_a OS=Homo sapiens GN=TMPO PE=4 SV=1;>tr|G5E972|G5E972_HUMAN Thymopentin OS=Homo sapiens GN=TMPO PE=1 SV=1;>tr|A0A024RBE7|A0A024RBE7_HUMAN Thymopoietin, isoform CRA_c OS=Homo sapiens GN=TMPO PE=4 SV=	7	3	3	3	3	2	0	0	1	2	0	0	0	1	0	1	3	2	0	0	1	2	0	0	0	1	0	1	3	2	0	0	1	2	0	0	0	1	0	1	12.8	12.8	12.8	38.737
tr|Q5TBU5|Q5TBU5_HUMAN;sp|Q15847|ADIRF_HUMAN	tr|Q5TBU5|Q5TBU5_HUMAN;sp|Q15847|ADIRF_HUMAN	1;1	1;1	1;1	>tr|Q5TBU5|Q5TBU5_HUMAN HCG1773630 OS=Homo sapiens GN=hCG_1773630 PE=2 SV=1;>sp|Q15847|ADIRF_HUMAN Adipogenesis regulatory factor OS=Homo sapiens GN=ADIRF PE=1 SV=1	2	1	1	1	0	1	0	1	0	0	0	1	0	1	1	0	0	1	0	1	0	0	0	1	0	1	1	0	0	1	0	1	0	0	0	1	0	1	1	0	18.4	18.4	18.4	7.8547
tr|A0A024R326|A0A024R326_HUMAN;sp|P47914|RL29_HUMAN;tr|Q6IPI1|Q6IPI1_HUMAN	tr|A0A024R326|A0A024R326_HUMAN;sp|P47914|RL29_HUMAN;tr|Q6IPI1|Q6IPI1_HUMAN	1;1;1	1;1;1	1;1;1	>tr|A0A024R326|A0A024R326_HUMAN Ribosomal protein L29, isoform CRA_a OS=Homo sapiens GN=RPL29 PE=4 SV=1;>sp|P47914|RL29_HUMAN 60S ribosomal protein L29 OS=Homo sapiens GN=RPL29 PE=1 SV=2;>tr|Q6IPI1|Q6IPI1_HUMAN Ribosomal protein L29 OS=Homo sapiens GN=RPL2	3	1	1	1	1	1	1	1	1	1	1	0	0	1	0	1	1	1	1	1	1	1	1	0	0	1	0	1	1	1	1	1	1	1	1	0	0	1	0	1	9.6	9.6	9.6	17.553
tr|A8K0T9|A8K0T9_HUMAN;tr|A0A024R0E5|A0A024R0E5_HUMAN;sp|P52907|CAZA1_HUMAN;tr|C9JUG7|C9JUG7_HUMAN;tr|F8W9N7|F8W9N7_HUMAN;tr|Q53GE2|Q53GE2_HUMAN;tr|Q53GC7|Q53GC7_HUMAN;tr|A4D0V4|A4D0V4_HUMAN;sp|P47755|CAZA2_HUMAN	tr|A8K0T9|A8K0T9_HUMAN;tr|A0A024R0E5|A0A024R0E5_HUMAN;sp|P52907|CAZA1_HUMAN;tr|C9JUG7|C9JUG7_HUMAN;tr|F8W9N7|F8W9N7_HUMAN;tr|Q53GE2|Q53GE2_HUMAN;tr|Q53GC7|Q53GC7_HUMAN;tr|A4D0V4|A4D0V4_HUMAN;sp|P47755|CAZA2_HUMAN	2;2;2;1;1;1;1;1;1	2;2;2;1;1;1;1;1;1	2;2;2;1;1;1;1;1;1	>tr|A8K0T9|A8K0T9_HUMAN cDNA FLJ75422, highly similar to Homo sapiens capping protein (actin filament) muscle Z-line, alpha 1, mRNA OS=Homo sapiens PE=2 SV=1;>tr|A0A024R0E5|A0A024R0E5_HUMAN Capping protein (Actin filament) muscle Z-line, alpha 1, isoform C	9	2	2	2	0	2	0	1	1	0	0	1	0	1	0	2	0	2	0	1	1	0	0	1	0	1	0	2	0	2	0	1	1	0	0	1	0	1	0	2	9.1	9.1	9.1	32.908
tr|Q9BZ93|Q9BZ93_HUMAN;tr|G3V3U4|G3V3U4_HUMAN;tr|G3V3I1|G3V3I1_HUMAN;tr|G3V295|G3V295_HUMAN;sp|P60900|PSA6_HUMAN;tr|G3V5Z7|G3V5Z7_HUMAN	tr|Q9BZ93|Q9BZ93_HUMAN;tr|G3V3U4|G3V3U4_HUMAN;tr|G3V3I1|G3V3I1_HUMAN;tr|G3V295|G3V295_HUMAN;sp|P60900|PSA6_HUMAN;tr|G3V5Z7|G3V5Z7_HUMAN	1;1;1;1;1;1	1;1;1;1;1;1	1;1;1;1;1;1	>tr|Q9BZ93|Q9BZ93_HUMAN Prosomal P27K protein (Fragment) OS=Homo sapiens GN=PSMA6 PE=4 SV=1;>tr|G3V3U4|G3V3U4_HUMAN Proteasome subunit alpha type OS=Homo sapiens GN=PSMA6 PE=1 SV=1;>tr|G3V3I1|G3V3I1_HUMAN Proteasome subunit alpha type OS=Homo sapiens GN=PS	6	1	1	1	1	1	1	1	1	1	1	1	0	1	0	1	1	1	1	1	1	1	1	1	0	1	0	1	1	1	1	1	1	1	1	1	0	1	0	1	22.4	22.4	22.4	6.2002
tr|B4DPJ2|B4DPJ2_HUMAN;tr|Q6ICS0|Q6ICS0_HUMAN;tr|Q5T0G8|Q5T0G8_HUMAN;sp|P50995|ANX11_HUMAN;tr|Q59EP1|Q59EP1_HUMAN;tr|B7Z6L0|B7Z6L0_HUMAN;tr|H0Y6E1|H0Y6E1_HUMAN	tr|B4DPJ2|B4DPJ2_HUMAN;tr|Q6ICS0|Q6ICS0_HUMAN;tr|Q5T0G8|Q5T0G8_HUMAN;sp|P50995|ANX11_HUMAN;tr|Q59EP1|Q59EP1_HUMAN;tr|B7Z6L0|B7Z6L0_HUMAN	3;3;3;3;3;3;1	3;3;3;3;3;3;1	3;3;3;3;3;3;1	>tr|B4DPJ2|B4DPJ2_HUMAN Annexin OS=Homo sapiens PE=2 SV=1;>tr|Q6ICS0|Q6ICS0_HUMAN Annexin (Fragment) OS=Homo sapiens GN=ANXA11 PE=2 SV=1;>tr|Q5T0G8|Q5T0G8_HUMAN Annexin OS=Homo sapiens GN=ANXA11 PE=2 SV=1;>sp|P50995|ANX11_HUMAN Annexin A11 OS=Homo sapiens	7	3	3	3	1	1	0	1	2	0	0	0	1	0	0	3	1	1	0	1	2	0	0	0	1	0	0	3	1	1	0	1	2	0	0	0	1	0	0	3	7.8	7.8	7.8	45.597
tr|Q49AN9|Q49AN9_HUMAN;tr|F5H013|F5H013_HUMAN;sp|P62308|RUXG_HUMAN;sp|A8MWD9|RUXGL_HUMAN	tr|Q49AN9|Q49AN9_HUMAN;tr|F5H013|F5H013_HUMAN;sp|P62308|RUXG_HUMAN;sp|A8MWD9|RUXGL_HUMAN	1;1;1;1	1;1;1;1	1;1;1;1	>tr|Q49AN9|Q49AN9_HUMAN SNRPG protein OS=Homo sapiens GN=SNRPG PE=2 SV=1;>tr|F5H013|F5H013_HUMAN Small nuclear ribonucleoprotein G OS=Homo sapiens GN=SNRPG PE=4 SV=1;>sp|P62308|RUXG_HUMAN Small nuclear ribonucleoprotein G OS=Homo sapiens GN=SNRPG PE=1 SV=1	4	1	1	1	0	1	0	1	1	1	0	0	0	1	0	1	0	1	0	1	1	1	0	0	0	1	0	1	0	1	0	1	1	1	0	0	0	1	0	1	18.8	18.8	18.8	7.1013
tr|B4DUR8|B4DUR8_HUMAN;tr|B3KX11|B3KX11_HUMAN;tr|Q2TU64|Q2TU64_HUMAN;sp|P49368|TCPG_HUMAN;tr|Q59H77|Q59H77_HUMAN	tr|B4DUR8|B4DUR8_HUMAN;tr|B3KX11|B3KX11_HUMAN;tr|Q2TU64|Q2TU64_HUMAN;sp|P49368|TCPG_HUMAN;tr|Q59H77|Q59H77_HUMAN	2;2;2;2;2	2;2;2;2;2	2;2;2;2;2	>tr|B4DUR8|B4DUR8_HUMAN T-complex protein 1 subunit gamma OS=Homo sapiens GN=CCT3 PE=1 SV=1;>tr|B3KX11|B3KX11_HUMAN T-complex protein 1 subunit gamma OS=Homo sapiens PE=2 SV=1;>tr|Q2TU64|Q2TU64_HUMAN T-complex protein 1 subunit gamma OS=Homo sapiens PE=2 S	5	2	2	2	1	1	0	1	2	0	0	0	0	0	0	2	1	1	0	1	2	0	0	0	0	0	0	2	1	1	0	1	2	0	0	0	0	0	0	2	4.4	4.4	4.4	55.674
tr|G3V0E5|G3V0E5_HUMAN;tr|A8K6Q8|A8K6Q8_HUMAN;sp|P02786|TFR1_HUMAN;tr|B7Z2I6|B7Z2I6_HUMAN	tr|G3V0E5|G3V0E5_HUMAN;tr|A8K6Q8|A8K6Q8_HUMAN;sp|P02786|TFR1_HUMAN;tr|B7Z2I6|B7Z2I6_HUMAN	4;4;4;2	4;4;4;2	4;4;4;2	>tr|G3V0E5|G3V0E5_HUMAN Transferrin receptor (P90, CD71), isoform CRA_c OS=Homo sapiens GN=TFRC PE=1 SV=1;>tr|A8K6Q8|A8K6Q8_HUMAN cDNA FLJ75881, highly similar to Homo sapiens transferrin receptor (p90, CD71) (TFRC), mRNA OS=Homo sapiens PE=2 SV=1;>sp|P027	4	4	4	4	0	0	0	0	4	0	0	0	0	0	0	3	0	0	0	0	4	0	0	0	0	0	0	3	0	0	0	0	4	0	0	0	0	0	0	3	7.2	7.2	7.2	75.963
tr|Q8MHQ0|Q8MHQ0_HUMAN;tr|U6EFX2|U6EFX2_HUMAN;tr|S5UF44|S5UF44_HUMAN;tr|S0F3J5|S0F3J5_HUMAN;tr|S0F3I7|S0F3I7_HUMAN;tr|S0F159|S0F159_HUMAN;tr|S0F0N0|S0F0N0_HUMAN;tr|Q9TQ60|Q9TQ60_HUMAN;tr|Q95IE2|Q95IE2_HUMAN;tr|Q45FY1|Q45FY1_HUMAN;tr|N1NVB0|N1NVB0_HUMAN;tr|N1NV00|N1NV00_HUMAN;tr|N1NTB2|N1NTB2_HUMAN;tr|L0TE80|L0TE80_HUMAN;tr|H8WV65|H8WV65_HUMAN;tr|H2A0A5|H2A0A5_HUMAN;tr|G9HRQ2|G9HRQ2_HUMAN;tr|F8SY6…	tr|Q8MHQ0|Q8MHQ0_HUMAN;tr|U6EFX2|U6EFX2_HUMAN;tr|S5UF44|S5UF44_HUMAN;tr|S0F3J5|S0F3J5_HUMAN;tr|S0F3I7|S0F3I7_HUMAN;tr|S0F159|S0F159_HUMAN;tr|S0F0N0|S0F0N0_HUMAN;tr|Q9TQ60|Q9TQ60_HUMAN;tr|Q95IE2|Q95IE2_HUMAN;tr|Q45FY1|Q45FY1_HUMAN;tr|N1NVB0|N1NVB0_HUMAN;tr|N1NV00|N1NV00_HUMAN;tr|N1NTB2|N1NTB2_HUMAN;tr|L0TE80|L0TE80_HUMAN;tr|H8WV65|H8WV65_HUMAN;tr|H2A0A5|H2A0A5_HUMAN;tr|G9HRQ2|G9HRQ2_HUMAN;tr|F8SY6…	2;2;2;2;2;2;2;2;2;2;2;2;2;2;2;2;2;2;2;2;2;2;2;2;2;2;2;2;2;2;2;2;2;2;2;2;2;2;2;2;2;1;1;1;1;1;1;1;1;1;1;1	1;1;1;1;1;1;1;1;1;1;1;1;1;1;1;1;1;1;1;1;1;1;1;1;1;1;1;1;1;1;1;1;1;1;1;1;1;1;1;1;1;1;1;1;1;1;1;1;1;1;1;1	1;1;1;1;1;1;1;1;1;1;1;1;1;1;1;1;1;1;1;1;1;1;1;1;1;1;1;1;1;1;1;1;1;1;1;1;1;1;1;1;1;1;1;1;1;1;1;1;1;1;1;1	>tr|Q8MHQ0|Q8MHQ0_HUMAN MHC class II antigen (Fragment) OS=Homo sapiens GN=HLA-DRB1 PE=4 SV=1;>tr|U6EFX2|U6EFX2_HUMAN MHC class II antigen (Fragment) OS=Homo sapiens GN=HLA-DRB1 PE=4 SV=1;>tr|S5UF44|S5UF44_HUMAN MHC class II antigen (Fragment) OS=Homo sapi	52	2	1	1	0	0	0	2	0	0	0	0	0	0	0	2	0	0	0	1	0	0	0	0	0	0	0	1	0	0	0	1	0	0	0	0	0	0	0	1	26.1	11.4	11.4	10.555
tr|B2R8A2|B2R8A2_HUMAN;tr|A0A024R7M0|A0A024R7M0_HUMAN;sp|Q9BVK6|TMED9_HUMAN	tr|B2R8A2|B2R8A2_HUMAN;tr|A0A024R7M0|A0A024R7M0_HUMAN;sp|Q9BVK6|TMED9_HUMAN	1;1;1	1;1;1	1;1;1	>tr|B2R8A2|B2R8A2_HUMAN cDNA, FLJ93804, highly similar to Homo sapiens gp25L2 protein (HSGP25L2G), mRNA OS=Homo sapiens PE=2 SV=1;>tr|A0A024R7M0|A0A024R7M0_HUMAN Transmembrane emp24 protein transport domain containing 9, isoform CRA_a OS=Homo sapiens GN=TM	3	1	1	1	0	1	0	1	1	1	0	1	0	1	0	1	0	1	0	1	1	1	0	1	0	1	0	1	0	1	0	1	1	1	0	1	0	1	0	1	5.1	5.1	5.1	25.077
tr|Q75L79|Q75L79_HUMAN;sp|O15551|CLD3_HUMAN	tr|Q75L79|Q75L79_HUMAN;sp|O15551|CLD3_HUMAN	2;2	2;2	2;2	>tr|Q75L79|Q75L79_HUMAN Claudin OS=Homo sapiens GN=CLDN3 PE=2 SV=1;>sp|O15551|CLD3_HUMAN Claudin-3 OS=Homo sapiens GN=CLDN3 PE=1 SV=1	2	2	2	2	0	1	0	1	2	0	0	0	0	0	0	1	0	1	0	1	2	0	0	0	0	0	0	1	0	1	0	1	2	0	0	0	0	0	0	1	11.8	11.8	11.8	23.318
tr|V9HW80|V9HW80_HUMAN;sp|P55072|TERA_HUMAN;tr|Q9NTC4|Q9NTC4_HUMAN;tr|Q0IIN5|Q0IIN5_HUMAN;tr|Q96IF9|Q96IF9_HUMAN;tr|C9JUP7|C9JUP7_HUMAN;tr|C9IZA5|C9IZA5_HUMAN;tr|Q9HAP0|Q9HAP0_HUMAN;tr|Q9HAP1|Q9HAP1_HUMAN	tr|V9HW80|V9HW80_HUMAN;sp|P55072|TERA_HUMAN;tr|Q9NTC4|Q9NTC4_HUMAN;tr|Q0IIN5|Q0IIN5_HUMAN;tr|Q96IF9|Q96IF9_HUMAN	3;3;2;2;2;1;1;1;1	3;3;2;2;2;1;1;1;1	3;3;2;2;2;1;1;1;1	>tr|V9HW80|V9HW80_HUMAN Epididymis luminal protein 220 OS=Homo sapiens GN=HEL-S-70 PE=2 SV=1;>sp|P55072|TERA_HUMAN Transitional endoplasmic reticulum ATPase OS=Homo sapiens GN=VCP PE=1 SV=4;>tr|Q9NTC4|Q9NTC4_HUMAN Putative uncharacterized protein DKFZp434K	9	3	3	3	0	0	0	0	2	0	0	0	0	0	0	3	0	0	0	0	2	0	0	0	0	0	0	3	0	0	0	0	2	0	0	0	0	0	0	3	4.8	4.8	4.8	89.321
tr|H7C367|H7C367_HUMAN;tr|C9JYS8|C9JYS8_HUMAN;tr|A8K525|A8K525_HUMAN;sp|Q15233|NONO_HUMAN	tr|H7C367|H7C367_HUMAN;tr|C9JYS8|C9JYS8_HUMAN;tr|A8K525|A8K525_HUMAN;sp|Q15233|NONO_HUMAN	1;1;1;1	1;1;1;1	1;1;1;1	>tr|H7C367|H7C367_HUMAN Non-POU domain-containing octamer-binding protein (Fragment) OS=Homo sapiens GN=NONO PE=1 SV=2;>tr|C9JYS8|C9JYS8_HUMAN Non-POU domain-containing octamer-binding protein (Fragment) OS=Homo sapiens GN=NONO PE=1 SV=2;>tr|A8K525|A8K525_	4	1	1	1	0	1	0	0	1	1	1	0	0	0	1	1	0	1	0	0	1	1	1	0	0	0	1	1	0	1	0	0	1	1	1	0	0	0	1	1	6	6	6	28.09
tr|B7XGC2|B7XGC2_HUMAN;tr|Q9TPQ6|Q9TPQ6_HUMAN;tr|E1Y6P6|E1Y6P6_HUMAN;tr|X5JZ45|X5JZ45_HUMAN;tr|W8YSA8|W8YSA8_HUMAN;tr|W8FKE1|W8FKE1_HUMAN;tr|W1ICE9|W1ICE9_HUMAN;tr|V6CI97|V6CI97_HUMAN;tr|U3MLI1|U3MLI1_HUMAN;tr|S5FMM0|S5FMM0_HUMAN;tr|S5DU12|S5DU12_HUMAN;tr|S5DU09|S5DU09_HUMAN;tr|S5DU05|S5DU05_HUMAN;tr|S5DU01|S5DU01_HUMAN;tr|S5DN76|S5DN76_HUMAN;tr|S5DN70|S5DN70_HUMAN;tr|S5DN66|S5DN66_HUMAN;tr|S5DLG…	tr|B7XGC2|B7XGC2_HUMAN;tr|Q9TPQ6|Q9TPQ6_HUMAN;tr|E1Y6P6|E1Y6P6_HUMAN;tr|X5JZ45|X5JZ45_HUMAN;tr|W8YSA8|W8YSA8_HUMAN;tr|W8FKE1|W8FKE1_HUMAN;tr|W1ICE9|W1ICE9_HUMAN;tr|V6CI97|V6CI97_HUMAN;tr|U3MLI1|U3MLI1_HUMAN;tr|S5FMM0|S5FMM0_HUMAN;tr|S5DU12|S5DU12_HUMAN;tr|S5DU09|S5DU09_HUMAN;tr|S5DU05|S5DU05_HUMAN;tr|S5DU01|S5DU01_HUMAN;tr|S5DN76|S5DN76_HUMAN;tr|S5DN70|S5DN70_HUMAN;tr|S5DN66|S5DN66_HUMAN;tr|S5DLG…	5;4;3;3;3;3;3;3;3;3;3;3;3;3;3;3;3;3;3;3;3;3;3;3;3;3;3;3;3;3;3;3;3;3;3;3;3;3;3;3;3;3;3;3;3;3;3;3;3;3;3;3;3;3;3;3;3;3;3;3;3;3;3;3;3;3;3;3;3;3;3;3;3;3;3;3;3;3;3;3;3;3;3;3;3;3;3;3;3;3;3;3;3;3;3;3;3;3;3;3;3;3;3;3;3;3;3;3;3;3;3;3;3;3;3;3;3;3;3;3;3;3;3;3;3;3;3;3;3;3;3;3;3;3;3;3;3;3;3;3;3;3;3;3;3;3;3;3;3;3;3;3;3;2;2;2;2;2;2;2;2;2;2;2;2;2;2;2;2;2;2;2	1;1;1;1;1;1;1;1;1;1;1;1;1;1;1;1;1;1;1;1;1;1;1;1;1;1;1;1;1;1;1;1;1;1;1;1;1;1;1;1;1;1;1;1;1;1;1;1;1;1;1;1;1;1;1;1;1;1;1;1;1;1;1;1;1;1;1;1;1;1;1;1;1;1;1;1;1;1;1;1;1;1;1;1;1;1;1;1;1;1;1;1;1;1;1;1;1;1;1;1;1;1;1;1;1;1;1;1;1;1;1;1;1;1;1;1;1;1;1;1;1;1;1;1;1;1;1;1;1;1;1;1;1;1;1;1;1;1;1;1;1;1;1;1;1;1;1;1;1;1;1;1;1;1;1;1;1;1;1;1;1;1;1;1;1;1;1;1;1;1;1;1	0;0;0;0;0;0;0;0;0;0;0;0;0;0;0;0;0;0;0;0;0;0;0;0;0;0;0;0;0;0;0;0;0;0;0;0;0;0;0;0;0;0;0;0;0;0;0;0;0;0;0;0;0;0;0;0;0;0;0;0;0;0;0;0;0;0;0;0;0;0;0;0;0;0;0;0;0;0;0;0;0;0;0;0;0;0;0;0;0;0;0;0;0;0;0;0;0;0;0;0;0;0;0;0;0;0;0;0;0;0;0;0;0;0;0;0;0;0;0;0;0;0;0;0;0;0;0;0;0;0;0;0;0;0;0;0;0;0;0;0;0;0;0;0;0;0;0;0;0;0;0;0;0;0;0;0;0;0;0;0;0;0;0;0;0;0;0;0;0;0;0;0	>tr|B7XGC2|B7XGC2_HUMAN MHC class I antigen (Fragment) OS=Homo sapiens GN=HLA-A PE=3 SV=1;>tr|Q9TPQ6|Q9TPQ6_HUMAN MHC class I antigen (Fragment) OS=Homo sapiens GN=HLA-A PE=3 SV=2;>tr|E1Y6P6|E1Y6P6_HUMAN MHC class I antigen (Fragment) OS=Homo sapiens GN=HL	172	5	1	0	1	1	1	2	5	0	0	2	0	0	1	3	1	1	1	1	1	0	0	0	0	0	0	1	0	0	0	0	0	0	0	0	0	0	0	0	24.5	5.1	0	31.638
tr|F8WF65|F8WF65_HUMAN;tr|F2Z2G2|F2Z2G2_HUMAN;tr|C9JZW3|C9JZW3_HUMAN;tr|A0A024R3W7|A0A024R3W7_HUMAN;sp|P24534|EF1B_HUMAN	tr|F8WF65|F8WF65_HUMAN;tr|F2Z2G2|F2Z2G2_HUMAN;tr|C9JZW3|C9JZW3_HUMAN;tr|A0A024R3W7|A0A024R3W7_HUMAN;sp|P24534|EF1B_HUMAN	1;1;1;1;1	1;1;1;1;1	1;1;1;1;1	>tr|F8WF65|F8WF65_HUMAN Elongation factor 1-beta OS=Homo sapiens GN=EEF1B2 PE=1 SV=1;>tr|F2Z2G2|F2Z2G2_HUMAN Elongation factor 1-beta OS=Homo sapiens GN=EEF1B2 PE=1 SV=1;>tr|C9JZW3|C9JZW3_HUMAN Elongation factor 1-beta (Fragment) OS=Homo sapiens GN=EEF1B2	5	1	1	1	1	1	0	1	1	0	0	0	0	0	0	1	1	1	0	1	1	0	0	0	0	0	0	1	1	1	0	1	1	0	0	0	0	0	0	1	51.7	51.7	51.7	3.1045
tr|H3BMA1|H3BMA1_HUMAN;tr|H3BUX1|H3BUX1_HUMAN;sp|Q13421|MSLN_HUMAN	tr|H3BMA1|H3BMA1_HUMAN;tr|H3BUX1|H3BUX1_HUMAN;sp|Q13421|MSLN_HUMAN	2;2;2	2;2;2	2;2;2	>tr|H3BMA1|H3BMA1_HUMAN Mesothelin (Fragment) OS=Homo sapiens GN=MSLN PE=4 SV=2;>tr|H3BUX1|H3BUX1_HUMAN Mesothelin (Fragment) OS=Homo sapiens GN=MSLN PE=4 SV=1;>sp|Q13421|MSLN_HUMAN Mesothelin OS=Homo sapiens GN=MSLN PE=1 SV=2	3	2	2	2	0	0	0	2	1	0	1	2	0	0	0	0	0	0	0	2	1	0	1	2	0	0	0	0	0	0	0	2	1	0	1	2	0	0	0	0	7.2	7.2	7.2	37.561
tr|Q53T70|Q53T70_HUMAN;sp|P61026|RAB10_HUMAN	tr|Q53T70|Q53T70_HUMAN;sp|P61026|RAB10_HUMAN	2;2	1;1	1;1	>tr|Q53T70|Q53T70_HUMAN Putative uncharacterized protein RAB10 (Fragment) OS=Homo sapiens GN=RAB10 PE=3 SV=1;>sp|P61026|RAB10_HUMAN Ras-related protein Rab-10 OS=Homo sapiens GN=RAB10 PE=1 SV=1	2	2	1	1	2	2	0	2	2	1	1	1	1	2	2	2	1	1	0	1	1	0	1	0	0	1	1	1	1	1	0	1	1	0	1	0	0	1	1	1	14	7	7	17.81
tr|Q86W20|Q86W20_HUMAN;tr|B1AN99|B1AN99_HUMAN;tr|A1A508|A1A508_HUMAN;tr|Q8N2U3|Q8N2U3_HUMAN;tr|Q7Z5F4|Q7Z5F4_HUMAN;sp|P35030|TRY3_HUMAN	tr|Q86W20|Q86W20_HUMAN;tr|B1AN99|B1AN99_HUMAN;tr|A1A508|A1A508_HUMAN;tr|Q8N2U3|Q8N2U3_HUMAN;tr|Q7Z5F4|Q7Z5F4_HUMAN;sp|P35030|TRY3_HUMAN	1;1;1;1;1;1	1;1;1;1;1;1	1;1;1;1;1;1	>tr|Q86W20|Q86W20_HUMAN Protease serine 1 (Fragment) OS=Homo sapiens GN=PRSS1 PE=3 SV=1;>tr|B1AN99|B1AN99_HUMAN Trypsin-3 (Fragment) OS=Homo sapiens GN=PRSS3 PE=3 SV=2;>tr|A1A508|A1A508_HUMAN PRSS3 protein OS=Homo sapiens GN=PRSS3 PE=2 SV=1;>tr|Q8N2U3|Q8N2	6	1	1	1	1	1	1	1	1	0	0	0	0	1	1	0	1	1	1	1	1	0	0	0	0	1	1	0	1	1	1	1	1	0	0	0	0	1	1	0	15.5	15.5	15.5	9.1665
tr|A0M8Q9|A0M8Q9_HUMAN;tr|Q8TCJ5|Q8TCJ5_HUMAN;tr|A0A075B6L1|A0A075B6L1_HUMAN;tr|A0A075B6L0|A0A075B6L0_HUMAN;tr|A0A075B6K8|A0A075B6K8_HUMAN;sp|P0CG06|LAC3_HUMAN;sp|P0CG05|LAC2_HUMAN;sp|P0CG04|LAC1_HUMAN;sp|P0CF74|LAC6_HUMAN;sp|A0M8Q6|LAC7_HUMAN;tr|Q6PJR7|Q6PJR7_HUMAN;tr|S6C4R7|S6C4R7_HUMAN;tr|S6BGF9|S6BGF9_HUMAN;sp|B9A064|IGLL5_HUMAN;tr|S6B286|S6B286_HUMAN;tr|S6AWE6|S6AWE6_HUMAN;tr|S6BAR0|S6BAR0_H…	tr|A0M8Q9|A0M8Q9_HUMAN;tr|Q8TCJ5|Q8TCJ5_HUMAN;tr|A0A075B6L1|A0A075B6L1_HUMAN;tr|A0A075B6L0|A0A075B6L0_HUMAN;tr|A0A075B6K8|A0A075B6K8_HUMAN;sp|P0CG06|LAC3_HUMAN;sp|P0CG05|LAC2_HUMAN;sp|P0CG04|LAC1_HUMAN;sp|P0CF74|LAC6_HUMAN;sp|A0M8Q6|LAC7_HUMAN;tr|Q6PJR7|Q6PJR7_HUMAN;tr|S6C4R7|S6C4R7_HUMAN;tr|S6BGF9|S6BGF9_HUMAN;sp|B9A064|IGLL5_HUMAN;tr|S6B286|S6B286_HUMAN;tr|S6AWE6|S6AWE6_HUMAN;tr|S6BAR0|S6BAR0_H…	1;1;1;1;1;1;1;1;1;1;1;1;1;1;1;1;1;1;1;1;1;1;1;1;1;1;1;1;1;1;1;1;1;1;1;1;1;1;1;1;1;1;1;1;1;1;1;1	1;1;1;1;1;1;1;1;1;1;1;1;1;1;1;1;1;1;1;1;1;1;1;1;1;1;1;1;1;1;1;1;1;1;1;1;1;1;1;1;1;1;1;1;1;1;1;1	1;1;1;1;1;1;1;1;1;1;1;1;1;1;1;1;1;1;1;1;1;1;1;1;1;1;1;1;1;1;1;1;1;1;1;1;1;1;1;1;1;1;1;1;1;1;1;1	>tr|A0M8Q9|A0M8Q9_HUMAN C1 segment protein (Fragment) OS=Homo sapiens GN=C1 segment PE=4 SV=1;>tr|Q8TCJ5|Q8TCJ5_HUMAN Putative uncharacterized protein DKFZp667J0810 (Fragment) OS=Homo sapiens GN=DKFZp667J0810 PE=2 SV=1;>tr|A0A075B6L1|A0A075B6L1_HUMAN Ig la	48	1	1	1	1	1	1	1	0	0	1	0	0	0	1	0	1	1	1	1	0	0	1	0	0	0	1	0	1	1	1	1	0	0	1	0	0	0	1	0	14.3	14.3	14.3	11.29
sp|P27348|1433T_HUMAN;tr|Q53S41|Q53S41_HUMAN;tr|B4DMT8|B4DMT8_HUMAN;tr|B4DY04|B4DY04_HUMAN;tr|E9PG15|E9PG15_HUMAN	sp|P27348|1433T_HUMAN;tr|Q53S41|Q53S41_HUMAN;tr|B4DMT8|B4DMT8_HUMAN;tr|B4DY04|B4DY04_HUMAN;tr|E9PG15|E9PG15_HUMAN	4;3;3;2;2	2;2;2;1;1	2;2;2;1;1	>sp|P27348|1433T_HUMAN 14-3-3 protein theta OS=Homo sapiens GN=YWHAQ PE=1 SV=1;>tr|Q53S41|Q53S41_HUMAN Putative uncharacterized protein YWHAQ (Fragment) OS=Homo sapiens GN=YWHAQ PE=4 SV=1;>tr|B4DMT8|B4DMT8_HUMAN cDNA FLJ52118, highly similar to 14-3-3 prot	5	4	2	2	3	1	1	2	3	2	1	0	0	2	3	3	1	0	0	0	1	0	0	0	0	1	1	1	1	0	0	0	1	0	0	0	0	1	1	1	20	16.7	16.7	27.764
tr|H0YDT6|H0YDT6_HUMAN;tr|B4DEW9|B4DEW9_HUMAN;tr|B4DMT5|B4DMT5_HUMAN;sp|O00303|EIF3F_HUMAN;tr|B3KSH1|B3KSH1_HUMAN	tr|H0YDT6|H0YDT6_HUMAN;tr|B4DEW9|B4DEW9_HUMAN;tr|B4DMT5|B4DMT5_HUMAN;sp|O00303|EIF3F_HUMAN;tr|B3KSH1|B3KSH1_HUMAN	1;1;1;1;1	1;1;1;1;1	1;1;1;1;1	>tr|H0YDT6|H0YDT6_HUMAN Eukaryotic translation initiation factor 3 subunit F (Fragment) OS=Homo sapiens GN=EIF3F PE=1 SV=1;>tr|B4DEW9|B4DEW9_HUMAN cDNA FLJ52478, highly similar to Eukaryotic translation initiation factor 3 subunit 5 OS=Homo sapiens PE=1 SV	5	1	1	1	0	1	0	1	1	0	0	0	0	1	0	1	0	1	0	1	1	0	0	0	0	1	0	1	0	1	0	1	1	0	0	0	0	1	0	1	17	17	17	10.807
tr|H7C3I1|H7C3I1_HUMAN;tr|F6VDH7|F6VDH7_HUMAN;tr|Q3KNR6|Q3KNR6_HUMAN;sp|Q8IZP2|ST134_HUMAN;tr|Q1XBU6|Q1XBU6_HUMAN;tr|B7ZA40|B7ZA40_HUMAN;tr|Q0IJ56|Q0IJ56_HUMAN;tr|B4E0U6|B4E0U6_HUMAN;sp|Q8NFI4|F10A5_HUMAN;sp|P50502|F10A1_HUMAN;tr|D6W507|D6W507_HUMAN	tr|H7C3I1|H7C3I1_HUMAN;tr|F6VDH7|F6VDH7_HUMAN;tr|Q3KNR6|Q3KNR6_HUMAN;sp|Q8IZP2|ST134_HUMAN;tr|Q1XBU6|Q1XBU6_HUMAN;tr|B7ZA40|B7ZA40_HUMAN;tr|Q0IJ56|Q0IJ56_HUMAN;tr|B4E0U6|B4E0U6_HUMAN;sp|Q8NFI4|F10A5_HUMAN;sp|P50502|F10A1_HUMAN;tr|D6W507|D6W507_HUMAN	2;2;2;2;2;2;2;2;2;2;1	2;2;2;2;2;2;2;2;2;2;1	2;2;2;2;2;2;2;2;2;2;1	>tr|H7C3I1|H7C3I1_HUMAN Hsc70-interacting protein (Fragment) OS=Homo sapiens GN=ST13 PE=4 SV=1;>tr|F6VDH7|F6VDH7_HUMAN Hsc70-interacting protein (Fragment) OS=Homo sapiens GN=ST13 PE=1 SV=1;>tr|Q3KNR6|Q3KNR6_HUMAN ST13 protein OS=Homo sapiens GN=ST13 PE=2	11	2	2	2	1	1	1	1	2	0	0	0	1	0	0	1	1	1	1	1	2	0	0	0	1	0	0	1	1	1	1	1	2	0	0	0	1	0	0	1	15.8	15.8	15.8	16.219
tr|A2A2D0|A2A2D0_HUMAN;tr|Q59G27|Q59G27_HUMAN;tr|B5BU83|B5BU83_HUMAN;sp|P16949|STMN1_HUMAN;tr|B7Z4K3|B7Z4K3_HUMAN;tr|Q96CE4|Q96CE4_HUMAN;tr|E5RGX5|E5RGX5_HUMAN;tr|B7Z4N6|B7Z4N6_HUMAN;sp|Q93045|STMN2_HUMAN	tr|A2A2D0|A2A2D0_HUMAN;tr|Q59G27|Q59G27_HUMAN;tr|B5BU83|B5BU83_HUMAN;sp|P16949|STMN1_HUMAN;tr|B7Z4K3|B7Z4K3_HUMAN;tr|Q96CE4|Q96CE4_HUMAN;tr|E5RGX5|E5RGX5_HUMAN;tr|B7Z4N6|B7Z4N6_HUMAN;sp|Q93045|STMN2_HUMAN	2;2;2;2;1;1;1;1;1	2;2;2;2;1;1;1;1;1	2;2;2;2;1;1;1;1;1	>tr|A2A2D0|A2A2D0_HUMAN Stathmin (Fragment) OS=Homo sapiens GN=STMN1 PE=1 SV=2;>tr|Q59G27|Q59G27_HUMAN Stathmin (Fragment) OS=Homo sapiens PE=2 SV=1;>tr|B5BU83|B5BU83_HUMAN Stathmin OS=Homo sapiens GN=STMN1 PE=2 SV=1;>sp|P16949|STMN1_HUMAN Stathmin OS=Homo	9	2	2	2	1	2	1	1	0	0	1	0	0	0	0	1	1	2	1	1	0	0	1	0	0	0	0	1	1	2	1	1	0	0	1	0	0	0	0	1	27.1	27.1	27.1	9.7931
tr|B5MD38|B5MD38_HUMAN;tr|F5GZQ3|F5GZQ3_HUMAN;tr|B4DDC9|B4DDC9_HUMAN;tr|B4DY96|B4DY96_HUMAN;sp|P55084|ECHB_HUMAN;tr|C9JEY0|C9JEY0_HUMAN;tr|C9JE81|C9JE81_HUMAN;tr|D6W539|D6W539_HUMAN	tr|B5MD38|B5MD38_HUMAN;tr|F5GZQ3|F5GZQ3_HUMAN;tr|B4DDC9|B4DDC9_HUMAN;tr|B4DY96|B4DY96_HUMAN;sp|P55084|ECHB_HUMAN;tr|C9JEY0|C9JEY0_HUMAN;tr|C9JE81|C9JE81_HUMAN;tr|D6W539|D6W539_HUMAN	2;2;2;2;2;1;1;1	2;2;2;2;2;1;1;1	2;2;2;2;2;1;1;1	>tr|B5MD38|B5MD38_HUMAN 3-ketoacyl-CoA thiolase OS=Homo sapiens GN=HADHB PE=1 SV=1;>tr|F5GZQ3|F5GZQ3_HUMAN 3-ketoacyl-CoA thiolase OS=Homo sapiens GN=HADHB PE=1 SV=1;>tr|B4DDC9|B4DDC9_HUMAN cDNA FLJ59448, highly similar to Trifunctional enzyme subunit beta	8	2	2	2	1	1	0	1	2	0	0	0	0	0	0	2	1	1	0	1	2	0	0	0	0	0	0	2	1	1	0	1	2	0	0	0	0	0	0	2	8.3	8.3	8.3	37.924
tr|Q53F20|Q53F20_HUMAN;sp|Q9BTT0|AN32E_HUMAN;tr|E9PPH5|E9PPH5_HUMAN;tr|Q5TB19|Q5TB19_HUMAN;tr|B4E0D5|B4E0D5_HUMAN;tr|E9PLC4|E9PLC4_HUMAN	tr|Q53F20|Q53F20_HUMAN;sp|Q9BTT0|AN32E_HUMAN;tr|E9PPH5|E9PPH5_HUMAN	3;3;2;1;1;1	3;3;2;1;1;1	3;3;2;1;1;1	>tr|Q53F20|Q53F20_HUMAN Acidic (Leucine-rich) nuclear phosphoprotein 32 family, member E variant (Fragment) OS=Homo sapiens PE=2 SV=1;>sp|Q9BTT0|AN32E_HUMAN Acidic leucine-rich nuclear phosphoprotein 32 family member E OS=Homo sapiens GN=ANP32E PE=1 SV=1;>	6	3	3	3	0	3	0	0	2	1	0	0	0	1	0	3	0	3	0	0	2	1	0	0	0	1	0	3	0	3	0	0	2	1	0	0	0	1	0	3	16.9	16.9	16.9	30.434
tr|F8W1K5|F8W1K5_HUMAN;tr|F8VXJ7|F8VXJ7_HUMAN;sp|Q9Y2B0|CNPY2_HUMAN;tr|F8W031|F8W031_HUMAN;tr|H0YI18|H0YI18_HUMAN	tr|F8W1K5|F8W1K5_HUMAN;tr|F8VXJ7|F8VXJ7_HUMAN;sp|Q9Y2B0|CNPY2_HUMAN;tr|F8W031|F8W031_HUMAN;tr|H0YI18|H0YI18_HUMAN	2;2;2;2;1	2;2;2;2;1	2;2;2;2;1	>tr|F8W1K5|F8W1K5_HUMAN Protein canopy homolog 2 (Fragment) OS=Homo sapiens GN=CNPY2 PE=4 SV=1;>tr|F8VXJ7|F8VXJ7_HUMAN Protein canopy homolog 2 (Fragment) OS=Homo sapiens GN=CNPY2 PE=4 SV=1;>sp|Q9Y2B0|CNPY2_HUMAN Protein canopy homolog 2 OS=Homo sapiens GN	5	2	2	2	1	2	0	2	2	1	0	1	0	1	0	0	1	2	0	2	2	1	0	1	0	1	0	0	1	2	0	2	2	1	0	1	0	1	0	0	25.5	25.5	25.5	11.662
sp|O43598|DNPH1_HUMAN;tr|H0Y8X4|H0Y8X4_HUMAN	sp|O43598|DNPH1_HUMAN;tr|H0Y8X4|H0Y8X4_HUMAN	2;2	2;2	2;2	>sp|O43598|DNPH1_HUMAN 2-deoxynucleoside 5-phosphate N-hydrolase 1 OS=Homo sapiens GN=DNPH1 PE=1 SV=1;>tr|H0Y8X4|H0Y8X4_HUMAN 2-deoxynucleoside 5-phosphate N-hydrolase 1 (Fragment) OS=Homo sapiens GN=DNPH1 PE=1 SV=1	2	2	2	2	2	1	1	2	0	1	0	0	0	0	0	1	2	1	1	2	0	1	0	0	0	0	0	1	2	1	1	2	0	1	0	0	0	0	0	1	19.5	19.5	19.5	19.108
tr|Q59GP7|Q59GP7_HUMAN;tr|F4ZW64|F4ZW64_HUMAN;tr|A8K590|A8K590_HUMAN;tr|F4ZW65|F4ZW65_HUMAN;tr|A0A024R7C7|A0A024R7C7_HUMAN;sp|Q12906|ILF3_HUMAN;tr|F4ZW66|F4ZW66_HUMAN;tr|K7EQR9|K7EQR9_HUMAN;tr|K7EKJ9|K7EKJ9_HUMAN;tr|B4DFG4|B4DFG4_HUMAN	tr|Q59GP7|Q59GP7_HUMAN;tr|F4ZW64|F4ZW64_HUMAN;tr|A8K590|A8K590_HUMAN;tr|F4ZW65|F4ZW65_HUMAN;tr|A0A024R7C7|A0A024R7C7_HUMAN;sp|Q12906|ILF3_HUMAN;tr|F4ZW66|F4ZW66_HUMAN;tr|K7EQR9|K7EQR9_HUMAN;tr|K7EKJ9|K7EKJ9_HUMAN;tr|B4DFG4|B4DFG4_HUMAN	2;2;2;2;2;2;2;1;1;1	2;2;2;2;2;2;2;1;1;1	2;2;2;2;2;2;2;1;1;1	>tr|Q59GP7|Q59GP7_HUMAN Interleukin enhancer binding factor 3 isoform c variant (Fragment) OS=Homo sapiens PE=2 SV=1;>tr|F4ZW64|F4ZW64_HUMAN NF90a OS=Homo sapiens PE=2 SV=1;>tr|A8K590|A8K590_HUMAN cDNA FLJ77456, highly similar to Homo sapiens interleukin e	10	2	2	2	1	2	1	0	2	0	1	0	1	0	0	1	1	2	1	0	2	0	1	0	1	0	0	1	1	2	1	0	2	0	1	0	1	0	0	1	6.7	6.7	6.7	50.105
tr|H7C1V0|H7C1V0_HUMAN;tr|H7C469|H7C469_HUMAN;tr|V9HWI3|V9HWI3_HUMAN;sp|P07339|CATD_HUMAN	tr|H7C1V0|H7C1V0_HUMAN;tr|H7C469|H7C469_HUMAN;tr|V9HWI3|V9HWI3_HUMAN;sp|P07339|CATD_HUMAN	1;1;1;1	1;1;1;1	1;1;1;1	>tr|H7C1V0|H7C1V0_HUMAN Cathepsin D light chain (Fragment) OS=Homo sapiens GN=CTSD PE=1 SV=1;>tr|H7C469|H7C469_HUMAN Uncharacterized protein (Fragment) OS=Homo sapiens PE=3 SV=1;>tr|V9HWI3|V9HWI3_HUMAN Cathepsin D (Lysosomal aspartyl peptidase), isoform CR	4	1	1	1	0	1	1	1	0	0	0	0	0	0	1	1	0	1	1	1	0	0	0	0	0	0	1	1	0	1	1	1	0	0	0	0	0	0	1	1	9.5	9.5	9.5	20.371
tr|K7ENY4|K7ENY4_HUMAN;tr|K7ERI8|K7ERI8_HUMAN;tr|A0A024R1U4|A0A024R1U4_HUMAN;sp|P51148|RAB5C_HUMAN;tr|K7ERQ8|K7ERQ8_HUMAN;tr|F8VVK3|F8VVK3_HUMAN	tr|K7ENY4|K7ENY4_HUMAN;tr|K7ERI8|K7ERI8_HUMAN;tr|A0A024R1U4|A0A024R1U4_HUMAN;sp|P51148|RAB5C_HUMAN;tr|K7ERQ8|K7ERQ8_HUMAN;tr|F8VVK3|F8VVK3_HUMAN	2;2;2;2;2;1	2;2;2;2;2;1	2;2;2;2;2;1	>tr|K7ENY4|K7ENY4_HUMAN Ras-related protein Rab-5C (Fragment) OS=Homo sapiens GN=RAB5C PE=4 SV=1;>tr|K7ERI8|K7ERI8_HUMAN Uncharacterized protein OS=Homo sapiens PE=3 SV=1;>tr|A0A024R1U4|A0A024R1U4_HUMAN RAB5C, member RAS oncogene family, isoform CRA_a OS=H	6	2	2	2	0	2	0	2	2	0	0	0	0	0	0	1	0	2	0	2	2	0	0	0	0	0	0	1	0	2	0	2	2	0	0	0	0	0	0	1	22	22	22	16.956
tr|G3V2V8|G3V2V8_HUMAN;tr|J3KMY5|J3KMY5_HUMAN;tr|Q53HV6|Q53HV6_HUMAN;tr|A0A024R6C0|A0A024R6C0_HUMAN;sp|P61916|NPC2_HUMAN;tr|H0YIZ1|H0YIZ1_HUMAN;tr|G3V3E8|G3V3E8_HUMAN;tr|E7EMS2|E7EMS2_HUMAN;tr|B4DV10|B4DV10_HUMAN;tr|G3V3D1|G3V3D1_HUMAN	tr|G3V2V8|G3V2V8_HUMAN;tr|J3KMY5|J3KMY5_HUMAN;tr|Q53HV6|Q53HV6_HUMAN;tr|A0A024R6C0|A0A024R6C0_HUMAN;sp|P61916|NPC2_HUMAN;tr|H0YIZ1|H0YIZ1_HUMAN;tr|G3V3E8|G3V3E8_HUMAN;tr|E7EMS2|E7EMS2_HUMAN;tr|B4DV10|B4DV10_HUMAN;tr|G3V3D1|G3V3D1_HUMAN	1;1;1;1;1;1;1;1;1;1	1;1;1;1;1;1;1;1;1;1	1;1;1;1;1;1;1;1;1;1	>tr|G3V2V8|G3V2V8_HUMAN Epididymal secretory protein E1 (Fragment) OS=Homo sapiens GN=NPC2 PE=1 SV=1;>tr|J3KMY5|J3KMY5_HUMAN Epididymal secretory protein E1 OS=Homo sapiens GN=NPC2 PE=1 SV=1;>tr|Q53HV6|Q53HV6_HUMAN Niemann-Pick disease, type C2 variant (Fr	10	1	1	1	0	0	0	1	1	1	0	0	1	1	0	1	0	0	0	1	1	1	0	0	1	1	0	1	0	0	0	1	1	1	0	0	1	1	0	1	13.1	13.1	13.1	13.078
tr|B7Z9R6|B7Z9R6_HUMAN;tr|B7Z437|B7Z437_HUMAN;tr|E7EQR4|E7EQR4_HUMAN;tr|B7Z5V2|B7Z5V2_HUMAN;tr|Q6NUR7|Q6NUR7_HUMAN;tr|B2R6J2|B2R6J2_HUMAN;sp|P15311|EZRI_HUMAN;tr|V9HW42|V9HW42_HUMAN	tr|B7Z9R6|B7Z9R6_HUMAN;tr|B7Z437|B7Z437_HUMAN;tr|E7EQR4|E7EQR4_HUMAN;tr|B7Z5V2|B7Z5V2_HUMAN;tr|Q6NUR7|Q6NUR7_HUMAN;tr|B2R6J2|B2R6J2_HUMAN;sp|P15311|EZRI_HUMAN;tr|V9HW42|V9HW42_HUMAN	2;2;2;2;2;2;2;1	2;2;2;2;2;2;2;1	2;2;2;2;2;2;2;1	>tr|B7Z9R6|B7Z9R6_HUMAN cDNA, FLJ78930, highly similar to Ezrin OS=Homo sapiens PE=2 SV=1;>tr|B7Z437|B7Z437_HUMAN cDNA FLJ53435, highly similar to Ezrin OS=Homo sapiens PE=2 SV=1;>tr|E7EQR4|E7EQR4_HUMAN Ezrin OS=Homo sapiens GN=EZR PE=1 SV=2;>tr|B7Z5V2|B7Z	8	2	2	2	2	1	0	1	2	0	0	1	0	1	0	0	2	1	0	1	2	0	0	1	0	1	0	0	2	1	0	1	2	0	0	1	0	1	0	0	14.5	14.5	14.5	22.468
sp|P05161|ISG15_HUMAN	sp|P05161|ISG15_HUMAN	1	1	1	>sp|P05161|ISG15_HUMAN Ubiquitin-like protein ISG15 OS=Homo sapiens GN=ISG15 PE=1 SV=5	1	1	1	1	1	1	1	1	1	0	0	1	0	1	0	1	1	1	1	1	1	0	0	1	0	1	0	1	1	1	1	1	1	0	0	1	0	1	0	1	7.9	7.9	7.9	17.887
tr|O60250|O60250_HUMAN;tr|Q6NZ55|Q6NZ55_HUMAN;tr|A8K4C8|A8K4C8_HUMAN;sp|P26373|RL13_HUMAN	tr|O60250|O60250_HUMAN;tr|Q6NZ55|Q6NZ55_HUMAN;tr|A8K4C8|A8K4C8_HUMAN;sp|P26373|RL13_HUMAN	1;1;1;1	1;1;1;1	1;1;1;1	>tr|O60250|O60250_HUMAN Ribosomal protein L13 (Fragment) OS=Homo sapiens PE=4 SV=2;>tr|Q6NZ55|Q6NZ55_HUMAN 60S ribosomal protein L13 OS=Homo sapiens GN=RPL13 PE=2 SV=1;>tr|A8K4C8|A8K4C8_HUMAN 60S ribosomal protein L13 OS=Homo sapiens GN=RPL13 PE=2 SV=1;>sp	4	1	1	1	1	1	1	1	1	1	0	0	0	1	0	1	1	1	1	1	1	1	0	0	0	1	0	1	1	1	1	1	1	1	0	0	0	1	0	1	20	20	20	7.3896
tr|R4SBI6|R4SBI6_HUMAN;sp|P07099|HYEP_HUMAN;tr|Q6FGZ3|Q6FGZ3_HUMAN	tr|R4SBI6|R4SBI6_HUMAN;sp|P07099|HYEP_HUMAN;tr|Q6FGZ3|Q6FGZ3_HUMAN	2;2;1	2;2;1	2;2;1	>tr|R4SBI6|R4SBI6_HUMAN EPHX1 OS=Homo sapiens GN=EPHX1 PE=2 SV=1;>sp|P07099|HYEP_HUMAN Epoxide hydrolase 1 OS=Homo sapiens GN=EPHX1 PE=1 SV=1;>tr|Q6FGZ3|Q6FGZ3_HUMAN EPHX1 protein (Fragment) OS=Homo sapiens GN=EPHX1 PE=2 SV=1	3	2	2	2	0	1	0	1	1	0	0	1	2	0	0	2	0	1	0	1	1	0	0	1	2	0	0	2	0	1	0	1	1	0	0	1	2	0	0	2	6.2	6.2	6.2	52.948
tr|I7HJJ0|I7HJJ0_HUMAN;tr|Q6I9V5|Q6I9V5_HUMAN;sp|P12236|ADT3_HUMAN;tr|Q59EI9|Q59EI9_HUMAN	tr|I7HJJ0|I7HJJ0_HUMAN;tr|Q6I9V5|Q6I9V5_HUMAN;sp|P12236|ADT3_HUMAN;tr|Q59EI9|Q59EI9_HUMAN	3;3;3;2	2;2;2;1	2;2;2;1	>tr|I7HJJ0|I7HJJ0_HUMAN ADP/ATP translocase 3 (Fragment) OS=Homo sapiens GN=SLC25A6 PE=1 SV=1;>tr|Q6I9V5|Q6I9V5_HUMAN SLC25A6 protein OS=Homo sapiens GN=SLC25A6 PE=2 SV=1;>sp|P12236|ADT3_HUMAN ADP/ATP translocase 3 OS=Homo sapiens GN=SLC25A6 PE=1 SV=4;>tr|	4	3	2	2	2	2	0	3	3	0	0	2	1	1	1	3	1	1	0	2	2	0	0	1	0	0	1	2	1	1	0	2	2	0	0	1	0	0	1	2	19.6	13.9	13.9	17.308
sp|Q92945|FUBP2_HUMAN;tr|M0R3J3|M0R3J3_HUMAN;tr|M0R0I5|M0R0I5_HUMAN;tr|B4DV73|B4DV73_HUMAN	sp|Q92945|FUBP2_HUMAN;tr|M0R3J3|M0R3J3_HUMAN;tr|M0R0I5|M0R0I5_HUMAN;tr|B4DV73|B4DV73_HUMAN	2;1;1;1	2;1;1;1	2;1;1;1	>sp|Q92945|FUBP2_HUMAN Far upstream element-binding protein 2 OS=Homo sapiens GN=KHSRP PE=1 SV=4;>tr|M0R3J3|M0R3J3_HUMAN Far upstream element-binding protein 2 (Fragment) OS=Homo sapiens GN=KHSRP PE=1 SV=1;>tr|M0R0I5|M0R0I5_HUMAN Far upstream element-bindi	4	2	2	2	0	2	0	0	2	0	0	0	1	0	0	2	0	2	0	0	2	0	0	0	1	0	0	2	0	2	0	0	2	0	0	0	1	0	0	2	3.5	3.5	3.5	73.114
sp|O75607|NPM3_HUMAN	sp|O75607|NPM3_HUMAN	1	1	1	>sp|O75607|NPM3_HUMAN Nucleoplasmin-3 OS=Homo sapiens GN=NPM3 PE=1 SV=3	1	1	1	1	1	1	0	1	1	1	0	0	0	1	0	1	1	1	0	1	1	1	0	0	0	1	0	1	1	1	0	1	1	1	0	0	0	1	0	1	9	9	9	19.343
tr|V9HWI0|V9HWI0_HUMAN;sp|P14550|AK1A1_HUMAN;tr|V9GYG2|V9GYG2_HUMAN;tr|V9GYP9|V9GYP9_HUMAN;tr|Q5T621|Q5T621_HUMAN	tr|V9HWI0|V9HWI0_HUMAN;sp|P14550|AK1A1_HUMAN;tr|V9GYG2|V9GYG2_HUMAN;tr|V9GYP9|V9GYP9_HUMAN;tr|Q5T621|Q5T621_HUMAN	2;2;1;1;1	2;2;1;1;1	2;2;1;1;1	>tr|V9HWI0|V9HWI0_HUMAN Epididymis secretory protein Li 6 OS=Homo sapiens GN=HEL-S-165mP PE=2 SV=1;>sp|P14550|AK1A1_HUMAN Alcohol dehydrogenase [NADP(+)] OS=Homo sapiens GN=AKR1A1 PE=1 SV=3;>tr|V9GYG2|V9GYG2_HUMAN Alcohol dehydrogenase [NADP(+)] OS=Homo sa	5	2	2	2	0	2	0	1	0	0	0	1	1	0	0	1	0	2	0	1	0	0	0	1	1	0	0	1	0	2	0	1	0	0	0	1	1	0	0	1	8.3	8.3	8.3	36.573
tr|J3KRE2|J3KRE2_HUMAN;tr|J3KTF8|J3KTF8_HUMAN;tr|V9HWE8|V9HWE8_HUMAN;sp|P52565|GDIR1_HUMAN;tr|J3QQX2|J3QQX2_HUMAN	tr|J3KRE2|J3KRE2_HUMAN;tr|J3KTF8|J3KTF8_HUMAN;tr|V9HWE8|V9HWE8_HUMAN;sp|P52565|GDIR1_HUMAN;tr|J3QQX2|J3QQX2_HUMAN	1;1;1;1;1	1;1;1;1;1	1;1;1;1;1	>tr|J3KRE2|J3KRE2_HUMAN Rho GDP-dissociation inhibitor 1 OS=Homo sapiens GN=ARHGDIA PE=1 SV=1;>tr|J3KTF8|J3KTF8_HUMAN Rho GDP-dissociation inhibitor 1 (Fragment) OS=Homo sapiens GN=ARHGDIA PE=1 SV=2;>tr|V9HWE8|V9HWE8_HUMAN Epididymis secretory sperm bindin	5	1	1	1	1	1	0	1	1	0	0	0	1	1	0	1	1	1	0	1	1	0	0	0	1	1	0	1	1	1	0	1	1	0	0	0	1	1	0	1	11.6	11.6	11.6	14.814
tr|Q567R0|Q567R0_HUMAN;sp|P07919|QCR6_HUMAN	tr|Q567R0|Q567R0_HUMAN;sp|P07919|QCR6_HUMAN	1;1	1;1	1;1	>tr|Q567R0|Q567R0_HUMAN UQCRH protein OS=Homo sapiens GN=UQCRH PE=2 SV=1;>sp|P07919|QCR6_HUMAN Cytochrome b-c1 complex subunit 6, mitochondrial OS=Homo sapiens GN=UQCRH PE=1 SV=2	2	1	1	1	1	1	0	1	0	0	0	0	0	0	1	0	1	1	0	1	0	0	0	0	0	0	1	0	1	1	0	1	0	0	0	0	0	0	1	0	21.2	21.2	21.2	9.9533
tr|A9YWT4|A9YWT4_HUMAN;tr|K7ENU8|K7ENU8_HUMAN;tr|I7L574|I7L574_HUMAN;tr|I7KDP0|I7KDP0_HUMAN;tr|G0TQY6|G0TQY6_HUMAN;tr|A0A068W6H0|A0A068W6H0_HUMAN;sp|P50895|BCAM_HUMAN	tr|A9YWT4|A9YWT4_HUMAN;tr|K7ENU8|K7ENU8_HUMAN;tr|I7L574|I7L574_HUMAN;tr|I7KDP0|I7KDP0_HUMAN;tr|G0TQY6|G0TQY6_HUMAN;tr|A0A068W6H0|A0A068W6H0_HUMAN;sp|P50895|BCAM_HUMAN	1;1;1;1;1;1;1	1;1;1;1;1;1;1	1;1;1;1;1;1;1	>tr|A9YWT4|A9YWT4_HUMAN Lutheran glycoprotein (Fragment) OS=Homo sapiens PE=4 SV=1;>tr|K7ENU8|K7ENU8_HUMAN Basal cell adhesion molecule (Fragment) OS=Homo sapiens GN=BCAM PE=1 SV=1;>tr|I7L574|I7L574_HUMAN Lutheran blood group OS=Homo sapiens GN=LU PE=4 SV=	7	1	1	1	1	1	0	1	1	1	0	1	0	0	0	0	1	1	0	1	1	1	0	1	0	0	0	0	1	1	0	1	1	1	0	1	0	0	0	0	15.8	15.8	15.8	8.162
sp|Q03252|LMNB2_HUMAN;tr|J9JID7|J9JID7_HUMAN	sp|Q03252|LMNB2_HUMAN;tr|J9JID7|J9JID7_HUMAN	2;2	2;2	2;2	>sp|Q03252|LMNB2_HUMAN Lamin-B2 OS=Homo sapiens GN=LMNB2 PE=1 SV=3;>tr|J9JID7|J9JID7_HUMAN Lamin B2, isoform CRA_a OS=Homo sapiens GN=LMNB2 PE=1 SV=1	2	2	2	2	0	2	1	1	2	0	0	0	0	1	0	1	0	2	1	1	2	0	0	0	0	1	0	1	0	2	1	1	2	0	0	0	0	1	0	1	4	4	4	67.688
tr|Q5J908|Q5J908_HUMAN;tr|Q68E05|Q68E05_HUMAN;tr|Q6FGS1|Q6FGS1_HUMAN;tr|Q53GA0|Q53GA0_HUMAN;sp|O43399|TPD54_HUMAN	tr|Q5J908|Q5J908_HUMAN;tr|Q68E05|Q68E05_HUMAN;tr|Q6FGS1|Q6FGS1_HUMAN;tr|Q53GA0|Q53GA0_HUMAN;sp|O43399|TPD54_HUMAN	2;2;2;2;2	2;2;2;2;2	2;2;2;2;2	>tr|Q5J908|Q5J908_HUMAN HCCR-binding protein 2 OS=Homo sapiens PE=2 SV=1;>tr|Q68E05|Q68E05_HUMAN Putative uncharacterized protein DKFZp686A1765 OS=Homo sapiens GN=DKFZp686A1765 PE=2 SV=1;>tr|Q6FGS1|Q6FGS1_HUMAN TPD52L2 protein OS=Homo sapiens GN=TPD52L2 PE	5	2	2	2	0	1	0	1	1	0	0	1	0	1	1	1	0	1	0	1	1	0	0	1	0	1	1	1	0	1	0	1	1	0	0	1	0	1	1	1	26.1	26.1	26.1	12.586
tr|C9JXB8|C9JXB8_HUMAN;tr|C9JNW5|C9JNW5_HUMAN;tr|V9HW01|V9HW01_HUMAN;sp|P83731|RL24_HUMAN	tr|C9JXB8|C9JXB8_HUMAN;tr|C9JNW5|C9JNW5_HUMAN;tr|V9HW01|V9HW01_HUMAN;sp|P83731|RL24_HUMAN	1;1;1;1	1;1;1;1	1;1;1;1	>tr|C9JXB8|C9JXB8_HUMAN 60S ribosomal protein L24 OS=Homo sapiens GN=RPL24 PE=1 SV=1;>tr|C9JNW5|C9JNW5_HUMAN 60S ribosomal protein L24 OS=Homo sapiens GN=RPL24 PE=1 SV=1;>tr|V9HW01|V9HW01_HUMAN Epididymis secretory protein Li 310 OS=Homo sapiens GN=HEL-S-3	4	1	1	1	1	1	0	0	1	0	0	0	0	0	0	1	1	1	0	0	1	0	0	0	0	0	0	1	1	1	0	0	1	0	0	0	0	0	0	1	10.7	10.7	10.7	14.369
sp|P48539|PCP4_HUMAN	sp|P48539|PCP4_HUMAN	1	1	1	>sp|P48539|PCP4_HUMAN Purkinje cell protein 4 OS=Homo sapiens GN=PCP4 PE=1 SV=3	1	1	1	1	0	0	0	1	0	0	0	0	0	0	0	0	0	0	0	1	0	0	0	0	0	0	0	0	0	0	0	1	0	0	0	0	0	0	0	0	16.1	16.1	16.1	6.7913
sp|Q14240|IF4A2_HUMAN;tr|E7EQG2|E7EQG2_HUMAN;tr|Q9NZE6|Q9NZE6_HUMAN;tr|Q96B07|Q96B07_HUMAN;tr|J3KSN7|J3KSN7_HUMAN	sp|Q14240|IF4A2_HUMAN;tr|E7EQG2|E7EQG2_HUMAN;tr|Q9NZE6|Q9NZE6_HUMAN;tr|Q96B07|Q96B07_HUMAN	6;5;4;3;2	2;1;1;1;1	2;1;1;1;1	>sp|Q14240|IF4A2_HUMAN Eukaryotic initiation factor 4A-II OS=Homo sapiens GN=EIF4A2 PE=1 SV=2;>tr|E7EQG2|E7EQG2_HUMAN Eukaryotic initiation factor 4A-II OS=Homo sapiens GN=EIF4A2 PE=1 SV=1;>tr|Q9NZE6|Q9NZE6_HUMAN BM-010 OS=Homo sapiens GN=EIF4A2 PE=1 SV=1;	5	6	2	2	3	5	3	6	6	3	2	0	2	1	2	6	1	2	1	2	2	0	0	0	0	0	0	2	1	2	1	2	2	0	0	0	0	0	0	2	18.4	6.1	6.1	46.402
tr|Q53GD8|Q53GD8_HUMAN;sp|Q00688|FKBP3_HUMAN	tr|Q53GD8|Q53GD8_HUMAN;sp|Q00688|FKBP3_HUMAN	2;2	2;2	2;2	>tr|Q53GD8|Q53GD8_HUMAN Peptidyl-prolyl cis-trans isomerase (Fragment) OS=Homo sapiens PE=2 SV=1;>sp|Q00688|FKBP3_HUMAN Peptidyl-prolyl cis-trans isomerase FKBP3 OS=Homo sapiens GN=FKBP3 PE=1 SV=1	2	2	2	2	1	1	0	1	2	0	0	0	1	0	0	2	1	1	0	1	2	0	0	0	1	0	0	2	1	1	0	1	2	0	0	0	1	0	0	2	11.6	11.6	11.6	25.204
tr|E5RGH3|E5RGH3_HUMAN;tr|E5RH24|E5RH24_HUMAN;tr|E5RJB9|E5RJB9_HUMAN;tr|B1ANR1|B1ANR1_HUMAN;tr|H0YBN4|H0YBN4_HUMAN;tr|A0A024R9E2|A0A024R9E2_HUMAN;tr|E7EQV3|E7EQV3_HUMAN;tr|B4DZW4|B4DZW4_HUMAN;tr|E7ERJ7|E7ERJ7_HUMAN;tr|B4DQX0|B4DQX0_HUMAN;tr|B1ANR0|B1ANR0_HUMAN;tr|B3KT93|B3KT93_HUMAN;tr|A0A024R9C1|A0A024R9C1_HUMAN;sp|P11940|PABP1_HUMAN;sp|Q13310|PABP4_HUMAN;tr|Q6IQ30|Q6IQ30_HUMAN;tr|E5RHG7|E5RHG7_…	tr|E5RGH3|E5RGH3_HUMAN;tr|E5RH24|E5RH24_HUMAN;tr|E5RJB9|E5RJB9_HUMAN;tr|B1ANR1|B1ANR1_HUMAN;tr|H0YBN4|H0YBN4_HUMAN;tr|A0A024R9E2|A0A024R9E2_HUMAN;tr|E7EQV3|E7EQV3_HUMAN;tr|B4DZW4|B4DZW4_HUMAN;tr|E7ERJ7|E7ERJ7_HUMAN;tr|B4DQX0|B4DQX0_HUMAN;tr|B1ANR0|B1ANR0_HUMAN;tr|B3KT93|B3KT93_HUMAN;tr|A0A024R9C1|A0A024R9C1_HUMAN;sp|P11940|PABP1_HUMAN;sp|Q13310|PABP4_HUMAN;tr|Q6IQ30|Q6IQ30_HUMAN;tr|E5RHG7|E5RHG7_…	2;2;2;2;2;2;2;2;2;2;2;2;2;2;2;2;1;1	2;2;2;2;2;2;2;2;2;2;2;2;2;2;2;2;1;1	2;2;2;2;2;2;2;2;2;2;2;2;2;2;2;2;1;1	>tr|E5RGH3|E5RGH3_HUMAN Polyadenylate-binding protein 1 (Fragment) OS=Homo sapiens GN=PABPC1 PE=1 SV=1;>tr|E5RH24|E5RH24_HUMAN Polyadenylate-binding protein 1 (Fragment) OS=Homo sapiens GN=PABPC1 PE=1 SV=1;>tr|E5RJB9|E5RJB9_HUMAN Polyadenylate-binding prot	18	2	2	2	0	1	0	2	2	0	0	1	0	1	0	1	0	1	0	2	2	0	0	1	0	1	0	1	0	1	0	2	2	0	0	1	0	1	0	1	25.9	25.9	25.9	12.203
tr|A0A024R952|A0A024R952_HUMAN;sp|Q13835|PKP1_HUMAN	tr|A0A024R952|A0A024R952_HUMAN;sp|Q13835|PKP1_HUMAN	1;1	1;1	1;1	>tr|A0A024R952|A0A024R952_HUMAN Plakophilin 1 (Ectodermal dysplasia/skin fragility syndrome), isoform CRA_a OS=Homo sapiens GN=PKP1 PE=4 SV=1;>sp|Q13835|PKP1_HUMAN Plakophilin-1 OS=Homo sapiens GN=PKP1 PE=1 SV=2	2	1	1	1	0	0	1	1	1	1	1	1	0	1	0	1	0	0	1	1	1	1	1	1	0	1	0	1	0	0	1	1	1	1	1	1	0	1	0	1	2.1	2.1	2.1	80.496
tr|Q32XH3|Q32XH3_HUMAN;tr|M0R0P7|M0R0P7_HUMAN;tr|M0R3D6|M0R3D6_HUMAN;tr|M0R1A7|M0R1A7_HUMAN;tr|M0R117|M0R117_HUMAN;tr|B4DM74|B4DM74_HUMAN;tr|B2R4C0|B2R4C0_HUMAN;sp|Q02543|RL18A_HUMAN	tr|Q32XH3|Q32XH3_HUMAN;tr|M0R0P7|M0R0P7_HUMAN;tr|M0R3D6|M0R3D6_HUMAN;tr|M0R1A7|M0R1A7_HUMAN;tr|M0R117|M0R117_HUMAN;tr|B4DM74|B4DM74_HUMAN;tr|B2R4C0|B2R4C0_HUMAN;sp|Q02543|RL18A_HUMAN	1;1;1;1;1;1;1;1	1;1;1;1;1;1;1;1	1;1;1;1;1;1;1;1	>tr|Q32XH3|Q32XH3_HUMAN Ribosomal protein L18a-like protein OS=Homo sapiens PE=2 SV=1;>tr|M0R0P7|M0R0P7_HUMAN 60S ribosomal protein L18a OS=Homo sapiens GN=RPL18A PE=1 SV=1;>tr|M0R3D6|M0R3D6_HUMAN 60S ribosomal protein L18a (Fragment) OS=Homo sapiens GN=RP	8	1	1	1	1	1	0	1	1	0	0	0	0	0	0	1	1	1	0	1	1	0	0	0	0	0	0	1	1	1	0	1	1	0	0	0	0	0	0	1	9.6	9.6	9.6	15.791
tr|I3L397|I3L397_HUMAN;sp|P63241|IF5A1_HUMAN;tr|I3L504|I3L504_HUMAN	tr|I3L397|I3L397_HUMAN;sp|P63241|IF5A1_HUMAN;tr|I3L504|I3L504_HUMAN	2;2;2	2;2;2	2;2;2	>tr|I3L397|I3L397_HUMAN Eukaryotic translation initiation factor 5A-1 (Fragment) OS=Homo sapiens GN=EIF5A PE=1 SV=2;>sp|P63241|IF5A1_HUMAN Eukaryotic translation initiation factor 5A-1 OS=Homo sapiens GN=EIF5A PE=1 SV=2;>tr|I3L504|I3L504_HUMAN Eukaryotic t	3	2	2	2	0	2	0	0	2	0	0	0	0	0	0	2	0	2	0	0	2	0	0	0	0	0	0	2	0	2	0	0	2	0	0	0	0	0	0	2	24	24	24	16.019
tr|B7Z2F4|B7Z2F4_HUMAN;tr|B7Z9L0|B7Z9L0_HUMAN;tr|B7Z2Z8|B7Z2Z8_HUMAN;tr|A8K3C3|A8K3C3_HUMAN;sp|P50991|TCPD_HUMAN	tr|B7Z2F4|B7Z2F4_HUMAN;tr|B7Z9L0|B7Z9L0_HUMAN;tr|B7Z2Z8|B7Z2Z8_HUMAN;tr|A8K3C3|A8K3C3_HUMAN;sp|P50991|TCPD_HUMAN	1;1;1;1;1	1;1;1;1;1	1;1;1;1;1	>tr|B7Z2F4|B7Z2F4_HUMAN cDNA FLJ53873, highly similar to T-complex protein 1 subunit delta OS=Homo sapiens PE=1 SV=1;>tr|B7Z9L0|B7Z9L0_HUMAN cDNA, FLJ78874, highly similar to T-complex protein 1 subunit delta OS=Homo sapiens PE=1 SV=1;>tr|B7Z2Z8|B7Z2Z8_HUM	5	1	1	1	1	1	0	1	1	0	0	0	0	0	1	1	1	1	0	1	1	0	0	0	0	0	1	1	1	1	0	1	1	0	0	0	0	0	1	1	4.1	4.1	4.1	42.299
sp|Q9NZT1|CALL5_HUMAN;tr|Q53H37|Q53H37_HUMAN	sp|Q9NZT1|CALL5_HUMAN;tr|Q53H37|Q53H37_HUMAN	3;2	3;2	3;2	>sp|Q9NZT1|CALL5_HUMAN Calmodulin-like protein 5 OS=Homo sapiens GN=CALML5 PE=1 SV=2;>tr|Q53H37|Q53H37_HUMAN Calmodulin-like skin protein variant (Fragment) OS=Homo sapiens PE=2 SV=1	2	3	3	3	0	1	0	0	0	1	0	0	0	0	0	3	0	1	0	0	0	1	0	0	0	0	0	3	0	1	0	0	0	1	0	0	0	0	0	3	41.1	41.1	41.1	15.892
sp|P16435|NCPR_HUMAN;tr|Q63HL4|Q63HL4_HUMAN;tr|B2R6E5|B2R6E5_HUMAN;tr|A8K3B4|A8K3B4_HUMAN;tr|Q59ED7|Q59ED7_HUMAN;tr|H0Y4R2|H0Y4R2_HUMAN;tr|C9JU80|C9JU80_HUMAN;tr|E7EMD0|E7EMD0_HUMAN;tr|B4DDH3|B4DDH3_HUMAN;tr|B4DKM8|B4DKM8_HUMAN;tr|B4DJI8|B4DJI8_HUMAN	sp|P16435|NCPR_HUMAN;tr|Q63HL4|Q63HL4_HUMAN;tr|B2R6E5|B2R6E5_HUMAN;tr|A8K3B4|A8K3B4_HUMAN;tr|Q59ED7|Q59ED7_HUMAN;tr|H0Y4R2|H0Y4R2_HUMAN;tr|C9JU80|C9JU80_HUMAN;tr|E7EMD0|E7EMD0_HUMAN;tr|B4DDH3|B4DDH3_HUMAN;tr|B4DKM8|B4DKM8_HUMAN;tr|B4DJI8|B4DJI8_HUMAN	2;2;2;2;2;2;1;1;1;1;1	2;2;2;2;2;2;1;1;1;1;1	2;2;2;2;2;2;1;1;1;1;1	>sp|P16435|NCPR_HUMAN NADPH--cytochrome P450 reductase OS=Homo sapiens GN=POR PE=1 SV=2;>tr|Q63HL4|Q63HL4_HUMAN NADPH--cytochrome P450 reductase OS=Homo sapiens GN=DKFZp686G04235 PE=2 SV=1;>tr|B2R6E5|B2R6E5_HUMAN NADPH--cytochrome P450 reductase OS=Homo sa	11	2	2	2	0	1	0	1	2	0	0	0	0	0	0	1	0	1	0	1	2	0	0	0	0	0	0	1	0	1	0	1	2	0	0	0	0	0	0	1	4.6	4.6	4.6	76.689
tr|B3KY04|B3KY04_HUMAN;sp|Q96CX2|KCD12_HUMAN	tr|B3KY04|B3KY04_HUMAN;sp|Q96CX2|KCD12_HUMAN	3;3	3;3	3;3	>tr|B3KY04|B3KY04_HUMAN cDNA FLJ46506 fis, clone THYMU3030752, highly similar to BTB/POZ domain-containing protein KCTD12 OS=Homo sapiens PE=2 SV=1;>sp|Q96CX2|KCD12_HUMAN BTB/POZ domain-containing protein KCTD12 OS=Homo sapiens GN=KCTD12 PE=1 SV=1	2	3	3	3	2	3	0	1	1	0	0	0	0	0	2	1	2	3	0	1	1	0	0	0	0	0	2	1	2	3	0	1	1	0	0	0	0	0	2	1	12.3	12.3	12.3	35.73
tr|G3V1A1|G3V1A1_HUMAN;tr|B4DVG7|B4DVG7_HUMAN;tr|E9PKZ0|E9PKZ0_HUMAN;sp|P62917|RL8_HUMAN	tr|G3V1A1|G3V1A1_HUMAN;tr|B4DVG7|B4DVG7_HUMAN;tr|E9PKZ0|E9PKZ0_HUMAN;sp|P62917|RL8_HUMAN	1;1;1;1	1;1;1;1	1;1;1;1	>tr|G3V1A1|G3V1A1_HUMAN 60S ribosomal protein L8 OS=Homo sapiens GN=RPL8 PE=1 SV=1;>tr|B4DVG7|B4DVG7_HUMAN cDNA FLJ53750, highly similar to 60S ribosomal protein L8 OS=Homo sapiens PE=2 SV=1;>tr|E9PKZ0|E9PKZ0_HUMAN 60S ribosomal protein L8 (Fragment) OS=Ho	4	1	1	1	0	1	0	1	1	0	0	0	0	0	0	1	0	1	0	1	1	0	0	0	0	0	0	1	0	1	0	1	1	0	0	0	0	0	0	1	9.6	9.6	9.6	18.169
tr|Q6IAT9|Q6IAT9_HUMAN;sp|P28072|PSB6_HUMAN	tr|Q6IAT9|Q6IAT9_HUMAN;sp|P28072|PSB6_HUMAN	1;1	1;1	1;1	>tr|Q6IAT9|Q6IAT9_HUMAN Proteasome subunit beta type OS=Homo sapiens GN=PSMB6 PE=2 SV=1;>sp|P28072|PSB6_HUMAN Proteasome subunit beta type-6 OS=Homo sapiens GN=PSMB6 PE=1 SV=4	2	1	1	1	1	1	0	1	0	1	0	1	0	1	0	1	1	1	0	1	0	1	0	1	0	1	0	1	1	1	0	1	0	1	0	1	0	1	0	1	4.6	4.6	4.6	25.357
tr|E7ETR0|E7ETR0_HUMAN;tr|B3KRS7|B3KRS7_HUMAN;tr|B5BUB1|B5BUB1_HUMAN;sp|Q9Y265|RUVB1_HUMAN	tr|E7ETR0|E7ETR0_HUMAN;tr|B3KRS7|B3KRS7_HUMAN;tr|B5BUB1|B5BUB1_HUMAN;sp|Q9Y265|RUVB1_HUMAN	2;2;2;2	2;2;2;2	2;2;2;2	>tr|E7ETR0|E7ETR0_HUMAN RuvB-like 1 OS=Homo sapiens GN=RUVBL1 PE=1 SV=1;>tr|B3KRS7|B3KRS7_HUMAN cDNA FLJ34844 fis, clone NT2NE2011154, highly similar to RuvB-like 1 OS=Homo sapiens PE=2 SV=1;>tr|B5BUB1|B5BUB1_HUMAN RuvB-like 1 (Fragment) OS=Homo sapiens GN	4	2	2	2	2	1	0	0	2	0	0	0	0	1	0	1	2	1	0	0	2	0	0	0	0	1	0	1	2	1	0	0	2	0	0	0	0	1	0	1	7.9	7.9	7.9	34.782
tr|B4DP22|B4DP22_HUMAN;sp|Q9HB40|RISC_HUMAN;tr|I3L4Z9|I3L4Z9_HUMAN;tr|Q9H2J9|Q9H2J9_HUMAN	tr|B4DP22|B4DP22_HUMAN;sp|Q9HB40|RISC_HUMAN;tr|I3L4Z9|I3L4Z9_HUMAN;tr|Q9H2J9|Q9H2J9_HUMAN	2;2;1;1	2;2;1;1	2;2;1;1	>tr|B4DP22|B4DP22_HUMAN cDNA FLJ55993, highly similar to Retinoid-inducible serine carboxypeptidase (EC 3.4.16.-) OS=Homo sapiens PE=2 SV=1;>sp|Q9HB40|RISC_HUMAN Retinoid-inducible serine carboxypeptidase OS=Homo sapiens GN=SCPEP1 PE=1 SV=1;>tr|I3L4Z9|I3L4	4	2	2	2	0	1	0	2	2	0	0	0	0	1	0	0	0	1	0	2	2	0	0	0	0	1	0	0	0	1	0	2	2	0	0	0	0	1	0	0	5	5	5	45.131
sp|Q15717|ELAV1_HUMAN	sp|Q15717|ELAV1_HUMAN	1	1	1	>sp|Q15717|ELAV1_HUMAN ELAV-like protein 1 OS=Homo sapiens GN=ELAVL1 PE=1 SV=2	1	1	1	1	1	1	0	1	1	1	0	0	0	1	0	1	1	1	0	1	1	1	0	0	0	1	0	1	1	1	0	1	1	1	0	0	0	1	0	1	3.4	3.4	3.4	36.091
tr|E7EUY0|E7EUY0_HUMAN;sp|P78527|PRKDC_HUMAN;tr|B4DL41|B4DL41_HUMAN	tr|E7EUY0|E7EUY0_HUMAN;sp|P78527|PRKDC_HUMAN	3;3;1	3;3;1	3;3;1	>tr|E7EUY0|E7EUY0_HUMAN DNA-dependent protein kinase catalytic subunit OS=Homo sapiens GN=PRKDC PE=1 SV=1;>sp|P78527|PRKDC_HUMAN DNA-dependent protein kinase catalytic subunit OS=Homo sapiens GN=PRKDC PE=1 SV=3	3	3	3	3	0	0	2	0	3	0	0	0	1	0	1	1	0	0	2	0	3	0	0	0	1	0	1	1	0	0	2	0	3	0	0	0	1	0	1	1	1	1	1	465.38
tr|B4DW08|B4DW08_HUMAN;tr|B4DEC3|B4DEC3_HUMAN;tr|O75944|O75944_HUMAN;tr|B4DLY4|B4DLY4_HUMAN;tr|B4DJW1|B4DJW1_HUMAN;tr|B4DZ08|B4DZ08_HUMAN;tr|Q71UF1|Q71UF1_HUMAN;tr|B2RBW5|B2RBW5_HUMAN;sp|Q99798|ACON_HUMAN;tr|A2A274|A2A274_HUMAN	tr|B4DW08|B4DW08_HUMAN;tr|B4DEC3|B4DEC3_HUMAN;tr|O75944|O75944_HUMAN;tr|B4DLY4|B4DLY4_HUMAN;tr|B4DJW1|B4DJW1_HUMAN;tr|B4DZ08|B4DZ08_HUMAN;tr|Q71UF1|Q71UF1_HUMAN;tr|B2RBW5|B2RBW5_HUMAN;sp|Q99798|ACON_HUMAN;tr|A2A274|A2A274_HUMAN	1;1;1;1;1;1;1;1;1;1	1;1;1;1;1;1;1;1;1;1	1;1;1;1;1;1;1;1;1;1	>tr|B4DW08|B4DW08_HUMAN cDNA FLJ50886, highly similar to Aconitate hydratase, mitochondrial(EC 4.2.1.3) OS=Homo sapiens PE=2 SV=1;>tr|B4DEC3|B4DEC3_HUMAN cDNA FLJ60429, highly similar to Aconitate hydratase, mitochondrial (EC 4.2.1.3) OS=Homo sapiens PE=2	10	1	1	1	1	1	0	1	1	1	0	0	1	1	0	1	1	1	0	1	1	1	0	0	1	1	0	1	1	1	0	1	1	1	0	0	1	1	0	1	3.1	3.1	3.1	54.458
tr|F5GWP8|F5GWP8_HUMAN	tr|F5GWP8|F5GWP8_HUMAN	12	3	0	>tr|F5GWP8|F5GWP8_HUMAN Keratin, type I cytoskeletal 17 OS=Homo sapiens GN=KRT17 PE=1 SV=1	1	12	3	0	3	8	6	5	7	7	4	4	2	5	3	9	0	1	1	0	1	2	1	2	0	0	0	2	0	0	0	0	0	0	0	0	0	0	0	0	22	8.3	0	66.35
tr|H0Y9K7|H0Y9K7_HUMAN;tr|Q6PIX2|Q6PIX2_HUMAN;tr|Q9BSV4|Q9BSV4_HUMAN;tr|Q86VG2|Q86VG2_HUMAN;sp|P23246|SFPQ_HUMAN	tr|H0Y9K7|H0Y9K7_HUMAN;tr|Q6PIX2|Q6PIX2_HUMAN;tr|Q9BSV4|Q9BSV4_HUMAN;tr|Q86VG2|Q86VG2_HUMAN;sp|P23246|SFPQ_HUMAN	1;1;1;1;1	1;1;1;1;1	1;1;1;1;1	>tr|H0Y9K7|H0Y9K7_HUMAN Splicing factor, proline- and glutamine-rich (Fragment) OS=Homo sapiens GN=SFPQ PE=1 SV=1;>tr|Q6PIX2|Q6PIX2_HUMAN SFPQ protein (Fragment) OS=Homo sapiens GN=SFPQ PE=2 SV=1;>tr|Q9BSV4|Q9BSV4_HUMAN SFPQ protein (Fragment) OS=Homo sapi	5	1	1	1	0	1	0	1	1	0	0	0	0	1	0	1	0	1	0	1	1	0	0	0	0	1	0	1	0	1	0	1	1	0	0	0	0	1	0	1	6.3	6.3	6.3	26.419
tr|B4DJE7|B4DJE7_HUMAN;tr|B4DVB1|B4DVB1_HUMAN;tr|B7Z9I1|B7Z9I1_HUMAN;tr|B4DWX6|B4DWX6_HUMAN;sp|P11310|ACADM_HUMAN;tr|Q5T4U5|Q5T4U5_HUMAN;tr|Q5HYG7|Q5HYG7_HUMAN	tr|B4DJE7|B4DJE7_HUMAN;tr|B4DVB1|B4DVB1_HUMAN;tr|B7Z9I1|B7Z9I1_HUMAN;tr|B4DWX6|B4DWX6_HUMAN;sp|P11310|ACADM_HUMAN;tr|Q5T4U5|Q5T4U5_HUMAN;tr|Q5HYG7|Q5HYG7_HUMAN	1;1;1;1;1;1;1	1;1;1;1;1;1;1	1;1;1;1;1;1;1	>tr|B4DJE7|B4DJE7_HUMAN cDNA FLJ52595, highly similar to Medium-chain specific acyl-CoA dehydrogenase, mitochondrial (EC 1.3.99.3) OS=Homo sapiens PE=1 SV=1;>tr|B4DVB1|B4DVB1_HUMAN cDNA FLJ50422, highly similar to Medium-chain specific acyl-CoA dehydrogena	7	1	1	1	1	1	0	1	1	0	0	1	0	0	1	1	1	1	0	1	1	0	0	1	0	0	1	1	1	1	0	1	1	0	0	1	0	0	1	1	5.6	5.6	5.6	25.663
tr|M0R261|M0R261_HUMAN;sp|O95336|6PGL_HUMAN;tr|M0R0U3|M0R0U3_HUMAN	tr|M0R261|M0R261_HUMAN;sp|O95336|6PGL_HUMAN;tr|M0R0U3|M0R0U3_HUMAN	2;2;1	2;2;1	2;2;1	>tr|M0R261|M0R261_HUMAN 6-phosphogluconolactonase (Fragment) OS=Homo sapiens GN=PGLS PE=1 SV=1;>sp|O95336|6PGL_HUMAN 6-phosphogluconolactonase OS=Homo sapiens GN=PGLS PE=1 SV=2;>tr|M0R0U3|M0R0U3_HUMAN 6-phosphogluconolactonase OS=Homo sapiens GN=PGLS PE=1	3	2	2	2	0	1	0	1	1	0	0	0	1	0	1	0	0	1	0	1	1	0	0	0	1	0	1	0	0	1	0	1	1	0	0	0	1	0	1	0	12.5	12.5	12.5	22.996
CON__P04259;tr|B4DKV4|B4DKV4_HUMAN	CON__P04259;tr|B4DKV4|B4DKV4_HUMAN	16;13	1;1	0;0	>P04259 SWISS-PROT:P04259 Tax_Id=9606 Gene_Symbol=KRT6B Keratin, type II cytoskeletal 6B;>tr|B4DKV4|B4DKV4_HUMAN cDNA FLJ60647, highly similar to Keratin, type II cytoskeletal 6B OS=Homo sapiens PE=2 SV=1	2	16	1	0	8	9	7	8	14	9	6	11	5	11	9	11	0	0	1	0	1	1	0	1	1	1	0	0	0	0	0	0	0	0	0	0	0	0	0	0	30.5	3	0	59.998
tr|H0YLR3|H0YLR3_HUMAN;tr|H0YMA0|H0YMA0_HUMAN;tr|Q53G61|Q53G61_HUMAN;tr|Q53G21|Q53G21_HUMAN;sp|P09661|RU2A_HUMAN	tr|H0YLR3|H0YLR3_HUMAN;tr|H0YMA0|H0YMA0_HUMAN;tr|Q53G61|Q53G61_HUMAN;tr|Q53G21|Q53G21_HUMAN;sp|P09661|RU2A_HUMAN	1;1;1;1;1	1;1;1;1;1	1;1;1;1;1	>tr|H0YLR3|H0YLR3_HUMAN U2 small nuclear ribonucleoprotein A (Fragment) OS=Homo sapiens GN=SNRPA1 PE=1 SV=1;>tr|H0YMA0|H0YMA0_HUMAN U2 small nuclear ribonucleoprotein A (Fragment) OS=Homo sapiens GN=SNRPA1 PE=1 SV=1;>tr|Q53G61|Q53G61_HUMAN Small nuclear	5	1	1	1	1	1	0	1	1	1	0	0	0	1	0	1	1	1	0	1	1	1	0	0	0	1	0	1	1	1	0	1	1	1	0	0	0	1	0	1	15.7	15.7	15.7	9.4775
tr|Q3SYB5|Q3SYB5_HUMAN;sp|Q96P63|SPB12_HUMAN	tr|Q3SYB5|Q3SYB5_HUMAN;sp|Q96P63|SPB12_HUMAN	1;1	1;1	1;1	>tr|Q3SYB5|Q3SYB5_HUMAN SERPINB12 protein OS=Homo sapiens GN=SERPINB12 PE=2 SV=1;>sp|Q96P63|SPB12_HUMAN Serpin B12 OS=Homo sapiens GN=SERPINB12 PE=1 SV=1	2	1	1	1	0	1	0	0	0	1	0	0	0	0	0	1	0	1	0	0	0	1	0	0	0	0	0	1	0	1	0	0	0	1	0	0	0	0	0	1	8.7	8.7	8.7	20.916
tr|K7ENK9|K7ENK9_HUMAN;tr|K7EKX0|K7EKX0_HUMAN;tr|Q6FGG2|Q6FGG2_HUMAN;sp|Q15836|VAMP3_HUMAN;tr|J3QRU4|J3QRU4_HUMAN;sp|P63027|VAMP2_HUMAN;tr|F8WCA0|F8WCA0_HUMAN;tr|L7N2F9|L7N2F9_HUMAN	tr|K7ENK9|K7ENK9_HUMAN;tr|K7EKX0|K7EKX0_HUMAN;tr|Q6FGG2|Q6FGG2_HUMAN;sp|Q15836|VAMP3_HUMAN;tr|J3QRU4|J3QRU4_HUMAN;sp|P63027|VAMP2_HUMAN;tr|F8WCA0|F8WCA0_HUMAN;tr|L7N2F9|L7N2F9_HUMAN	1;1;1;1;1;1;1;1	1;1;1;1;1;1;1;1	1;1;1;1;1;1;1;1	>tr|K7ENK9|K7ENK9_HUMAN Vesicle-associated membrane protein 2 OS=Homo sapiens GN=VAMP2 PE=4 SV=1;>tr|K7EKX0|K7EKX0_HUMAN Vesicle-associated membrane protein 3 OS=Homo sapiens GN=VAMP3 PE=4 SV=1;>tr|Q6FGG2|Q6FGG2_HUMAN VAMP3 protein OS=Homo sapiens GN=VAMP3	8	1	1	1	0	0	0	1	1	1	0	1	0	1	0	0	0	0	0	1	1	1	0	1	0	1	0	0	0	0	0	1	1	1	0	1	0	1	0	0	25	25	25	7.7752
sp|Q9Y3B4|SF3B6_HUMAN	sp|Q9Y3B4|SF3B6_HUMAN	1	1	1	>sp|Q9Y3B4|SF3B6_HUMAN Splicing factor 3B subunit 6 OS=Homo sapiens GN=SF3B6 PE=1 SV=1	1	1	1	1	1	1	0	1	1	0	0	0	0	1	1	0	1	1	0	1	1	0	0	0	0	1	1	0	1	1	0	1	1	0	0	0	0	1	1	0	11.2	11.2	11.2	14.585
tr|D6RE86|D6RE86_HUMAN;tr|Q6NSB2|Q6NSB2_HUMAN;tr|E9PFZ2|E9PFZ2_HUMAN;tr|B7Z5Q2|B7Z5Q2_HUMAN;tr|Q1L857|Q1L857_HUMAN;tr|A8K5A4|A8K5A4_HUMAN;tr|A5PL27|A5PL27_HUMAN;sp|P00450|CERU_HUMAN	tr|D6RE86|D6RE86_HUMAN;tr|Q6NSB2|Q6NSB2_HUMAN;tr|E9PFZ2|E9PFZ2_HUMAN;tr|B7Z5Q2|B7Z5Q2_HUMAN;tr|Q1L857|Q1L857_HUMAN;tr|A8K5A4|A8K5A4_HUMAN;tr|A5PL27|A5PL27_HUMAN;sp|P00450|CERU_HUMAN	1;1;1;1;1;1;1;1	1;1;1;1;1;1;1;1	1;1;1;1;1;1;1;1	>tr|D6RE86|D6RE86_HUMAN Ceruloplasmin (Fragment) OS=Homo sapiens GN=CP PE=4 SV=2;>tr|Q6NSB2|Q6NSB2_HUMAN CP protein (Fragment) OS=Homo sapiens GN=CP PE=2 SV=1;>tr|E9PFZ2|E9PFZ2_HUMAN Ceruloplasmin OS=Homo sapiens GN=CP PE=4 SV=1;>tr|B7Z5Q2|B7Z5Q2_HUMAN cDN	8	1	1	1	0	1	1	1	1	0	0	0	1	1	0	1	0	1	1	1	1	0	0	0	1	1	0	1	0	1	1	1	1	0	0	0	1	1	0	1	6.7	6.7	6.7	20.761
sp|Q09666|AHNK_HUMAN;tr|Q8N274|Q8N274_HUMAN;tr|B4DTV0|B4DTV0_HUMAN;tr|Q6ZQN2|Q6ZQN2_HUMAN	sp|Q09666|AHNK_HUMAN;tr|Q8N274|Q8N274_HUMAN;tr|B4DTV0|B4DTV0_HUMAN;tr|Q6ZQN2|Q6ZQN2_HUMAN	2;1;1;1	2;1;1;1	2;1;1;1	>sp|Q09666|AHNK_HUMAN Neuroblast differentiation-associated protein AHNAK OS=Homo sapiens GN=AHNAK PE=1 SV=2;>tr|Q8N274|Q8N274_HUMAN cDNA FLJ33834 fis, clone CTONG2004264, moderately similar to NEUROBLAST DIFFERENTIATION ASSOCIATED PROTEIN AHNAK OS=Homo sa	4	2	2	2	0	0	0	1	2	0	0	0	1	0	0	2	0	0	0	1	2	0	0	0	1	0	0	2	0	0	0	1	2	0	0	0	1	0	0	2	1.3	1.3	1.3	629.09
tr|A0A024R9D7|A0A024R9D7_HUMAN;sp|Q16698|DECR_HUMAN;tr|H0YAW3|H0YAW3_HUMAN;tr|E5RID6|E5RID6_HUMAN;tr|E5RJD2|E5RJD2_HUMAN;tr|E5RJG7|E5RJG7_HUMAN;tr|Q7LDK6|Q7LDK6_HUMAN;tr|E5RFV2|E5RFV2_HUMAN	tr|A0A024R9D7|A0A024R9D7_HUMAN;sp|Q16698|DECR_HUMAN;tr|H0YAW3|H0YAW3_HUMAN;tr|E5RID6|E5RID6_HUMAN;tr|E5RJD2|E5RJD2_HUMAN;tr|E5RJG7|E5RJG7_HUMAN;tr|Q7LDK6|Q7LDK6_HUMAN;tr|E5RFV2|E5RFV2_HUMAN	2;2;1;1;1;1;1;1	2;2;1;1;1;1;1;1	2;2;1;1;1;1;1;1	>tr|A0A024R9D7|A0A024R9D7_HUMAN 2,4-dienoyl CoA reductase 1, mitochondrial, isoform CRA_b OS=Homo sapiens GN=DECR1 PE=4 SV=1;>sp|Q16698|DECR_HUMAN 2,4-dienoyl-CoA reductase, mitochondrial OS=Homo sapiens GN=DECR1 PE=1 SV=1;>tr|H0YAW3|H0YAW3_HUMAN 2,4-dieno	8	2	2	2	1	2	0	1	1	0	0	1	0	0	1	2	1	2	0	1	1	0	0	1	0	0	1	2	1	2	0	1	1	0	0	1	0	0	1	2	6.9	6.9	6.9	36.067
sp|P55145|MANF_HUMAN;tr|A8K878|A8K878_HUMAN	sp|P55145|MANF_HUMAN;tr|A8K878|A8K878_HUMAN	1;1	1;1	1;1	>sp|P55145|MANF_HUMAN Mesencephalic astrocyte-derived neurotrophic factor OS=Homo sapiens GN=MANF PE=1 SV=3;>tr|A8K878|A8K878_HUMAN cDNA FLJ77177, highly similar to Homo sapiens arginine-rich, mutated in early stage tumors (ARMET), mRNA OS=Homo sapiens PE=	2	1	1	1	0	1	0	1	0	0	0	1	0	0	0	1	0	1	0	1	0	0	0	1	0	0	0	1	0	1	0	1	0	0	0	1	0	0	0	1	7.7	7.7	7.7	20.7
tr|H9KV75|H9KV75_HUMAN;tr|B7Z565|B7Z565_HUMAN;tr|A0A024R694|A0A024R694_HUMAN;sp|P12814|ACTN1_HUMAN;tr|Q86TX4|Q86TX4_HUMAN;tr|B7Z2N5|B7Z2N5_HUMAN;sp|P35609|ACTN2_HUMAN;tr|B4DFY0|B4DFY0_HUMAN;tr|Q5ZEZ4|Q5ZEZ4_HUMAN;tr|G3V2X9|G3V2X9_HUMAN;tr|H0YJ11|H0YJ11_HUMAN;tr|G3V2W4|G3V2W4_HUMAN;tr|H0YJW3|H0YJW3_HUMAN;tr|B4DRP5|B4DRP5_HUMAN;tr|G3V2N5|G3V2N5_HUMAN;tr|B7Z4V1|B7Z4V1_HUMAN;tr|H7C5W8|H7C5W8_HUMAN;tr…	tr|H9KV75|H9KV75_HUMAN;tr|B7Z565|B7Z565_HUMAN;tr|A0A024R694|A0A024R694_HUMAN;sp|P12814|ACTN1_HUMAN;tr|Q86TX4|Q86TX4_HUMAN;tr|B7Z2N5|B7Z2N5_HUMAN;sp|P35609|ACTN2_HUMAN;tr|B4DFY0|B4DFY0_HUMAN	8;8;8;8;5;5;5;4;3;3;3;3;3;3;3;3;3;3;3;3;2;2	2;2;2;2;1;1;1;1;1;1;1;1;1;1;1;1;1;1;1;1;1;1	2;2;2;2;1;1;1;1;1;1;1;1;1;1;1;1;1;1;1;1;1;1	>tr|H9KV75|H9KV75_HUMAN Alpha-actinin-1 OS=Homo sapiens GN=ACTN1 PE=1 SV=1;>tr|B7Z565|B7Z565_HUMAN cDNA FLJ54739, highly similar to Alpha-actinin-1 OS=Homo sapiens PE=2 SV=1;>tr|A0A024R694|A0A024R694_HUMAN Actinin, alpha 1, isoform CRA_a OS=Homo sapiens GN	22	8	2	2	2	2	2	1	7	2	0	1	1	1	1	7	1	1	1	0	2	0	0	0	0	0	0	2	1	1	1	0	2	0	0	0	0	0	0	2	11.8	3.2	3.2	94.825
tr|B4DVY2|B4DVY2_HUMAN;tr|V9HW56|V9HW56_HUMAN;sp|P67936|TPM4_HUMAN;tr|B4DTB1|B4DTB1_HUMAN;tr|K7ERG3|K7ERG3_HUMAN;tr|K7ENT6|K7ENT6_HUMAN;tr|B4DGC2|B4DGC2_HUMAN;tr|V9HW25|V9HW25_HUMAN;tr|Q5TCU3|Q5TCU3_HUMAN;tr|A7XZE4|A7XZE4_HUMAN;sp|P07951|TPM2_HUMAN;CON__Q3SX28;tr|Q5TCU8|Q5TCU8_HUMAN;tr|K7EPV9|K7EPV9_HUMAN;tr|K7EMU5|K7EMU5_HUMAN;tr|U3KQK2|U3KQK2_HUMAN;tr|B4E3P1|B4E3P1_HUMAN	tr|B4DVY2|B4DVY2_HUMAN;tr|V9HW56|V9HW56_HUMAN;sp|P67936|TPM4_HUMAN;tr|B4DTB1|B4DTB1_HUMAN;tr|K7ERG3|K7ERG3_HUMAN;tr|K7ENT6|K7ENT6_HUMAN;tr|B4DGC2|B4DGC2_HUMAN;tr|V9HW25|V9HW25_HUMAN;tr|Q5TCU3|Q5TCU3_HUMAN;tr|A7XZE4|A7XZE4_HUMAN;sp|P07951|TPM2_HUMAN;CON__Q3SX28;tr|Q5TCU8|Q5TCU8_HUMAN	3;3;3;2;2;2;2;2;2;2;2;2;2;1;1;1;1	2;2;2;1;1;1;1;1;1;1;1;1;1;1;1;1;1	2;2;2;1;1;1;1;1;1;1;1;1;1;1;1;1;1	>tr|B4DVY2|B4DVY2_HUMAN cDNA FLJ54184, highly similar to Tropomyosin alpha-4 chain OS=Homo sapiens PE=2 SV=1;>tr|V9HW56|V9HW56_HUMAN Epididymis secretory protein Li 108 OS=Homo sapiens GN=HEL-S-108 PE=2 SV=1;>sp|P67936|TPM4_HUMAN Tropomyosin alpha-4 chain	17	3	2	2	3	1	1	2	3	2	0	1	1	3	1	3	2	0	0	1	2	1	0	0	0	2	0	2	2	0	0	1	2	1	0	0	0	2	0	2	15.3	10.9	10.9	26.221
sp|P47985|UCRI_HUMAN;sp|P0C7P4|UCRIL_HUMAN	sp|P47985|UCRI_HUMAN;sp|P0C7P4|UCRIL_HUMAN	2;1	2;1	2;1	>sp|P47985|UCRI_HUMAN Cytochrome b-c1 complex subunit Rieske, mitochondrial OS=Homo sapiens GN=UQCRFS1 PE=1 SV=2;>sp|P0C7P4|UCRIL_HUMAN Putative cytochrome b-c1 complex subunit Rieske-like protein 1 OS=Homo sapiens GN=UQCRFS1P1 PE=5 SV=1	2	2	2	2	1	1	1	2	1	0	0	0	0	0	0	0	1	1	1	2	1	0	0	0	0	0	0	0	1	1	1	2	1	0	0	0	0	0	0	0	9.9	9.9	9.9	29.668
tr|B4E2S7|B4E2S7_HUMAN;sp|P13473|LAMP2_HUMAN	tr|B4E2S7|B4E2S7_HUMAN;sp|P13473|LAMP2_HUMAN	1;1	1;1	1;1	>tr|B4E2S7|B4E2S7_HUMAN cDNA FLJ58780, highly similar to Homo sapiens lysosomal-associated membrane protein 2 (LAMP2), transcript variant LAMP2B, mRNA OS=Homo sapiens PE=1 SV=1;>sp|P13473|LAMP2_HUMAN Lysosome-associated membrane glycoprotein 2 OS=Homo sapi	2	1	1	1	0	1	1	1	0	0	0	0	0	1	0	1	0	1	1	1	0	0	0	0	0	1	0	1	0	1	1	1	0	0	0	0	0	1	0	1	3.3	3.3	3.3	39.811
tr|Q5SZU1|Q5SZU1_HUMAN;tr|B3KSC3|B3KSC3_HUMAN;tr|V9HW79|V9HW79_HUMAN;sp|O43175|SERA_HUMAN;tr|Q9UMY3|Q9UMY3_HUMAN;tr|Q8N5M8|Q8N5M8_HUMAN;tr|Q9UMY2|Q9UMY2_HUMAN	tr|Q5SZU1|Q5SZU1_HUMAN;tr|B3KSC3|B3KSC3_HUMAN;tr|V9HW79|V9HW79_HUMAN;sp|O43175|SERA_HUMAN;tr|Q9UMY3|Q9UMY3_HUMAN;tr|Q8N5M8|Q8N5M8_HUMAN;tr|Q9UMY2|Q9UMY2_HUMAN	2;2;2;2;1;1;1	2;2;2;2;1;1;1	2;2;2;2;1;1;1	>tr|Q5SZU1|Q5SZU1_HUMAN D-3-phosphoglycerate dehydrogenase OS=Homo sapiens GN=PHGDH PE=1 SV=1;>tr|B3KSC3|B3KSC3_HUMAN cDNA FLJ35987 fis, clone TESTI2014269, highly similar to D-3-phosphoglycerate dehydrogenase (EC 1.1.1.95) OS=Homo sapiens PE=2 SV=1;>tr|V9	7	2	2	2	0	2	0	0	1	0	0	0	1	0	0	2	0	2	0	0	1	0	0	0	1	0	0	2	0	2	0	0	1	0	0	0	1	0	0	2	5.6	5.6	5.6	53.085
sp|P30050|RL12_HUMAN;tr|Q59FI9|Q59FI9_HUMAN;tr|D3DS95|D3DS95_HUMAN	sp|P30050|RL12_HUMAN;tr|Q59FI9|Q59FI9_HUMAN;tr|D3DS95|D3DS95_HUMAN	2;2;1	2;2;1	2;2;1	>sp|P30050|RL12_HUMAN 60S ribosomal protein L12 OS=Homo sapiens GN=RPL12 PE=1 SV=1;>tr|Q59FI9|Q59FI9_HUMAN Ribosomal protein L12 variant (Fragment) OS=Homo sapiens PE=2 SV=1;>tr|D3DS95|D3DS95_HUMAN HCG21173, isoform CRA_a OS=Homo sapiens GN=hCG_21173 PE=4	3	2	2	2	1	1	0	1	2	1	0	0	0	0	0	1	1	1	0	1	2	1	0	0	0	0	0	1	1	1	0	1	2	1	0	0	0	0	0	1	18.8	18.8	18.8	17.818
tr|Q93020|Q93020_HUMAN;tr|B3KP24|B3KP24_HUMAN;tr|B3KX51|B3KX51_HUMAN;tr|Q96C71|Q96C71_HUMAN;sp|P04899|GNAI2_HUMAN	tr|Q93020|Q93020_HUMAN;tr|B3KP24|B3KP24_HUMAN;tr|B3KX51|B3KX51_HUMAN;tr|Q96C71|Q96C71_HUMAN;sp|P04899|GNAI2_HUMAN	2;2;2;2;2	2;2;2;2;2	2;2;2;2;2	>tr|Q93020|Q93020_HUMAN GTP-binding regulatory protein Gi alpha-2 chain (Fragment) OS=Homo sapiens GN=WUGSC:H_LUCA16.1 PE=4 SV=2;>tr|B3KP24|B3KP24_HUMAN cDNA FLJ31012 fis, clone HLUNG2000217, highly similar to Guanine nucleotide-binding protein G(i), alpha	5	2	2	2	1	0	0	1	2	0	0	0	0	1	0	1	1	0	0	1	2	0	0	0	0	1	0	1	1	0	0	1	2	0	0	0	0	1	0	1	16.2	16.2	16.2	22.1
tr|H0YNW5|H0YNW5_HUMAN;tr|H0YKC5|H0YKC5_HUMAN;sp|P33316|DUT_HUMAN	tr|H0YNW5|H0YNW5_HUMAN;tr|H0YKC5|H0YKC5_HUMAN;sp|P33316|DUT_HUMAN	1;1;1	1;1;1	1;1;1	>tr|H0YNW5|H0YNW5_HUMAN Deoxyuridine 5-triphosphate nucleotidohydrolase, mitochondrial OS=Homo sapiens GN=DUT PE=1 SV=1;>tr|H0YKC5|H0YKC5_HUMAN Deoxyuridine 5-triphosphate nucleotidohydrolase, mitochondrial (Fragment) OS=Homo sapiens GN=DUT PE=1 SV=1;>sp	3	1	1	1	1	0	0	0	1	0	0	0	0	0	1	0	1	0	0	0	1	0	0	0	0	0	1	0	1	0	0	0	1	0	0	0	0	0	1	0	10.2	10.2	10.2	17.827
tr|Q5QPM0|Q5QPM0_HUMAN;tr|Q5QPM1|Q5QPM1_HUMAN;tr|Q5QPL9|Q5QPL9_HUMAN;tr|A8K4T9|A8K4T9_HUMAN;sp|Q9UKM9|RALY_HUMAN;tr|Q53GL6|Q53GL6_HUMAN;tr|E5RIX9|E5RIX9_HUMAN;tr|E5RG71|E5RG71_HUMAN;tr|Q5QPM2|Q5QPM2_HUMAN;tr|B4DSJ1|B4DSJ1_HUMAN;tr|B3KT61|B3KT61_HUMAN;tr|B3KSX3|B3KSX3_HUMAN;sp|Q86SE5|RALYL_HUMAN	tr|Q5QPM0|Q5QPM0_HUMAN;tr|Q5QPM1|Q5QPM1_HUMAN;tr|Q5QPL9|Q5QPL9_HUMAN;tr|A8K4T9|A8K4T9_HUMAN;sp|Q9UKM9|RALY_HUMAN;tr|Q53GL6|Q53GL6_HUMAN;tr|E5RIX9|E5RIX9_HUMAN;tr|E5RG71|E5RG71_HUMAN;tr|Q5QPM2|Q5QPM2_HUMAN;tr|B4DSJ1|B4DSJ1_HUMAN;tr|B3KT61|B3KT61_HUMAN;tr|B3KSX3|B3KSX3_HUMAN;sp|Q86SE5|RALYL_HUMAN	2;2;2;2;2;2;1;1;1;1;1;1;1	2;2;2;2;2;2;1;1;1;1;1;1;1	2;2;2;2;2;2;1;1;1;1;1;1;1	>tr|Q5QPM0|Q5QPM0_HUMAN RNA-binding protein Raly (Fragment) OS=Homo sapiens GN=RALY PE=1 SV=2;>tr|Q5QPM1|Q5QPM1_HUMAN RNA-binding protein Raly (Fragment) OS=Homo sapiens GN=RALY PE=1 SV=1;>tr|Q5QPL9|Q5QPL9_HUMAN RNA-binding protein Raly (Fragment) OS=Homo	13	2	2	2	0	2	0	1	1	1	0	0	0	0	0	1	0	2	0	1	1	1	0	0	0	0	0	1	0	2	0	1	1	1	0	0	0	0	0	1	11.1	11.1	11.1	18.66
tr|B7Z478|B7Z478_HUMAN;sp|P49721|PSB2_HUMAN;tr|Q59FJ0|Q59FJ0_HUMAN	tr|B7Z478|B7Z478_HUMAN;sp|P49721|PSB2_HUMAN;tr|Q59FJ0|Q59FJ0_HUMAN	1;1;1	1;1;1	1;1;1	>tr|B7Z478|B7Z478_HUMAN Proteasome (Prosome, macropain) subunit, beta type, 2, isoform CRA_b OS=Homo sapiens GN=PSMB2 PE=2 SV=1;>sp|P49721|PSB2_HUMAN Proteasome subunit beta type-2 OS=Homo sapiens GN=PSMB2 PE=1 SV=1;>tr|Q59FJ0|Q59FJ0_HUMAN Proteasome subun	3	1	1	1	0	1	0	1	1	0	0	0	0	0	0	1	0	1	0	1	1	0	0	0	0	0	0	1	0	1	0	1	1	0	0	0	0	0	0	1	4.5	4.5	4.5	20.207
CON__P02769	CON__P02769	5	2	2	>P02769 SWISS-PROT:P02769 (Bos taurus) Bovine serum albumin precursor	1	5	2	2	5	5	2	5	4	4	2	2	1	3	2	4	2	2	1	2	1	1	0	0	0	1	1	1	2	2	1	2	1	1	0	0	0	1	1	1	7.4	3.8	3.8	69.293
CON__P08730-1	CON__P08730-1	9	1	1	>P08730-1 SWISS-PROT:P08730-1 Tax_Id=10090 Gene_Symbol=Krt13 Isoform 1 of Keratin, type I cytoskeletal 13	1	9	1	1	4	7	4	3	8	5	4	4	2	4	5	8	0	0	0	0	1	0	0	0	0	0	1	1	0	0	0	0	1	0	0	0	0	0	1	1	15.3	2.7	2.7	47.754
sp|P07311|ACYP1_HUMAN;tr|G3V2U7|G3V2U7_HUMAN;tr|G3V3F8|G3V3F8_HUMAN;tr|G3V597|G3V597_HUMAN	sp|P07311|ACYP1_HUMAN;tr|G3V2U7|G3V2U7_HUMAN;tr|G3V3F8|G3V3F8_HUMAN;tr|G3V597|G3V597_HUMAN	2;2;1;1	2;2;1;1	2;2;1;1	>sp|P07311|ACYP1_HUMAN Acylphosphatase-1 OS=Homo sapiens GN=ACYP1 PE=1 SV=2;>tr|G3V2U7|G3V2U7_HUMAN Acylphosphatase OS=Homo sapiens GN=FBN3 PE=1 SV=1;>tr|G3V3F8|G3V3F8_HUMAN Fibrillin-3 OS=Homo sapiens GN=FBN3 PE=1 SV=1;>tr|G3V597|G3V597_HUMAN Fibrillin-3	4	2	2	2	0	2	0	2	0	0	0	0	0	2	0	1	0	2	0	2	0	0	0	0	0	2	0	1	0	2	0	2	0	0	0	0	0	2	0	1	20.2	20.2	20.2	11.261
tr|J3QQT2|J3QQT2_HUMAN;tr|J3QLC8|J3QLC8_HUMAN;tr|J3KRX5|J3KRX5_HUMAN;tr|A0A024R261|A0A024R261_HUMAN;sp|P18621|RL17_HUMAN;tr|A4D1R6|A4D1R6_HUMAN;tr|J3QS96|J3QS96_HUMAN;tr|A4D1R5|A4D1R5_HUMAN	tr|J3QQT2|J3QQT2_HUMAN;tr|J3QLC8|J3QLC8_HUMAN;tr|J3KRX5|J3KRX5_HUMAN;tr|A0A024R261|A0A024R261_HUMAN;sp|P18621|RL17_HUMAN;tr|A4D1R6|A4D1R6_HUMAN;tr|J3QS96|J3QS96_HUMAN;tr|A4D1R5|A4D1R5_HUMAN	2;2;2;2;2;1;1;1	2;2;2;2;2;1;1;1	2;2;2;2;2;1;1;1	>tr|J3QQT2|J3QQT2_HUMAN 60S ribosomal protein L17 (Fragment) OS=Homo sapiens GN=RPL17 PE=1 SV=1;>tr|J3QLC8|J3QLC8_HUMAN 60S ribosomal protein L17 OS=Homo sapiens GN=RPL17 PE=1 SV=1;>tr|J3KRX5|J3KRX5_HUMAN 60S ribosomal protein L17 (Fragment) OS=Homo sapien	8	2	2	2	1	1	0	1	1	1	0	0	1	1	1	1	1	1	0	1	1	1	0	0	1	1	1	1	1	1	0	1	1	1	0	0	1	1	1	1	17.5	17.5	17.5	19.786
tr|B4E0E1|B4E0E1_HUMAN;tr|B2R5W3|B2R5W3_HUMAN;tr|A0A024R3T8|A0A024R3T8_HUMAN;sp|P09874|PARP1_HUMAN	tr|B4E0E1|B4E0E1_HUMAN;tr|B2R5W3|B2R5W3_HUMAN;tr|A0A024R3T8|A0A024R3T8_HUMAN;sp|P09874|PARP1_HUMAN	2;2;2;2	2;2;2;2	2;2;2;2	>tr|B4E0E1|B4E0E1_HUMAN cDNA FLJ53442, highly similar to Poly (ADP-ribose) polymerase 1 (EC 2.4.2.30) OS=Homo sapiens PE=2 SV=1;>tr|B2R5W3|B2R5W3_HUMAN cDNA, FLJ92658, highly similar to Homo sapiens poly (ADP-ribose) polymerase family, member 1 (PARP1), mR	4	2	2	2	1	1	1	1	2	0	0	0	0	1	0	2	1	1	1	1	2	0	0	0	0	1	0	2	1	1	1	1	2	0	0	0	0	1	0	2	2.9	2.9	2.9	111.13
tr|Q7Z759|Q7Z759_HUMAN;tr|Q53HU0|Q53HU0_HUMAN;sp|P50990|TCPQ_HUMAN;tr|H7C4C8|H7C4C8_HUMAN	tr|Q7Z759|Q7Z759_HUMAN;tr|Q53HU0|Q53HU0_HUMAN;sp|P50990|TCPQ_HUMAN;tr|H7C4C8|H7C4C8_HUMAN	3;3;3;2	3;3;3;2	3;3;3;2	>tr|Q7Z759|Q7Z759_HUMAN CCT8 protein OS=Homo sapiens GN=CCT8 PE=2 SV=1;>tr|Q53HU0|Q53HU0_HUMAN Chaperonin containing TCP1, subunit 8 (Theta) variant (Fragment) OS=Homo sapiens PE=2 SV=1;>sp|P50990|TCPQ_HUMAN T-complex protein 1 subunit theta OS=Homo sapien	4	3	3	3	2	0	0	0	3	0	0	0	0	0	0	2	2	0	0	0	3	0	0	0	0	0	0	2	2	0	0	0	3	0	0	0	0	0	0	2	7	7	7	54.106
tr|E9PQ63|E9PQ63_HUMAN;tr|A8MTM1|A8MTM1_HUMAN;tr|V9HW40|V9HW40_HUMAN;tr|Q53F60|Q53F60_HUMAN;sp|P16152|CBR1_HUMAN;sp|O75828|CBR3_HUMAN	tr|E9PQ63|E9PQ63_HUMAN;tr|A8MTM1|A8MTM1_HUMAN;tr|V9HW40|V9HW40_HUMAN;tr|Q53F60|Q53F60_HUMAN;sp|P16152|CBR1_HUMAN;sp|O75828|CBR3_HUMAN	1;1;1;1;1;1	1;1;1;1;1;1	1;1;1;1;1;1	>tr|E9PQ63|E9PQ63_HUMAN Carbonyl reductase [NADPH] 1 OS=Homo sapiens GN=CBR1 PE=1 SV=1;>tr|A8MTM1|A8MTM1_HUMAN Carbonyl reductase [NADPH] 1 OS=Homo sapiens GN=CBR1 PE=1 SV=1;>tr|V9HW40|V9HW40_HUMAN Epididymis secretory protein Li 25 OS=Homo sapiens GN=HEL-	6	1	1	1	1	1	0	1	1	0	0	0	0	0	0	0	1	1	0	1	1	0	0	0	0	0	0	0	1	1	0	1	1	0	0	0	0	0	0	0	7.3	7.3	7.3	19.022
tr|Q53R94|Q53R94_HUMAN;sp|Q9NQC3|RTN4_HUMAN	tr|Q53R94|Q53R94_HUMAN;sp|Q9NQC3|RTN4_HUMAN	1;1	1;1	1;1	>tr|Q53R94|Q53R94_HUMAN Putative uncharacterized protein RTN4 (Fragment) OS=Homo sapiens GN=RTN4 PE=4 SV=1;>sp|Q9NQC3|RTN4_HUMAN Reticulon-4 OS=Homo sapiens GN=RTN4 PE=1 SV=2	2	1	1	1	0	0	0	0	0	0	0	0	0	0	1	0	0	0	0	0	0	0	0	0	0	0	1	0	0	0	0	0	0	0	0	0	0	0	1	0	17.8	17.8	17.8	19.3
tr|B4DE78|B4DE78_HUMAN;tr|B4DHC4|B4DHC4_HUMAN;tr|B3KNB4|B3KNB4_HUMAN;sp|P61981|1433G_HUMAN	tr|B4DE78|B4DE78_HUMAN;tr|B4DHC4|B4DHC4_HUMAN;tr|B3KNB4|B3KNB4_HUMAN;sp|P61981|1433G_HUMAN	3;3;3;3	1;1;1;1	1;1;1;1	>tr|B4DE78|B4DE78_HUMAN cDNA FLJ52141, highly similar to 14-3-3 protein gamma OS=Homo sapiens PE=2 SV=1;>tr|B4DHC4|B4DHC4_HUMAN cDNA FLJ51843, highly similar to 14-3-3 protein gamma OS=Homo sapiens PE=2 SV=1;>tr|B3KNB4|B3KNB4_HUMAN cDNA FLJ14168 fis, clone	4	3	1	1	3	2	2	3	3	2	1	0	0	1	3	3	1	1	1	1	1	0	0	0	0	0	1	1	1	1	1	1	1	0	0	0	0	0	1	1	15.5	6.8	6.8	23.502
sp|Q14257|RCN2_HUMAN;tr|H0YL43|H0YL43_HUMAN;tr|A8MXP8|A8MXP8_HUMAN	sp|Q14257|RCN2_HUMAN;tr|H0YL43|H0YL43_HUMAN;tr|A8MXP8|A8MXP8_HUMAN	2;1;1	2;1;1	2;1;1	>sp|Q14257|RCN2_HUMAN Reticulocalbin-2 OS=Homo sapiens GN=RCN2 PE=1 SV=1;>tr|H0YL43|H0YL43_HUMAN Reticulocalbin-2 (Fragment) OS=Homo sapiens GN=RCN2 PE=1 SV=1;>tr|A8MXP8|A8MXP8_HUMAN Reticulocalbin-2 OS=Homo sapiens GN=RCN2 PE=1 SV=1	3	2	2	2	1	0	0	2	0	0	0	0	0	1	1	1	1	0	0	2	0	0	0	0	0	1	1	1	1	0	0	2	0	0	0	0	0	1	1	1	12	12	12	36.876
tr|C9JPQ9|C9JPQ9_HUMAN;tr|C9JU00|C9JU00_HUMAN;tr|D3DP16|D3DP16_HUMAN;tr|Q7Z664|Q7Z664_HUMAN;tr|C9JEU5|C9JEU5_HUMAN;sp|P02679|FIBG_HUMAN;tr|C9JC84|C9JC84_HUMAN	tr|C9JPQ9|C9JPQ9_HUMAN;tr|C9JU00|C9JU00_HUMAN;tr|D3DP16|D3DP16_HUMAN;tr|Q7Z664|Q7Z664_HUMAN;tr|C9JEU5|C9JEU5_HUMAN;sp|P02679|FIBG_HUMAN;tr|C9JC84|C9JC84_HUMAN	2;2;2;2;2;2;2	2;2;2;2;2;2;2	2;2;2;2;2;2;2	>tr|C9JPQ9|C9JPQ9_HUMAN Fibrinogen gamma chain (Fragment) OS=Homo sapiens GN=FGG PE=1 SV=1;>tr|C9JU00|C9JU00_HUMAN Fibrinogen gamma chain (Fragment) OS=Homo sapiens GN=FGG PE=1 SV=1;>tr|D3DP16|D3DP16_HUMAN Fibrinogen gamma chain, isoform CRA_a OS=Homo sapi	7	2	2	2	1	0	1	0	2	0	0	0	0	1	1	1	1	0	1	0	2	0	0	0	0	1	1	1	1	0	1	0	2	0	0	0	0	1	1	1	21	21	21	13.546
tr|Q8WYJ5|Q8WYJ5_HUMAN;tr|Q53HJ8|Q53HJ8_HUMAN;sp|Q9BX68|HINT2_HUMAN	tr|Q8WYJ5|Q8WYJ5_HUMAN;tr|Q53HJ8|Q53HJ8_HUMAN;sp|Q9BX68|HINT2_HUMAN	1;1;1	1;1;1	1;1;1	>tr|Q8WYJ5|Q8WYJ5_HUMAN Protein kinase C inhibitor-2 OS=Homo sapiens PE=2 SV=1;>tr|Q53HJ8|Q53HJ8_HUMAN PKCI-1-related HIT protein variant (Fragment) OS=Homo sapiens PE=2 SV=1;>sp|Q9BX68|HINT2_HUMAN Histidine triad nucleotide-binding protein 2, mitochondria	3	1	1	1	1	1	1	1	1	0	0	0	0	1	0	0	1	1	1	1	1	0	0	0	0	1	0	0	1	1	1	1	1	0	0	0	0	1	0	0	12.5	12.5	12.5	13.918
tr|Q96FS1|Q96FS1_HUMAN;tr|Q68DU0|Q68DU0_HUMAN;tr|C9JZR2|C9JZR2_HUMAN;sp|O60716|CTND1_HUMAN;tr|E9PRE2|E9PRE2_HUMAN;tr|Q7KZJ3|Q7KZJ3_HUMAN;tr|A0A024R4Z0|A0A024R4Z0_HUMAN;tr|A0A024R4Y7|A0A024R4Y7_HUMAN	tr|Q96FS1|Q96FS1_HUMAN;tr|Q68DU0|Q68DU0_HUMAN;tr|C9JZR2|C9JZR2_HUMAN;sp|O60716|CTND1_HUMAN;tr|E9PRE2|E9PRE2_HUMAN;tr|Q7KZJ3|Q7KZJ3_HUMAN;tr|A0A024R4Z0|A0A024R4Z0_HUMAN;tr|A0A024R4Y7|A0A024R4Y7_HUMAN	2;2;2;2;1;1;1;1	2;2;2;2;1;1;1;1	2;2;2;2;1;1;1;1	>tr|Q96FS1|Q96FS1_HUMAN CTNND1 protein (Fragment) OS=Homo sapiens GN=CTNND1 PE=2 SV=2;>tr|Q68DU0|Q68DU0_HUMAN Putative uncharacterized protein DKFZp781O2021 OS=Homo sapiens GN=DKFZp781O2021 PE=2 SV=1;>tr|C9JZR2|C9JZR2_HUMAN Catenin delta-1 OS=Homo sapiens	8	2	2	2	0	0	1	1	2	0	0	0	0	0	0	2	0	0	1	1	2	0	0	0	0	0	0	2	0	0	1	1	2	0	0	0	0	0	0	2	2.8	2.8	2.8	92.387
tr|Q6FGV9|Q6FGV9_HUMAN;sp|Q15126|PMVK_HUMAN	tr|Q6FGV9|Q6FGV9_HUMAN;sp|Q15126|PMVK_HUMAN	2;2	2;2	2;2	>tr|Q6FGV9|Q6FGV9_HUMAN PMVK protein (Fragment) OS=Homo sapiens GN=PMVK PE=2 SV=1;>sp|Q15126|PMVK_HUMAN Phosphomevalonate kinase OS=Homo sapiens GN=PMVK PE=1 SV=3	2	2	2	2	1	1	0	2	1	2	1	0	0	0	0	1	1	1	0	2	1	2	1	0	0	0	0	1	1	1	0	2	1	2	1	0	0	0	0	1	12	12	12	21.995
tr|B4DWH5|B4DWH5_HUMAN;tr|A0A024R5A3|A0A024R5A3_HUMAN;tr|A0A024R580|A0A024R580_HUMAN;tr|B2RDI5|B2RDI5_HUMAN;sp|P07384|CAN1_HUMAN	tr|B4DWH5|B4DWH5_HUMAN;tr|A0A024R5A3|A0A024R5A3_HUMAN;tr|A0A024R580|A0A024R580_HUMAN;tr|B2RDI5|B2RDI5_HUMAN;sp|P07384|CAN1_HUMAN	2;2;2;2;2	2;2;2;2;2	2;2;2;2;2	>tr|B4DWH5|B4DWH5_HUMAN cDNA FLJ53224, highly similar to Calpain-1 catalytic subunit (EC 3.4.22.52) OS=Homo sapiens PE=2 SV=1;>tr|A0A024R5A3|A0A024R5A3_HUMAN Calpain 1, (Mu/I) large subunit, isoform CRA_b OS=Homo sapiens GN=CAPN1 PE=4 SV=1;>tr|A0A024R580|A	5	2	2	2	1	0	1	1	2	1	0	2	0	0	0	0	1	0	1	1	2	1	0	2	0	0	0	0	1	0	1	1	2	1	0	2	0	0	0	0	2.6	2.6	2.6	75.835
tr|Q9UQV0|Q9UQV0_HUMAN;tr|Q14400|Q14400_HUMAN;tr|Q9BSD0|Q9BSD0_HUMAN;tr|B4E0N9|B4E0N9_HUMAN;tr|B4DMG8|B4DMG8_HUMAN;tr|B4DMF5|B4DMF5_HUMAN;tr|B3KT18|B3KT18_HUMAN;tr|Q53GW3|Q53GW3_HUMAN;tr|E9KL48|E9KL48_HUMAN;sp|P49448|DHE4_HUMAN;sp|P00367|DHE3_HUMAN	tr|Q9UQV0|Q9UQV0_HUMAN;tr|Q14400|Q14400_HUMAN;tr|Q9BSD0|Q9BSD0_HUMAN;tr|B4E0N9|B4E0N9_HUMAN;tr|B4DMG8|B4DMG8_HUMAN;tr|B4DMF5|B4DMF5_HUMAN;tr|B3KT18|B3KT18_HUMAN;tr|Q53GW3|Q53GW3_HUMAN;tr|E9KL48|E9KL48_HUMAN;sp|P49448|DHE4_HUMAN;sp|P00367|DHE3_HUMAN	1;1;1;1;1;1;1;1;1;1;1	1;1;1;1;1;1;1;1;1;1;1	1;1;1;1;1;1;1;1;1;1;1	>tr|Q9UQV0|Q9UQV0_HUMAN Glutamate dehydrogenase (NAD(P)+) (Fragment) OS=Homo sapiens GN=GLUD1 PE=4 SV=1;>tr|Q14400|Q14400_HUMAN GLUD1 protein (Fragment) OS=Homo sapiens GN=GLUD1 PE=2 SV=1;>tr|Q9BSD0|Q9BSD0_HUMAN GLUD2 protein OS=Homo sapiens GN=GLUD2 PE=2	11	1	1	1	1	0	0	1	1	0	0	1	0	1	0	0	1	0	0	1	1	0	0	1	0	1	0	0	1	0	0	1	1	0	0	1	0	1	0	0	20.5	20.5	20.5	4.4411
sp|Q86YZ3|HORN_HUMAN;CON__Q86YZ3	sp|Q86YZ3|HORN_HUMAN;CON__Q86YZ3	3;3	3;3	3;3	>sp|Q86YZ3|HORN_HUMAN Hornerin OS=Homo sapiens GN=HRNR PE=1 SV=2;>Q86YZ3 SWISS-PROT:Q86YZ3 Tax_Id=9606 Gene_Symbol=HRNR Hornerin	2	3	3	3	0	0	0	1	0	0	0	0	0	0	1	3	0	0	0	1	0	0	0	0	0	0	1	3	0	0	0	1	0	0	0	0	0	0	1	3	4.2	4.2	4.2	282.39
tr|Q549C5|Q549C5_HUMAN;tr|Q53GB0|Q53GB0_HUMAN;sp|Q9NS69|TOM22_HUMAN	tr|Q549C5|Q549C5_HUMAN;tr|Q53GB0|Q53GB0_HUMAN;sp|Q9NS69|TOM22_HUMAN	1;1;1	1;1;1	1;1;1	>tr|Q549C5|Q549C5_HUMAN HCG2010808, isoform CRA_a OS=Homo sapiens GN=MST065 PE=2 SV=1;>tr|Q53GB0|Q53GB0_HUMAN Mitochondrial import receptor Tom22 variant (Fragment) OS=Homo sapiens PE=2 SV=1;>sp|Q9NS69|TOM22_HUMAN Mitochondrial import receptor subunit TOM2	3	1	1	1	0	1	1	1	0	1	0	0	0	1	0	1	0	1	1	1	0	1	0	0	0	1	0	1	0	1	1	1	0	1	0	0	0	1	0	1	8.5	8.5	8.5	15.521
tr|B4DPI7|B4DPI7_HUMAN;tr|V9HWG1|V9HWG1_HUMAN;sp|Q13228|SBP1_HUMAN;tr|Q9H8A8|Q9H8A8_HUMAN;tr|A6PVX1|A6PVX1_HUMAN;tr|H0Y532|H0Y532_HUMAN	tr|B4DPI7|B4DPI7_HUMAN;tr|V9HWG1|V9HWG1_HUMAN;sp|Q13228|SBP1_HUMAN	3;3;3;1;1;1	3;3;3;1;1;1	3;3;3;1;1;1	>tr|B4DPI7|B4DPI7_HUMAN cDNA FLJ52715, highly similar to Selenium-binding protein 1 OS=Homo sapiens PE=2 SV=1;>tr|V9HWG1|V9HWG1_HUMAN Epididymis secretory sperm binding protein Li 134P OS=Homo sapiens GN=HEL-S-134P PE=2 SV=1;>sp|Q13228|SBP1_HUMAN Selenium-	6	3	3	3	1	1	0	3	1	0	0	0	0	0	0	2	1	1	0	3	1	0	0	0	0	0	0	2	1	1	0	3	1	0	0	0	0	0	0	2	12	12	12	36.231
tr|E9PSE5|E9PSE5_HUMAN;tr|E9PIA8|E9PIA8_HUMAN;sp|P50897|PPT1_HUMAN	tr|E9PSE5|E9PSE5_HUMAN;tr|E9PIA8|E9PIA8_HUMAN;sp|P50897|PPT1_HUMAN	1;1;1	1;1;1	1;1;1	>tr|E9PSE5|E9PSE5_HUMAN Palmitoyl-protein thioesterase 1 OS=Homo sapiens GN=PPT1 PE=1 SV=1;>tr|E9PIA8|E9PIA8_HUMAN Palmitoyl-protein thioesterase 1 (Fragment) OS=Homo sapiens GN=PPT1 PE=1 SV=3;>sp|P50897|PPT1_HUMAN Palmitoyl-protein thioesterase 1 OS=Homo	3	1	1	1	0	1	0	1	1	0	0	0	0	0	0	0	0	1	0	1	1	0	0	0	0	0	0	0	0	1	0	1	1	0	0	0	0	0	0	0	17.2	17.2	17.2	10.016
sp|Q9UGT4|SUSD2_HUMAN	sp|Q9UGT4|SUSD2_HUMAN	2	2	2	>sp|Q9UGT4|SUSD2_HUMAN Sushi domain-containing protein 2 OS=Homo sapiens GN=SUSD2 PE=1 SV=1	1	2	2	2	0	0	0	2	0	0	0	0	1	0	0	0	0	0	0	2	0	0	0	0	1	0	0	0	0	0	0	2	0	0	0	0	1	0	0	0	4.1	4.1	4.1	90.207
tr|H3BSS4|H3BSS4_HUMAN;tr|B4DRD7|B4DRD7_HUMAN;tr|H3BRU6|H3BRU6_HUMAN;tr|F8VZX2|F8VZX2_HUMAN;tr|B4DXP5|B4DXP5_HUMAN;sp|Q15366|PCBP2_HUMAN	tr|H3BSS4|H3BSS4_HUMAN;tr|B4DRD7|B4DRD7_HUMAN;tr|H3BRU6|H3BRU6_HUMAN;tr|F8VZX2|F8VZX2_HUMAN;tr|B4DXP5|B4DXP5_HUMAN;sp|Q15366|PCBP2_HUMAN	1;1;1;1;1;1	1;1;1;1;1;1	1;1;1;1;1;1	>tr|H3BSS4|H3BSS4_HUMAN Poly(rC)-binding protein 2 (Fragment) OS=Homo sapiens GN=PCBP2 PE=1 SV=1;>tr|B4DRD7|B4DRD7_HUMAN cDNA FLJ54752, highly similar to Poly(rC)-binding protein 2 OS=Homo sapiens PE=2 SV=1;>tr|H3BRU6|H3BRU6_HUMAN Poly(rC)-binding protein	6	1	1	1	1	0	0	0	1	1	0	0	0	0	1	1	1	0	0	0	1	1	0	0	0	0	1	1	1	0	0	0	1	1	0	0	0	0	1	1	11.4	11.4	11.4	19.28
sp|Q9BRF8|CPPED_HUMAN	sp|Q9BRF8|CPPED_HUMAN	2	2	2	>sp|Q9BRF8|CPPED_HUMAN Serine/threonine-protein phosphatase CPPED1 OS=Homo sapiens GN=CPPED1 PE=1 SV=3	1	2	2	2	0	1	0	2	0	0	0	0	1	0	0	2	0	1	0	2	0	0	0	0	1	0	0	2	0	1	0	2	0	0	0	0	1	0	0	2	7	7	7	35.548
tr|F8W038|F8W038_HUMAN;sp|Q8IXM2|BAP18_HUMAN	tr|F8W038|F8W038_HUMAN;sp|Q8IXM2|BAP18_HUMAN	1;1	1;1	1;1	>tr|F8W038|F8W038_HUMAN Chromatin complexes subunit BAP18 OS=Homo sapiens GN=C17orf49 PE=4 SV=1;>sp|Q8IXM2|BAP18_HUMAN Chromatin complexes subunit BAP18 OS=Homo sapiens GN=BAP18 PE=1 SV=1	2	1	1	1	1	0	0	0	1	0	0	0	0	0	0	1	1	0	0	0	1	0	0	0	0	0	0	1	1	0	0	0	1	0	0	0	0	0	0	1	8.9	8.9	8.9	16.29
tr|Q6ICN0|Q6ICN0_HUMAN;tr|B3KR50|B3KR50_HUMAN;tr|B0LPF3|B0LPF3_HUMAN;sp|P62993|GRB2_HUMAN	tr|Q6ICN0|Q6ICN0_HUMAN;tr|B3KR50|B3KR50_HUMAN;tr|B0LPF3|B0LPF3_HUMAN;sp|P62993|GRB2_HUMAN	1;1;1;1	1;1;1;1	1;1;1;1	>tr|Q6ICN0|Q6ICN0_HUMAN GRB2 protein (Fragment) OS=Homo sapiens GN=GRB2 PE=2 SV=1;>tr|B3KR50|B3KR50_HUMAN cDNA FLJ33691 fis, clone BRAWH2002976, highly similar to GROWTH FACTOR RECEPTOR-BOUND PROTEIN 2 OS=Homo sapiens PE=2 SV=1;>tr|B0LPF3|B0LPF3_HUMAN Grow	4	1	1	1	0	0	0	0	0	0	0	0	0	0	1	0	0	0	0	0	0	0	0	0	0	0	1	0	0	0	0	0	0	0	0	0	0	0	1	0	13.4	13.4	13.4	25.148
tr|A0A024R8Q1|A0A024R8Q1_HUMAN;sp|P10253|LYAG_HUMAN	tr|A0A024R8Q1|A0A024R8Q1_HUMAN;sp|P10253|LYAG_HUMAN	1;1	1;1	1;1	>tr|A0A024R8Q1|A0A024R8Q1_HUMAN Glucosidase, alpha acid (Pompe disease, glycogen storage disease type II), isoform CRA_a OS=Homo sapiens GN=GAA PE=3 SV=1;>sp|P10253|LYAG_HUMAN Lysosomal alpha-glucosidase OS=Homo sapiens GN=GAA PE=1 SV=4	2	1	1	1	0	0	0	1	1	0	0	0	0	0	0	0	0	0	0	1	1	0	0	0	0	0	0	0	0	0	0	1	1	0	0	0	0	0	0	0	1.9	1.9	1.9	105.34
tr|E9PMI6|E9PMI6_HUMAN;tr|E9PJF4|E9PJF4_HUMAN;tr|J3KN38|J3KN38_HUMAN;sp|P54105|ICLN_HUMAN	tr|E9PMI6|E9PMI6_HUMAN;tr|E9PJF4|E9PJF4_HUMAN;tr|J3KN38|J3KN38_HUMAN;sp|P54105|ICLN_HUMAN	1;1;1;1	1;1;1;1	1;1;1;1	>tr|E9PMI6|E9PMI6_HUMAN Methylosome subunit pICln OS=Homo sapiens GN=CLNS1A PE=1 SV=1;>tr|E9PJF4|E9PJF4_HUMAN Methylosome subunit pICln OS=Homo sapiens GN=CLNS1A PE=1 SV=1;>tr|J3KN38|J3KN38_HUMAN Methylosome subunit pICln OS=Homo sapiens GN=CLNS1A PE=1 SV=	4	1	1	1	0	1	0	1	0	0	0	0	0	1	0	1	0	1	0	1	0	0	0	0	0	1	0	1	0	1	0	1	0	0	0	0	0	1	0	1	7.8	7.8	7.8	18.259
tr|F8W810|F8W810_HUMAN;tr|Q53HK3|Q53HK3_HUMAN;tr|B2R5N2|B2R5N2_HUMAN;tr|A8K2Y2|A8K2Y2_HUMAN;tr|A0A024RBY4|A0A024RBY4_HUMAN;sp|Q2VIR3|IF2GL_HUMAN;sp|P41091|IF2G_HUMAN;tr|H7BZU1|H7BZU1_HUMAN	tr|F8W810|F8W810_HUMAN;tr|Q53HK3|Q53HK3_HUMAN;tr|B2R5N2|B2R5N2_HUMAN;tr|A8K2Y2|A8K2Y2_HUMAN;tr|A0A024RBY4|A0A024RBY4_HUMAN;sp|Q2VIR3|IF2GL_HUMAN;sp|P41091|IF2G_HUMAN;tr|H7BZU1|H7BZU1_HUMAN	2;2;2;2;2;2;2;1	2;2;2;2;2;2;2;1	2;2;2;2;2;2;2;1	>tr|F8W810|F8W810_HUMAN Uncharacterized protein OS=Homo sapiens PE=4 SV=1;>tr|Q53HK3|Q53HK3_HUMAN Eukaryotic translation initiation factor 2, subunit 3 gamma, 52kDa variant (Fragment) OS=Homo sapiens PE=2 SV=1;>tr|B2R5N2|B2R5N2_HUMAN cDNA, FLJ92541, highly	8	2	2	2	1	1	0	0	2	0	0	0	0	1	0	2	1	1	0	0	2	0	0	0	0	1	0	2	1	1	0	0	2	0	0	0	0	1	0	2	5.8	5.8	5.8	50.529
tr|Q59GV2|Q59GV2_HUMAN;sp|Q96PK6|RBM14_HUMAN	tr|Q59GV2|Q59GV2_HUMAN;sp|Q96PK6|RBM14_HUMAN	1;1	1;1	1;1	>tr|Q59GV2|Q59GV2_HUMAN RNA binding motif protein 14 variant (Fragment) OS=Homo sapiens PE=2 SV=1;>sp|Q96PK6|RBM14_HUMAN RNA-binding protein 14 OS=Homo sapiens GN=RBM14 PE=1 SV=2	2	1	1	1	1	1	1	0	1	1	0	0	0	1	0	1	1	1	1	0	1	1	0	0	0	1	0	1	1	1	1	0	1	1	0	0	0	1	0	1	2.7	2.7	2.7	55.629
sp|P30084|ECHM_HUMAN	sp|P30084|ECHM_HUMAN	2	2	2	>sp|P30084|ECHM_HUMAN Enoyl-CoA hydratase, mitochondrial OS=Homo sapiens GN=ECHS1 PE=1 SV=4	1	2	2	2	0	0	0	2	2	0	0	0	0	0	0	0	0	0	0	2	2	0	0	0	0	0	0	0	0	0	0	2	2	0	0	0	0	0	0	0	13.1	13.1	13.1	31.387
tr|B2R9U2|B2R9U2_HUMAN;sp|Q02790|FKBP4_HUMAN	tr|B2R9U2|B2R9U2_HUMAN;sp|Q02790|FKBP4_HUMAN	2;2	2;2	2;2	>tr|B2R9U2|B2R9U2_HUMAN cDNA, FLJ94557, highly similar to Homo sapiens FK506 binding protein 4, 59kDa (FKBP4), mRNA OS=Homo sapiens PE=2 SV=1;>sp|Q02790|FKBP4_HUMAN Peptidyl-prolyl cis-trans isomerase FKBP4 OS=Homo sapiens GN=FKBP4 PE=1 SV=3	2	2	2	2	0	0	0	0	2	0	0	0	0	0	0	2	0	0	0	0	2	0	0	0	0	0	0	2	0	0	0	0	2	0	0	0	0	0	0	2	6.5	6.5	6.5	51.834
tr|Q5JRI1|Q5JRI1_HUMAN;sp|Q8WXF0|SRS12_HUMAN;tr|Q53GD7|Q53GD7_HUMAN;sp|O75494|SRS10_HUMAN	tr|Q5JRI1|Q5JRI1_HUMAN;sp|Q8WXF0|SRS12_HUMAN;tr|Q53GD7|Q53GD7_HUMAN;sp|O75494|SRS10_HUMAN	1;1;1;1	1;1;1;1	1;1;1;1	>tr|Q5JRI1|Q5JRI1_HUMAN Serine/arginine-rich-splicing factor 10 OS=Homo sapiens GN=SRSF10 PE=1 SV=1;>sp|Q8WXF0|SRS12_HUMAN Serine/arginine-rich splicing factor 12 OS=Homo sapiens GN=SRSF12 PE=2 SV=1;>tr|Q53GD7|Q53GD7_HUMAN FUS interacting protein (Serine-a	4	1	1	1	0	1	0	1	1	1	0	0	0	0	0	1	0	1	0	1	1	1	0	0	0	0	0	1	0	1	0	1	1	1	0	0	0	0	0	1	6.4	6.4	6.4	20.913
tr|F8W8T1|F8W8T1_HUMAN;tr|Q8NAA8|Q8NAA8_HUMAN;sp|P20591|MX1_HUMAN;tr|H9KVC7|H9KVC7_HUMAN;tr|H9KVC9|H9KVC9_HUMAN	tr|F8W8T1|F8W8T1_HUMAN;tr|Q8NAA8|Q8NAA8_HUMAN;sp|P20591|MX1_HUMAN	3;3;3;1;1	3;3;3;1;1	3;3;3;1;1	>tr|F8W8T1|F8W8T1_HUMAN Interferon-induced GTP-binding protein Mx1 OS=Homo sapiens GN=MX1 PE=1 SV=1;>tr|Q8NAA8|Q8NAA8_HUMAN cDNA FLJ35689 fis, clone SPLEN2019379, highly similar to INTERFERON-REGULATED RESISTANCE GTP-BINDING PROTEIN MXA OS=Homo sapiens PE=	5	3	3	3	1	0	1	0	2	0	0	0	0	0	0	0	1	0	1	0	2	0	0	0	0	0	0	0	1	0	1	0	2	0	0	0	0	0	0	0	6.4	6.4	6.4	73.335
tr|E9KL23|E9KL23_HUMAN;sp|P01009|A1AT_HUMAN;tr|Q3I0J7|Q3I0J7_HUMAN;tr|A6YP93|A6YP93_HUMAN;tr|Q2L9S7|Q2L9S7_HUMAN;tr|G3V2B9|G3V2B9_HUMAN;tr|Q13747|Q13747_HUMAN;tr|A0A024R6I7|A0A024R6I7_HUMAN	tr|E9KL23|E9KL23_HUMAN;sp|P01009|A1AT_HUMAN;tr|Q3I0J7|Q3I0J7_HUMAN;tr|A6YP93|A6YP93_HUMAN;tr|Q2L9S7|Q2L9S7_HUMAN;tr|G3V2B9|G3V2B9_HUMAN;tr|Q13747|Q13747_HUMAN;tr|A0A024R6I7|A0A024R6I7_HUMAN	2;2;1;1;1;1;1;1	2;2;1;1;1;1;1;1	2;2;1;1;1;1;1;1	>tr|E9KL23|E9KL23_HUMAN Epididymis secretory sperm binding protein Li 44a OS=Homo sapiens PE=2 SV=1;>sp|P01009|A1AT_HUMAN Alpha-1-antitrypsin OS=Homo sapiens GN=SERPINA1 PE=1 SV=3;>tr|Q3I0J7|Q3I0J7_HUMAN Alpha-1-antitrypsin NULL(BRESCIA) variant (Fragment)	8	2	2	2	0	1	0	0	2	1	0	0	0	1	1	1	0	1	0	0	2	1	0	0	0	1	1	1	0	1	0	0	2	1	0	0	0	1	1	1	8.4	8.4	8.4	46.736
sp|P17858|PFKAL_HUMAN;tr|B4E108|B4E108_HUMAN;tr|Q5VSR5|Q5VSR5_HUMAN;tr|B4E162|B4E162_HUMAN;tr|Q96I60|Q96I60_HUMAN;tr|A0A024R0Y5|A0A024R0Y5_HUMAN;sp|P08237|PFKAM_HUMAN	sp|P17858|PFKAL_HUMAN;tr|B4E108|B4E108_HUMAN	4;2;1;1;1;1;1	2;2;0;0;0;0;0	2;2;0;0;0;0;0	>sp|P17858|PFKAL_HUMAN ATP-dependent 6-phosphofructokinase, liver type OS=Homo sapiens GN=PFKL PE=1 SV=6;>tr|B4E108|B4E108_HUMAN cDNA FLJ61026, highly similar to Homo sapiens phosphofructokinase, liver (PFKL), transcript variant 1, mRNA OS=Homo sapiens PE=	7	4	2	2	0	1	0	3	4	0	0	0	0	0	0	2	0	1	0	1	2	0	0	0	0	0	0	0	0	1	0	1	2	0	0	0	0	0	0	0	7.9	4.4	4.4	85.018
sp|P09758|TACD2_HUMAN	sp|P09758|TACD2_HUMAN	1	1	1	>sp|P09758|TACD2_HUMAN Tumor-associated calcium signal transducer 2 OS=Homo sapiens GN=TACSTD2 PE=1 SV=3	1	1	1	1	0	1	0	0	1	1	0	0	1	0	0	0	0	1	0	0	1	1	0	0	1	0	0	0	0	1	0	0	1	1	0	0	1	0	0	0	5	5	5	35.709
tr|Q5H928|Q5H928_HUMAN;sp|Q99714|HCD2_HUMAN	tr|Q5H928|Q5H928_HUMAN;sp|Q99714|HCD2_HUMAN	1;1	1;1	1;1	>tr|Q5H928|Q5H928_HUMAN 3-hydroxyacyl-CoA dehydrogenase type-2 OS=Homo sapiens GN=HSD17B10 PE=1 SV=1;>sp|Q99714|HCD2_HUMAN 3-hydroxyacyl-CoA dehydrogenase type-2 OS=Homo sapiens GN=HSD17B10 PE=1 SV=3	2	1	1	1	1	1	0	1	1	0	0	0	0	0	1	1	1	1	0	1	1	0	0	0	0	0	1	1	1	1	0	1	1	0	0	0	0	0	1	1	13.6	13.6	13.6	17.224
tr|Q59FU3|Q59FU3_HUMAN;tr|B4E0X8|B4E0X8_HUMAN;tr|B4DWL1|B4DWL1_HUMAN;sp|Q96AE4|FUBP1_HUMAN;tr|E9PEB5|E9PEB5_HUMAN;tr|B4DT31|B4DT31_HUMAN;tr|Q6PJY1|Q6PJY1_HUMAN	tr|Q59FU3|Q59FU3_HUMAN;tr|B4E0X8|B4E0X8_HUMAN;tr|B4DWL1|B4DWL1_HUMAN;sp|Q96AE4|FUBP1_HUMAN;tr|E9PEB5|E9PEB5_HUMAN;tr|B4DT31|B4DT31_HUMAN;tr|Q6PJY1|Q6PJY1_HUMAN	2;2;2;2;2;2;1	2;2;2;2;2;2;1	2;2;2;2;2;2;1	>tr|Q59FU3|Q59FU3_HUMAN Far upstream element-binding protein variant (Fragment) OS=Homo sapiens PE=2 SV=1;>tr|B4E0X8|B4E0X8_HUMAN cDNA FLJ61021, highly similar to Far upstream element-binding protein 1 OS=Homo sapiens PE=2 SV=1;>tr|B4DWL1|B4DWL1_HUMAN cDNA	7	2	2	2	0	1	0	1	2	1	0	0	0	1	0	1	0	1	0	1	2	1	0	0	0	1	0	1	0	1	0	1	2	1	0	0	0	1	0	1	5.3	5.3	5.3	52.064
tr|B1AQP2|B1AQP2_HUMAN;sp|Q9UHV9|PFD2_HUMAN	tr|B1AQP2|B1AQP2_HUMAN;sp|Q9UHV9|PFD2_HUMAN	2;2	2;2	2;2	>tr|B1AQP2|B1AQP2_HUMAN Prefoldin subunit 2 OS=Homo sapiens GN=PFDN2 PE=2 SV=1;>sp|Q9UHV9|PFD2_HUMAN Prefoldin subunit 2 OS=Homo sapiens GN=PFDN2 PE=1 SV=1	2	2	2	2	1	2	0	2	0	1	0	0	0	0	0	1	1	2	0	2	0	1	0	0	0	0	0	1	1	2	0	2	0	1	0	0	0	0	0	1	16.9	16.9	16.9	16.648
tr|K7EL96|K7EL96_HUMAN;sp|O60664|PLIN3_HUMAN;tr|K7ER39|K7ER39_HUMAN;tr|K7ERZ3|K7ERZ3_HUMAN	tr|K7EL96|K7EL96_HUMAN;sp|O60664|PLIN3_HUMAN;tr|K7ER39|K7ER39_HUMAN;tr|K7ERZ3|K7ERZ3_HUMAN	2;2;1;1	2;2;1;1	2;2;1;1	>tr|K7EL96|K7EL96_HUMAN Perilipin-3 (Fragment) OS=Homo sapiens GN=PLIN3 PE=1 SV=2;>sp|O60664|PLIN3_HUMAN Perilipin-3 OS=Homo sapiens GN=PLIN3 PE=1 SV=3;>tr|K7ER39|K7ER39_HUMAN Perilipin-3 (Fragment) OS=Homo sapiens GN=PLIN3 PE=1 SV=1;>tr|K7ERZ3|K7ERZ3_HUMA	4	2	2	2	0	1	0	1	2	0	0	0	0	0	0	2	0	1	0	1	2	0	0	0	0	0	0	2	0	1	0	1	2	0	0	0	0	0	0	2	17.4	17.4	17.4	17.962
tr|D6RIU4|D6RIU4_HUMAN;tr|B4DWN1|B4DWN1_HUMAN;tr|D6RDX1|D6RDX1_HUMAN;tr|D6RBV2|D6RBV2_HUMAN;tr|A8K7T4|A8K7T4_HUMAN;sp|Q12907|LMAN2_HUMAN	tr|D6RIU4|D6RIU4_HUMAN;tr|B4DWN1|B4DWN1_HUMAN;tr|D6RDX1|D6RDX1_HUMAN;tr|D6RBV2|D6RBV2_HUMAN;tr|A8K7T4|A8K7T4_HUMAN;sp|Q12907|LMAN2_HUMAN	1;1;1;1;1;1	1;1;1;1;1;1	1;1;1;1;1;1	>tr|D6RIU4|D6RIU4_HUMAN Vesicular integral-membrane protein VIP36 (Fragment) OS=Homo sapiens GN=LMAN2 PE=1 SV=2;>tr|B4DWN1|B4DWN1_HUMAN cDNA FLJ52285, highly similar to Vesicular integral-membrane protein VIP36 OS=Homo sapiens PE=2 SV=1;>tr|D6RDX1|D6RDX1_H	6	1	1	1	1	1	0	1	0	0	0	1	0	0	0	0	1	1	0	1	0	0	0	1	0	0	0	0	1	1	0	1	0	0	0	1	0	0	0	0	6.3	6.3	6.3	21.86
sp|Q8WVY7|UBCP1_HUMAN	sp|Q8WVY7|UBCP1_HUMAN	1	1	1	>sp|Q8WVY7|UBCP1_HUMAN Ubiquitin-like domain-containing CTD phosphatase 1 OS=Homo sapiens GN=UBLCP1 PE=1 SV=2	1	1	1	1	0	0	0	0	0	0	0	0	0	0	1	0	0	0	0	0	0	0	0	0	0	0	1	0	0	0	0	0	0	0	0	0	0	0	1	0	12.3	12.3	12.3	36.804
tr|A8K7N0|A8K7N0_HUMAN;tr|E7EPB3|E7EPB3_HUMAN;tr|A0PJ62|A0PJ62_HUMAN;tr|B7Z6S8|B7Z6S8_HUMAN;sp|P50914|RL14_HUMAN;tr|A8K3Q9|A8K3Q9_HUMAN	tr|A8K7N0|A8K7N0_HUMAN;tr|E7EPB3|E7EPB3_HUMAN;tr|A0PJ62|A0PJ62_HUMAN;tr|B7Z6S8|B7Z6S8_HUMAN;sp|P50914|RL14_HUMAN;tr|A8K3Q9|A8K3Q9_HUMAN	2;1;1;1;1;1	1;0;0;0;0;0	1;0;0;0;0;0	>tr|A8K7N0|A8K7N0_HUMAN cDNA FLJ75556, highly similar to Homo sapiens ribosomal protein L14, mRNA OS=Homo sapiens PE=2 SV=1;>tr|E7EPB3|E7EPB3_HUMAN 60S ribosomal protein L14 OS=Homo sapiens GN=RPL14 PE=1 SV=1;>tr|A0PJ62|A0PJ62_HUMAN RPL14 protein (Fragment	6	2	1	1	0	2	1	0	1	0	0	0	0	0	1	2	0	1	1	0	0	0	0	0	0	0	0	1	0	1	1	0	0	0	0	0	0	0	0	1	12.8	7.3	7.3	23.646
tr|B4DPP0|B4DPP0_HUMAN;tr|A6NNI4|A6NNI4_HUMAN;tr|G8JLH6|G8JLH6_HUMAN;sp|P21926|CD9_HUMAN	tr|B4DPP0|B4DPP0_HUMAN;tr|A6NNI4|A6NNI4_HUMAN;tr|G8JLH6|G8JLH6_HUMAN;sp|P21926|CD9_HUMAN	1;1;1;1	1;1;1;1	1;1;1;1	>tr|B4DPP0|B4DPP0_HUMAN cDNA FLJ51032, highly similar to CD9 antigen OS=Homo sapiens PE=2 SV=1;>tr|A6NNI4|A6NNI4_HUMAN CD9 antigen OS=Homo sapiens GN=CD9 PE=1 SV=1;>tr|G8JLH6|G8JLH6_HUMAN CD9 antigen (Fragment) OS=Homo sapiens GN=CD9 PE=1 SV=1;>sp|P21926|C	4	1	1	1	0	0	0	0	1	0	0	0	0	0	0	0	0	0	0	0	1	0	0	0	0	0	0	0	0	0	0	0	1	0	0	0	0	0	0	0	7.1	7.1	7.1	15.906
tr|B3KQH1|B3KQH1_HUMAN;tr|A8K6V3|A8K6V3_HUMAN;sp|Q15393|SF3B3_HUMAN;tr|B3KM77|B3KM77_HUMAN	tr|B3KQH1|B3KQH1_HUMAN;tr|A8K6V3|A8K6V3_HUMAN;sp|Q15393|SF3B3_HUMAN;tr|B3KM77|B3KM77_HUMAN	2;2;2;1	2;2;2;1	2;2;2;1	>tr|B3KQH1|B3KQH1_HUMAN cDNA FLJ90452 fis, clone NT2RP3001475, highly similar to Splicing factor 3B subunit 3 OS=Homo sapiens PE=2 SV=1;>tr|A8K6V3|A8K6V3_HUMAN cDNA FLJ78677, highly similar to Homo sapiens splicing factor 3b, subunit 3, 130kDa (SF3B3), mRN	4	2	2	2	0	0	0	0	2	0	0	0	0	0	0	1	0	0	0	0	2	0	0	0	0	0	0	1	0	0	0	0	2	0	0	0	0	0	0	1	3.1	3.1	3.1	99.921
tr|Q6NZ59|Q6NZ59_HUMAN;tr|Q6IB54|Q6IB54_HUMAN;sp|P18859|ATP5J_HUMAN;tr|A8MUH2|A8MUH2_HUMAN	tr|Q6NZ59|Q6NZ59_HUMAN;tr|Q6IB54|Q6IB54_HUMAN;sp|P18859|ATP5J_HUMAN;tr|A8MUH2|A8MUH2_HUMAN	1;1;1;1	1;1;1;1	1;1;1;1	>tr|Q6NZ59|Q6NZ59_HUMAN ATP synthase-coupling factor 6, mitochondrial OS=Homo sapiens GN=ATP5J PE=2 SV=1;>tr|Q6IB54|Q6IB54_HUMAN ATP synthase-coupling factor 6, mitochondrial OS=Homo sapiens GN=ATP5J PE=2 SV=1;>sp|P18859|ATP5J_HUMAN ATP synthase-coupling f	4	1	1	1	0	1	0	1	0	0	0	0	0	0	0	0	0	1	0	1	0	0	0	0	0	0	0	0	0	1	0	1	0	0	0	0	0	0	0	0	17.6	17.6	17.6	12.627
tr|H7BZ35|H7BZ35_HUMAN;tr|Q53T60|Q53T60_HUMAN;tr|D3DP78|D3DP78_HUMAN;sp|P14868|SYDC_HUMAN	tr|H7BZ35|H7BZ35_HUMAN;tr|Q53T60|Q53T60_HUMAN;tr|D3DP78|D3DP78_HUMAN;sp|P14868|SYDC_HUMAN	1;1;1;1	1;1;1;1	1;1;1;1	>tr|H7BZ35|H7BZ35_HUMAN Aspartate--tRNA ligase, cytoplasmic (Fragment) OS=Homo sapiens GN=DARS PE=1 SV=1;>tr|Q53T60|Q53T60_HUMAN Putative uncharacterized protein DARS (Fragment) OS=Homo sapiens GN=DARS PE=3 SV=1;>tr|D3DP78|D3DP78_HUMAN Aspartyl-tRNA synthe	4	1	1	1	1	1	0	1	1	0	0	0	0	0	0	1	1	1	0	1	1	0	0	0	0	0	0	1	1	1	0	1	1	0	0	0	0	0	0	1	5.3	5.3	5.3	21.608
tr|M0R2U2|M0R2U2_HUMAN;tr|M0R1H0|M0R1H0_HUMAN;tr|M0R2B0|M0R2B0_HUMAN;tr|M0R0P1|M0R0P1_HUMAN;tr|M0R299|M0R299_HUMAN;tr|M0QXL5|M0QXL5_HUMAN;tr|Q96BS4|Q96BS4_HUMAN;tr|M0R2Q4|M0R2Q4_HUMAN;tr|B4DLD4|B4DLD4_HUMAN;sp|P22087|FBRL_HUMAN	tr|M0R2U2|M0R2U2_HUMAN;tr|M0R1H0|M0R1H0_HUMAN;tr|M0R2B0|M0R2B0_HUMAN;tr|M0R0P1|M0R0P1_HUMAN;tr|M0R299|M0R299_HUMAN;tr|M0QXL5|M0QXL5_HUMAN;tr|Q96BS4|Q96BS4_HUMAN;tr|M0R2Q4|M0R2Q4_HUMAN;tr|B4DLD4|B4DLD4_HUMAN;sp|P22087|FBRL_HUMAN	1;1;1;1;1;1;1;1;1;1	1;1;1;1;1;1;1;1;1;1	1;1;1;1;1;1;1;1;1;1	>tr|M0R2U2|M0R2U2_HUMAN rRNA 2-O-methyltransferase fibrillarin (Fragment) OS=Homo sapiens GN=FBL PE=1 SV=1;>tr|M0R1H0|M0R1H0_HUMAN rRNA 2-O-methyltransferase fibrillarin (Fragment) OS=Homo sapiens GN=FBL PE=1 SV=1;>tr|M0R2B0|M0R2B0_HUMAN rRNA 2-O-methyl	10	1	1	1	0	1	0	1	1	0	0	0	0	1	0	1	0	1	0	1	1	0	0	0	0	1	0	1	0	1	0	1	1	0	0	0	0	1	0	1	8.3	8.3	8.3	16.164
tr|Q5JX54|Q5JX54_HUMAN;tr|Q5JX55|Q5JX55_HUMAN;tr|Q5JX56|Q5JX56_HUMAN;tr|Q5JX58|Q5JX58_HUMAN;tr|Q5JX59|Q5JX59_HUMAN;tr|Q5JX60|Q5JX60_HUMAN;tr|Q5JX44|Q5JX44_HUMAN;tr|E7ENH5|E7ENH5_HUMAN;tr|A6PVH9|A6PVH9_HUMAN;tr|F2Z2V0|F2Z2V0_HUMAN;sp|Q99829|CPNE1_HUMAN;tr|B0QZ18|B0QZ18_HUMAN	tr|Q5JX54|Q5JX54_HUMAN;tr|Q5JX55|Q5JX55_HUMAN;tr|Q5JX56|Q5JX56_HUMAN;tr|Q5JX58|Q5JX58_HUMAN;tr|Q5JX59|Q5JX59_HUMAN;tr|Q5JX60|Q5JX60_HUMAN;tr|Q5JX44|Q5JX44_HUMAN;tr|E7ENH5|E7ENH5_HUMAN;tr|A6PVH9|A6PVH9_HUMAN;tr|F2Z2V0|F2Z2V0_HUMAN;sp|Q99829|CPNE1_HUMAN;tr|B0QZ18|B0QZ18_HUMAN	1;1;1;1;1;1;1;1;1;1;1;1	1;1;1;1;1;1;1;1;1;1;1;1	1;1;1;1;1;1;1;1;1;1;1;1	>tr|Q5JX54|Q5JX54_HUMAN Copine-1 (Fragment) OS=Homo sapiens GN=CPNE1 PE=1 SV=1;>tr|Q5JX55|Q5JX55_HUMAN Copine-1 (Fragment) OS=Homo sapiens GN=CPNE1 PE=1 SV=1;>tr|Q5JX56|Q5JX56_HUMAN Copine-1 (Fragment) OS=Homo sapiens GN=CPNE1 PE=1 SV=1;>tr|Q5JX58|Q5JX58_H	12	1	1	1	1	0	0	0	1	0	0	0	0	0	0	1	1	0	0	0	1	0	0	0	0	0	0	1	1	0	0	0	1	0	0	0	0	0	0	1	8.1	8.1	8.1	14.912
tr|Q9BV61|Q9BV61_HUMAN;tr|Q53G55|Q53G55_HUMAN;tr|Q53FS6|Q53FS6_HUMAN;sp|Q12931|TRAP1_HUMAN;tr|I3L0K7|I3L0K7_HUMAN;tr|Q8N9Z3|Q8N9Z3_HUMAN;tr|K0A7K7|K0A7K7_HUMAN;tr|Q59EK6|Q59EK6_HUMAN;tr|Q5CAQ4|Q5CAQ4_HUMAN	tr|Q9BV61|Q9BV61_HUMAN;tr|Q53G55|Q53G55_HUMAN;tr|Q53FS6|Q53FS6_HUMAN;sp|Q12931|TRAP1_HUMAN;tr|I3L0K7|I3L0K7_HUMAN;tr|Q8N9Z3|Q8N9Z3_HUMAN;tr|K0A7K7|K0A7K7_HUMAN;tr|Q59EK6|Q59EK6_HUMAN	3;3;3;3;2;2;2;2;1	2;2;2;2;1;1;2;2;1	2;2;2;2;1;1;2;2;1	>tr|Q9BV61|Q9BV61_HUMAN TRAP1 protein (Fragment) OS=Homo sapiens GN=TRAP1 PE=2 SV=2;>tr|Q53G55|Q53G55_HUMAN TNF receptor-associated protein 1 variant (Fragment) OS=Homo sapiens PE=2 SV=1;>tr|Q53FS6|Q53FS6_HUMAN TNF receptor-associated protein 1 variant (Fr	9	3	2	2	1	1	1	1	3	2	1	0	1	0	1	3	0	0	0	0	2	1	1	0	0	0	0	2	0	0	0	0	2	1	1	0	0	0	0	2	6	4	4	79.356
tr|J3QL15|J3QL15_HUMAN;tr|Q8IWR8|Q8IWR8_HUMAN;tr|J3QR09|J3QR09_HUMAN;tr|J3KTE4|J3KTE4_HUMAN;tr|Q53G49|Q53G49_HUMAN;sp|P84098|RL19_HUMAN	tr|J3QL15|J3QL15_HUMAN;tr|Q8IWR8|Q8IWR8_HUMAN;tr|J3QR09|J3QR09_HUMAN;tr|J3KTE4|J3KTE4_HUMAN;tr|Q53G49|Q53G49_HUMAN;sp|P84098|RL19_HUMAN	1;1;1;1;1;1	1;1;1;1;1;1	1;1;1;1;1;1	>tr|J3QL15|J3QL15_HUMAN Ribosomal protein L19 (Fragment) OS=Homo sapiens GN=RPL19 PE=1 SV=1;>tr|Q8IWR8|Q8IWR8_HUMAN Ribosomal protein L19 (Fragment) OS=Homo sapiens PE=2 SV=1;>tr|J3QR09|J3QR09_HUMAN Ribosomal protein L19 OS=Homo sapiens GN=RPL19 PE=1 SV=1;	6	1	1	1	0	1	0	0	1	0	0	0	0	1	0	1	0	1	0	0	1	0	0	0	0	1	0	1	0	1	0	0	1	0	0	0	0	1	0	1	13.3	13.3	13.3	15.003
tr|K7EKH5|K7EKH5_HUMAN;tr|C9J8F3|C9J8F3_HUMAN;tr|J3KSV6|J3KSV6_HUMAN;tr|J3QKP5|J3QKP5_HUMAN;tr|B7Z1N6|B7Z1N6_HUMAN;tr|A8MVZ9|A8MVZ9_HUMAN;tr|B7Z1Y2|B7Z1Y2_HUMAN;tr|A0A024QZ64|A0A024QZ64_HUMAN;sp|P09972|ALDOC_HUMAN;tr|B7Z3K9|B7Z3K9_HUMAN	tr|K7EKH5|K7EKH5_HUMAN;tr|C9J8F3|C9J8F3_HUMAN;tr|J3KSV6|J3KSV6_HUMAN;tr|J3QKP5|J3QKP5_HUMAN;tr|B7Z1N6|B7Z1N6_HUMAN;tr|A8MVZ9|A8MVZ9_HUMAN;tr|B7Z1Y2|B7Z1Y2_HUMAN;tr|A0A024QZ64|A0A024QZ64_HUMAN;sp|P09972|ALDOC_HUMAN;tr|B7Z3K9|B7Z3K9_HUMAN	1;1;1;1;1;1;1;1;1;1	1;1;1;1;1;1;1;1;1;1	1;1;1;1;1;1;1;1;1;1	>tr|K7EKH5|K7EKH5_HUMAN Fructose-bisphosphate aldolase C (Fragment) OS=Homo sapiens GN=ALDOC PE=1 SV=1;>tr|C9J8F3|C9J8F3_HUMAN Fructose-bisphosphate aldolase C (Fragment) OS=Homo sapiens GN=ALDOC PE=1 SV=1;>tr|J3KSV6|J3KSV6_HUMAN Fructose-bisphosphate aldo	10	1	1	1	0	0	0	0	1	0	0	0	0	0	0	1	0	0	0	0	1	0	0	0	0	0	0	1	0	0	0	0	1	0	0	0	0	0	0	1	17	17	17	15.035
tr|B3KUZ6|B3KUZ6_HUMAN;tr|E7EMM4|E7EMM4_HUMAN;tr|Q53H01|Q53H01_HUMAN;tr|A8K0B6|A8K0B6_HUMAN;sp|Q13510|ASAH1_HUMAN;tr|D3DSQ1|D3DSQ1_HUMAN	tr|B3KUZ6|B3KUZ6_HUMAN;tr|E7EMM4|E7EMM4_HUMAN;tr|Q53H01|Q53H01_HUMAN;tr|A8K0B6|A8K0B6_HUMAN;sp|Q13510|ASAH1_HUMAN;tr|D3DSQ1|D3DSQ1_HUMAN	1;1;1;1;1;1	1;1;1;1;1;1	1;1;1;1;1;1	>tr|B3KUZ6|B3KUZ6_HUMAN cDNA FLJ40980 fis, clone UTERU2014464, highly similar to ACID CERAMIDASE (EC 3.5.1.23) OS=Homo sapiens PE=2 SV=1;>tr|E7EMM4|E7EMM4_HUMAN Acid ceramidase OS=Homo sapiens GN=ASAH1 PE=1 SV=1;>tr|Q53H01|Q53H01_HUMAN N-acylsphingosine am	6	1	1	1	1	1	0	1	0	0	0	0	0	0	1	0	1	1	0	1	0	0	0	0	0	0	1	0	1	1	0	1	0	0	0	0	0	0	1	0	3.9	3.9	3.9	34.594
tr|Q5HYD9|Q5HYD9_HUMAN;tr|D6RFH4|D6RFH4_HUMAN;tr|H3BUX2|H3BUX2_HUMAN;sp|O43169|CYB5B_HUMAN;tr|J3KNF8|J3KNF8_HUMAN	tr|Q5HYD9|Q5HYD9_HUMAN;tr|D6RFH4|D6RFH4_HUMAN;tr|H3BUX2|H3BUX2_HUMAN;sp|O43169|CYB5B_HUMAN;tr|J3KNF8|J3KNF8_HUMAN	1;1;1;1;1	1;1;1;1;1	1;1;1;1;1	>tr|Q5HYD9|Q5HYD9_HUMAN Putative uncharacterized protein DKFZp686M0619 (Fragment) OS=Homo sapiens GN=DKFZp686M0619 PE=2 SV=1;>tr|D6RFH4|D6RFH4_HUMAN Cytochrome b5 type B OS=Homo sapiens GN=CYB5B PE=1 SV=1;>tr|H3BUX2|H3BUX2_HUMAN Cytochrome b5 type B OS=Hom	5	1	1	1	0	1	0	1	0	0	0	0	0	1	0	1	0	1	0	1	0	0	0	0	0	1	0	1	0	1	0	1	0	0	0	0	0	1	0	1	11.2	11.2	11.2	11.873
tr|A0A024R7M8|A0A024R7M8_HUMAN;sp|Q96CT7|CC124_HUMAN	tr|A0A024R7M8|A0A024R7M8_HUMAN;sp|Q96CT7|CC124_HUMAN	1;1	1;1	1;1	>tr|A0A024R7M8|A0A024R7M8_HUMAN Uncharacterized protein OS=Homo sapiens GN=LOC115098 PE=4 SV=1;>sp|Q96CT7|CC124_HUMAN Coiled-coil domain-containing protein 124 OS=Homo sapiens GN=CCDC124 PE=1 SV=1	2	1	1	1	0	0	0	1	1	0	0	0	0	1	0	0	0	0	0	1	1	0	0	0	0	1	0	0	0	0	0	1	1	0	0	0	0	1	0	0	5.8	5.8	5.8	25.835
CON__H-INV:HIT000292931	CON__H-INV:HIT000292931	12	1	1	>H-INV:HIT000292931 Tax_Id=9606 Gene_Symbol=- Similar to Keratin, type II cytoskeletal 8	1	12	1	1	8	12	10	11	9	6	4	7	5	9	8	9	0	1	1	0	0	0	0	0	0	0	0	1	0	1	1	0	0	0	0	0	0	0	0	1	32.7	2.5	2.5	49.448
tr|E5RGS4|E5RGS4_HUMAN;sp|O60925|PFD1_HUMAN	tr|E5RGS4|E5RGS4_HUMAN;sp|O60925|PFD1_HUMAN	1;1	1;1	1;1	>tr|E5RGS4|E5RGS4_HUMAN Prefoldin subunit 1 OS=Homo sapiens GN=PFDN1 PE=1 SV=1;>sp|O60925|PFD1_HUMAN Prefoldin subunit 1 OS=Homo sapiens GN=PFDN1 PE=1 SV=2	2	1	1	1	0	1	0	1	1	0	0	0	0	1	0	0	0	1	0	1	1	0	0	0	0	1	0	0	0	1	0	1	1	0	0	0	0	1	0	0	9.4	9.4	9.4	13.466
tr|V9HWA9|V9HWA9_HUMAN;sp|P01024|CO3_HUMAN	tr|V9HWA9|V9HWA9_HUMAN;sp|P01024|CO3_HUMAN	1;1	1;1	1;1	>tr|V9HWA9|V9HWA9_HUMAN Epididymis secretory sperm binding protein Li 62p OS=Homo sapiens GN=HEL-S-62p PE=2 SV=1;>sp|P01024|CO3_HUMAN Complement C3 OS=Homo sapiens GN=C3 PE=1 SV=2	2	1	1	1	0	0	0	0	1	0	0	0	1	0	1	1	0	0	0	0	1	0	0	0	1	0	1	1	0	0	0	0	1	0	0	0	1	0	1	1	0.8	0.8	0.8	187.15
tr|B4DTA2|B4DTA2_HUMAN;tr|A0A024RDF6|A0A024RDF6_HUMAN;sp|O14979|HNRDL_HUMAN	tr|B4DTA2|B4DTA2_HUMAN;tr|A0A024RDF6|A0A024RDF6_HUMAN;sp|O14979|HNRDL_HUMAN	2;2;2	1;1;1	1;1;1	>tr|B4DTA2|B4DTA2_HUMAN cDNA FLJ60148, highly similar to Homo sapiens heterogeneous nuclear ribonucleoprotein D-like (HNRPDL), transcript variant 2, mRNA OS=Homo sapiens PE=2 SV=1;>tr|A0A024RDF6|A0A024RDF6_HUMAN Heterogeneous nuclear ribonucleoprotein D-li	3	2	1	1	0	0	0	0	0	0	0	1	0	0	1	1	0	0	0	0	0	0	0	1	0	0	1	0	0	0	0	0	0	0	0	1	0	0	1	0	16.6	12.9	12.9	30.214
sp|Q13442|HAP28_HUMAN	sp|Q13442|HAP28_HUMAN	1	1	1	>sp|Q13442|HAP28_HUMAN 28 kDa heat- and acid-stable phosphoprotein OS=Homo sapiens GN=PDAP1 PE=1 SV=1	1	1	1	1	1	1	0	1	1	0	0	0	0	0	0	0	1	1	0	1	1	0	0	0	0	0	0	0	1	1	0	1	1	0	0	0	0	0	0	0	7.2	7.2	7.2	20.63
tr|C9J712|C9J712_HUMAN;tr|C9J0J7|C9J0J7_HUMAN;tr|C9JQ45|C9JQ45_HUMAN;sp|P35080|PROF2_HUMAN;tr|G5E9Q6|G5E9Q6_HUMAN;tr|B4DNH1|B4DNH1_HUMAN;tr|D3DNI2|D3DNI2_HUMAN;tr|D3DNI3|D3DNI3_HUMAN	tr|C9J712|C9J712_HUMAN;tr|C9J0J7|C9J0J7_HUMAN;tr|C9JQ45|C9JQ45_HUMAN;sp|P35080|PROF2_HUMAN;tr|G5E9Q6|G5E9Q6_HUMAN;tr|B4DNH1|B4DNH1_HUMAN;tr|D3DNI2|D3DNI2_HUMAN;tr|D3DNI3|D3DNI3_HUMAN	1;1;1;1;1;1;1;1	1;1;1;1;1;1;1;1	1;1;1;1;1;1;1;1	>tr|C9J712|C9J712_HUMAN Profilin-2 OS=Homo sapiens GN=PFN2 PE=1 SV=1;>tr|C9J0J7|C9J0J7_HUMAN Profilin-2 OS=Homo sapiens GN=PFN2 PE=1 SV=1;>tr|C9JQ45|C9JQ45_HUMAN Profilin OS=Homo sapiens GN=PFN2 PE=1 SV=1;>sp|P35080|PROF2_HUMAN Profilin-2 OS=Homo sapiens G	8	1	1	1	0	1	0	1	1	0	0	0	0	1	0	0	0	1	0	1	1	0	0	0	0	1	0	0	0	1	0	1	1	0	0	0	0	1	0	0	15.4	15.4	15.4	9.7982
sp|O60869|EDF1_HUMAN	sp|O60869|EDF1_HUMAN	1	1	1	>sp|O60869|EDF1_HUMAN Endothelial differentiation-related factor 1 OS=Homo sapiens GN=EDF1 PE=1 SV=1	1	1	1	1	1	1	0	1	0	0	0	0	0	0	0	0	1	1	0	1	0	0	0	0	0	0	0	0	1	1	0	1	0	0	0	0	0	0	0	0	10.1	10.1	10.1	16.368
tr|B7Z6U7|B7Z6U7_HUMAN;tr|Q5JNW7|Q5JNW7_HUMAN;tr|Q6FHU0|Q6FHU0_HUMAN;tr|X5D2R7|X5D2R7_HUMAN;tr|X5CMJ9|X5CMJ9_HUMAN;sp|P28062|PSB8_HUMAN	tr|B7Z6U7|B7Z6U7_HUMAN;tr|Q5JNW7|Q5JNW7_HUMAN;tr|Q6FHU0|Q6FHU0_HUMAN;tr|X5D2R7|X5D2R7_HUMAN;tr|X5CMJ9|X5CMJ9_HUMAN;sp|P28062|PSB8_HUMAN	1;1;1;1;1;1	1;1;1;1;1;1	1;1;1;1;1;1	>tr|B7Z6U7|B7Z6U7_HUMAN cDNA FLJ50880, highly similar to Proteasome subunit beta type 8 (EC 3.4.25.1) OS=Homo sapiens PE=2 SV=1;>tr|Q5JNW7|Q5JNW7_HUMAN Proteasome subunit beta type-8 OS=Homo sapiens GN=PSMB8 PE=1 SV=1;>tr|Q6FHU0|Q6FHU0_HUMAN Proteasome sub	6	1	1	1	1	1	0	1	1	0	0	0	0	1	0	1	1	1	0	1	1	0	0	0	0	1	0	1	1	1	0	1	1	0	0	0	0	1	0	1	7.7	7.7	7.7	16.408
tr|B4E3P0|B4E3P0_HUMAN;tr|A0A024R1Y2|A0A024R1Y2_HUMAN;tr|A0A024R1T9|A0A024R1T9_HUMAN;sp|P53396|ACLY_HUMAN;tr|Q4LE36|Q4LE36_HUMAN;tr|Q8N9C4|Q8N9C4_HUMAN;tr|K7ESG8|K7ESG8_HUMAN	tr|B4E3P0|B4E3P0_HUMAN;tr|A0A024R1Y2|A0A024R1Y2_HUMAN;tr|A0A024R1T9|A0A024R1T9_HUMAN;sp|P53396|ACLY_HUMAN;tr|Q4LE36|Q4LE36_HUMAN;tr|Q8N9C4|Q8N9C4_HUMAN	3;3;3;3;3;2;1	3;3;3;3;3;2;1	3;3;3;3;3;2;1	>tr|B4E3P0|B4E3P0_HUMAN ATP-citrate synthase OS=Homo sapiens GN=ACLY PE=1 SV=1;>tr|A0A024R1Y2|A0A024R1Y2_HUMAN ATP citrate lyase, isoform CRA_a OS=Homo sapiens GN=ACLY PE=4 SV=1;>tr|A0A024R1T9|A0A024R1T9_HUMAN ATP citrate lyase, isoform CRA_b OS=Homo sapie	7	3	3	3	0	0	0	0	3	0	0	0	0	0	0	0	0	0	0	0	3	0	0	0	0	0	0	0	0	0	0	0	3	0	0	0	0	0	0	0	4.8	4.8	4.8	91.098
tr|M0R3F1|M0R3F1_HUMAN;tr|A8K3W4|A8K3W4_HUMAN;tr|A0A024R0J9|A0A024R0J9_HUMAN;tr|B7Z4B8|B7Z4B8_HUMAN;tr|A8K6U7|A8K6U7_HUMAN;tr|A8K5K0|A8K5K0_HUMAN;sp|Q9BUJ2|HNRL1_HUMAN;tr|M0QYM5|M0QYM5_HUMAN;tr|M0QYI8|M0QYI8_HUMAN;tr|M0QYZ0|M0QYZ0_HUMAN	tr|M0R3F1|M0R3F1_HUMAN;tr|A8K3W4|A8K3W4_HUMAN;tr|A0A024R0J9|A0A024R0J9_HUMAN;tr|B7Z4B8|B7Z4B8_HUMAN;tr|A8K6U7|A8K6U7_HUMAN;tr|A8K5K0|A8K5K0_HUMAN;sp|Q9BUJ2|HNRL1_HUMAN;tr|M0QYM5|M0QYM5_HUMAN;tr|M0QYI8|M0QYI8_HUMAN;tr|M0QYZ0|M0QYZ0_HUMAN	2;2;2;2;2;2;2;1;1;1	2;2;2;2;2;2;2;1;1;1	2;2;2;2;2;2;2;1;1;1	>tr|M0R3F1|M0R3F1_HUMAN Heterogeneous nuclear ribonucleoprotein U-like protein 1 (Fragment) OS=Homo sapiens GN=HNRNPUL1 PE=1 SV=1;>tr|A8K3W4|A8K3W4_HUMAN cDNA FLJ75163, highly similar to Homo sapiens heterogeneous nuclear ribonucleoprotein U-like 1 (HNRPUL	10	2	2	2	0	2	0	0	2	0	0	0	0	0	0	1	0	2	0	0	2	0	0	0	0	0	0	1	0	2	0	0	2	0	0	0	0	0	0	1	4.4	4.4	4.4	71.611
tr|Q567R9|Q567R9_HUMAN;tr|A4D286|A4D286_HUMAN;sp|P82979|SARNP_HUMAN;tr|H0YHG0|H0YHG0_HUMAN	tr|Q567R9|Q567R9_HUMAN;tr|A4D286|A4D286_HUMAN;sp|P82979|SARNP_HUMAN;tr|H0YHG0|H0YHG0_HUMAN	1;1;1;1	1;1;1;1	1;1;1;1	>tr|Q567R9|Q567R9_HUMAN CIP29 protein OS=Homo sapiens GN=CIP29 PE=2 SV=1;>tr|A4D286|A4D286_HUMAN Similar to Nuclear protein Hcc-1 (HSPC316) (Proliferation associated cytokine-inducible protein CIP29) OS=Homo sapiens GN=LOC402290 PE=4 SV=1;>sp|P82979|SARNP_	4	1	1	1	0	1	0	1	1	1	0	0	0	0	0	1	0	1	0	1	1	1	0	0	0	0	0	1	0	1	0	1	1	1	0	0	0	0	0	1	12.7	12.7	12.7	16.83
tr|J3QL48|J3QL48_HUMAN;tr|J3QQN1|J3QQN1_HUMAN;tr|Q6IB22|Q6IB22_HUMAN;sp|P40306|PSB10_HUMAN	tr|J3QL48|J3QL48_HUMAN;tr|J3QQN1|J3QQN1_HUMAN;tr|Q6IB22|Q6IB22_HUMAN;sp|P40306|PSB10_HUMAN	1;1;1;1	1;1;1;1	1;1;1;1	>tr|J3QL48|J3QL48_HUMAN Uncharacterized protein (Fragment) OS=Homo sapiens PE=4 SV=1;>tr|J3QQN1|J3QQN1_HUMAN Proteasome subunit beta type-10 (Fragment) OS=Homo sapiens GN=PSMB10 PE=1 SV=1;>tr|Q6IB22|Q6IB22_HUMAN Proteasome subunit beta type OS=Homo sapiens	4	1	1	1	1	0	0	1	1	0	0	0	0	0	0	0	1	0	0	1	1	0	0	0	0	0	0	0	1	0	0	1	1	0	0	0	0	0	0	0	26	26	26	8.2133
sp|P49720|PSB3_HUMAN	sp|P49720|PSB3_HUMAN	1	1	1	>sp|P49720|PSB3_HUMAN Proteasome subunit beta type-3 OS=Homo sapiens GN=PSMB3 PE=1 SV=2	1	1	1	1	0	1	0	1	1	0	0	0	0	0	0	1	0	1	0	1	1	0	0	0	0	0	0	1	0	1	0	1	1	0	0	0	0	0	0	1	7.3	7.3	7.3	22.949
tr|A0A024RB32|A0A024RB32_HUMAN;sp|Q15185|TEBP_HUMAN;tr|B3KUY2|B3KUY2_HUMAN	tr|A0A024RB32|A0A024RB32_HUMAN;sp|Q15185|TEBP_HUMAN;tr|B3KUY2|B3KUY2_HUMAN	1;1;1	1;1;1	1;1;1	>tr|A0A024RB32|A0A024RB32_HUMAN Prostaglandin E synthase 3 (Cytosolic), isoform CRA_a OS=Homo sapiens GN=PTGES3 PE=4 SV=1;>sp|Q15185|TEBP_HUMAN Prostaglandin E synthase 3 OS=Homo sapiens GN=PTGES3 PE=1 SV=1;>tr|B3KUY2|B3KUY2_HUMAN Prostaglandin E synthase	3	1	1	1	0	0	0	0	0	0	1	1	0	1	0	1	0	0	0	0	0	0	1	1	0	1	0	1	0	0	0	0	0	0	1	1	0	1	0	1	8.1	8.1	8.1	18.697
tr|Q53SS8|Q53SS8_HUMAN;sp|Q15365|PCBP1_HUMAN	tr|Q53SS8|Q53SS8_HUMAN;sp|Q15365|PCBP1_HUMAN	1;1	1;1	1;1	>tr|Q53SS8|Q53SS8_HUMAN Epididymis secretory protein Li 85 OS=Homo sapiens GN=PCBP1 PE=2 SV=1;>sp|Q15365|PCBP1_HUMAN Poly(rC)-binding protein 1 OS=Homo sapiens GN=PCBP1 PE=1 SV=2	2	1	1	1	1	1	0	0	0	0	0	0	0	0	0	1	1	1	0	0	0	0	0	0	0	0	0	1	1	1	0	0	0	0	0	0	0	0	0	1	4.5	4.5	4.5	37.497
tr|B4DJ63|B4DJ63_HUMAN;tr|B4DLV4|B4DLV4_HUMAN;tr|B4DW25|B4DW25_HUMAN;tr|B4DP88|B4DP88_HUMAN;tr|B4E1G2|B4E1G2_HUMAN;tr|Q5BJF5|Q5BJF5_HUMAN;tr|Q5HYG8|Q5HYG8_HUMAN;tr|B4DJQ3|B4DJQ3_HUMAN;tr|A0A024RB99|A0A024RB99_HUMAN;tr|V9HW06|V9HW06_HUMAN;tr|Q53ET4|Q53ET4_HUMAN;sp|P34897|GLYM_HUMAN;tr|B4DWA7|B4DWA7_HUMAN;tr|G3V5L0|G3V5L0_HUMAN;tr|G3V2Y4|G3V2Y4_HUMAN;tr|H0YIZ0|H0YIZ0_HUMAN	tr|B4DJ63|B4DJ63_HUMAN;tr|B4DLV4|B4DLV4_HUMAN;tr|B4DW25|B4DW25_HUMAN;tr|B4DP88|B4DP88_HUMAN;tr|B4E1G2|B4E1G2_HUMAN;tr|Q5BJF5|Q5BJF5_HUMAN;tr|Q5HYG8|Q5HYG8_HUMAN;tr|B4DJQ3|B4DJQ3_HUMAN;tr|A0A024RB99|A0A024RB99_HUMAN;tr|V9HW06|V9HW06_HUMAN;tr|Q53ET4|Q53ET4_HUMAN;sp|P34897|GLYM_HUMAN;tr|B4DWA7|B4DWA7_HUMAN;tr|G3V5L0|G3V5L0_HUMAN;tr|G3V2Y4|G3V2Y4_HUMAN;tr|H0YIZ0|H0YIZ0_HUMAN	2;2;2;2;2;2;2;2;2;2;2;2;2;1;1;1	2;2;2;2;2;2;2;2;2;2;2;2;2;1;1;1	2;2;2;2;2;2;2;2;2;2;2;2;2;1;1;1	>tr|B4DJ63|B4DJ63_HUMAN Serine hydroxymethyltransferase OS=Homo sapiens PE=2 SV=1;>tr|B4DLV4|B4DLV4_HUMAN Serine hydroxymethyltransferase OS=Homo sapiens GN=SHMT2 PE=1 SV=1;>tr|B4DW25|B4DW25_HUMAN Serine hydroxymethyltransferase OS=Homo sapiens PE=2 SV=1;>	16	2	2	2	0	0	0	0	2	0	0	0	0	0	0	1	0	0	0	0	2	0	0	0	0	0	0	1	0	0	0	0	2	0	0	0	0	0	0	1	7.9	7.9	7.9	41.656
tr|F5GYN4|F5GYN4_HUMAN;sp|Q96FW1|OTUB1_HUMAN;tr|Q659F9|Q659F9_HUMAN;tr|F5GYJ8|F5GYJ8_HUMAN;tr|J3KR44|J3KR44_HUMAN;tr|B4DPD5|B4DPD5_HUMAN	tr|F5GYN4|F5GYN4_HUMAN;sp|Q96FW1|OTUB1_HUMAN;tr|Q659F9|Q659F9_HUMAN;tr|F5GYJ8|F5GYJ8_HUMAN;tr|J3KR44|J3KR44_HUMAN;tr|B4DPD5|B4DPD5_HUMAN	1;1;1;1;1;1	1;1;1;1;1;1	1;1;1;1;1;1	>tr|F5GYN4|F5GYN4_HUMAN Ubiquitin thioesterase OTUB1 OS=Homo sapiens GN=OTUB1 PE=1 SV=1;>sp|Q96FW1|OTUB1_HUMAN Ubiquitin thioesterase OTUB1 OS=Homo sapiens GN=OTUB1 PE=1 SV=2;>tr|Q659F9|Q659F9_HUMAN Putative uncharacterized protein DKFZp564E242 OS=Homo sap	6	1	1	1	0	1	0	1	1	1	0	0	0	1	0	1	0	1	0	1	1	1	0	0	0	1	0	1	0	1	0	1	1	1	0	0	0	1	0	1	6.2	6.2	6.2	28.05
tr|Q13041|Q13041_HUMAN;tr|B4DM22|B4DM22_HUMAN;sp|Q13200|PSMD2_HUMAN;tr|Q59EG8|Q59EG8_HUMAN	tr|Q13041|Q13041_HUMAN;tr|B4DM22|B4DM22_HUMAN;sp|Q13200|PSMD2_HUMAN;tr|Q59EG8|Q59EG8_HUMAN	1;1;1;1	1;1;1;1	1;1;1;1	>tr|Q13041|Q13041_HUMAN P67 OS=Homo sapiens PE=2 SV=1;>tr|B4DM22|B4DM22_HUMAN cDNA FLJ53357, highly similar to 26S proteasome non-ATPase regulatory subunit 2 OS=Homo sapiens PE=2 SV=1;>sp|Q13200|PSMD2_HUMAN 26S proteasome non-ATPase regulatory subunit 2 OS	4	1	1	1	1	1	0	1	1	0	0	0	0	1	0	1	1	1	0	1	1	0	0	0	0	1	0	1	1	1	0	1	1	0	0	0	0	1	0	1	2.5	2.5	2.5	64.587
sp|Q9Y277|VDAC3_HUMAN;tr|E5RK27|E5RK27_HUMAN;tr|E5RFP6|E5RFP6_HUMAN;tr|E5RJN6|E5RJN6_HUMAN;tr|E5RHZ6|E5RHZ6_HUMAN	sp|Q9Y277|VDAC3_HUMAN;tr|E5RK27|E5RK27_HUMAN;tr|E5RFP6|E5RFP6_HUMAN;tr|E5RJN6|E5RJN6_HUMAN;tr|E5RHZ6|E5RHZ6_HUMAN	2;1;1;1;1	1;1;1;1;1	1;1;1;1;1	>sp|Q9Y277|VDAC3_HUMAN Voltage-dependent anion-selective channel protein 3 OS=Homo sapiens GN=VDAC3 PE=1 SV=1;>tr|E5RK27|E5RK27_HUMAN Voltage-dependent anion-selective channel protein 3 (Fragment) OS=Homo sapiens GN=VDAC3 PE=1 SV=1;>tr|E5RFP6|E5RFP6_HUMAN	5	2	1	1	2	0	0	2	0	0	0	1	0	0	1	1	1	0	0	1	0	0	0	0	0	0	1	0	1	0	0	1	0	0	0	0	0	0	1	0	8.1	4.6	4.6	30.658
tr|B3KT34|B3KT34_HUMAN;tr|Q0QF12|Q0QF12_HUMAN;tr|D6RFM5|D6RFM5_HUMAN;tr|A0A024QZ30|A0A024QZ30_HUMAN;sp|P31040|SDHA_HUMAN;tr|B3KYA5|B3KYA5_HUMAN;tr|B7Z6J5|B7Z6J5_HUMAN;tr|B4DYN5|B4DYN5_HUMAN	tr|B3KT34|B3KT34_HUMAN;tr|Q0QF12|Q0QF12_HUMAN;tr|D6RFM5|D6RFM5_HUMAN;tr|A0A024QZ30|A0A024QZ30_HUMAN;sp|P31040|SDHA_HUMAN;tr|B3KYA5|B3KYA5_HUMAN;tr|B7Z6J5|B7Z6J5_HUMAN;tr|B4DYN5|B4DYN5_HUMAN	2;2;2;2;2;1;1;1	2;2;2;2;2;1;1;1	2;2;2;2;2;1;1;1	>tr|B3KT34|B3KT34_HUMAN cDNA FLJ37560 fis, clone BRCOC2000333, highly similar to Succinate dehydrogenase (ubiquinone) flavoprotein subunit, mitochondrial (EC 1.3.5.1) OS=Homo sapiens PE=2 SV=1;>tr|Q0QF12|Q0QF12_HUMAN Succinate dehydrogenase complex subunit	8	2	2	2	1	1	0	0	2	0	0	0	0	0	0	1	1	1	0	0	2	0	0	0	0	0	0	1	1	1	0	0	2	0	0	0	0	0	0	1	6.4	6.4	6.4	48.157
tr|B7ZW00|B7ZW00_HUMAN;tr|E7ENL6|E7ENL6_HUMAN;tr|D9ZGF2|D9ZGF2_HUMAN;sp|P12111|CO6A3_HUMAN;tr|B4E0A4|B4E0A4_HUMAN;tr|Q63HQ4|Q63HQ4_HUMAN;tr|Q8N4Z1|Q8N4Z1_HUMAN;tr|Q59F25|Q59F25_HUMAN	tr|B7ZW00|B7ZW00_HUMAN;tr|E7ENL6|E7ENL6_HUMAN;tr|D9ZGF2|D9ZGF2_HUMAN;sp|P12111|CO6A3_HUMAN;tr|B4E0A4|B4E0A4_HUMAN;tr|Q63HQ4|Q63HQ4_HUMAN	3;3;3;3;2;2;1;1	3;3;3;3;2;2;1;1	3;3;3;3;2;2;1;1	>tr|B7ZW00|B7ZW00_HUMAN COL6A3 protein OS=Homo sapiens GN=COL6A3 PE=2 SV=1;>tr|E7ENL6|E7ENL6_HUMAN Collagen alpha-3(VI) chain OS=Homo sapiens GN=COL6A3 PE=4 SV=1;>tr|D9ZGF2|D9ZGF2_HUMAN Collagen, type VI, alpha 3 OS=Homo sapiens GN=COL6A3 PE=4 SV=1;>sp|P12	8	3	3	3	0	0	0	0	1	0	0	0	3	0	0	0	0	0	0	0	1	0	0	0	3	0	0	0	0	0	0	0	1	0	0	0	3	0	0	0	2	2	2	278.21
sp|Q9HAB8|PPCS_HUMAN	sp|Q9HAB8|PPCS_HUMAN	1	1	1	>sp|Q9HAB8|PPCS_HUMAN Phosphopantothenate--cysteine ligase OS=Homo sapiens GN=PPCS PE=1 SV=2	1	1	1	1	0	1	0	1	0	0	0	0	0	0	0	1	0	1	0	1	0	0	0	0	0	0	0	1	0	1	0	1	0	0	0	0	0	0	0	1	3.5	3.5	3.5	34.005
tr|Q59HB8|Q59HB8_HUMAN;tr|A0A024R5M9|A0A024R5M9_HUMAN;sp|Q14980|NUMA1_HUMAN;tr|Q4LE64|Q4LE64_HUMAN;tr|Q96HN5|Q96HN5_HUMAN;tr|H0YFY6|H0YFY6_HUMAN;tr|Q7Z757|Q7Z757_HUMAN;tr|K4DIE0|K4DIE0_HUMAN;tr|Q3SYK8|Q3SYK8_HUMAN;tr|F5H6Y5|F5H6Y5_HUMAN;tr|F5H4J1|F5H4J1_HUMAN;tr|A8K394|A8K394_HUMAN;tr|A0A024R5G4|A0A024R5G4_HUMAN	tr|Q59HB8|Q59HB8_HUMAN;tr|A0A024R5M9|A0A024R5M9_HUMAN;sp|Q14980|NUMA1_HUMAN;tr|Q4LE64|Q4LE64_HUMAN;tr|Q96HN5|Q96HN5_HUMAN;tr|H0YFY6|H0YFY6_HUMAN;tr|Q7Z757|Q7Z757_HUMAN	3;3;3;3;2;2;2;1;1;1;1;1;1	3;3;3;3;2;2;2;1;1;1;1;1;1	3;3;3;3;2;2;2;1;1;1;1;1;1	>tr|Q59HB8|Q59HB8_HUMAN Nuclear mitotic apparatus protein 1 variant (Fragment) OS=Homo sapiens PE=2 SV=1;>tr|A0A024R5M9|A0A024R5M9_HUMAN Nuclear mitotic apparatus protein 1, isoform CRA_a OS=Homo sapiens GN=NUMA1 PE=4 SV=1;>sp|Q14980|NUMA1_HUMAN Nuclear mi	13	3	3	3	1	0	0	0	3	0	0	0	0	0	0	0	1	0	0	0	3	0	0	0	0	0	0	0	1	0	0	0	3	0	0	0	0	0	0	0	2.8	2.8	2.8	178.08
sp|Q03169|TNAP2_HUMAN;tr|A1A584|A1A584_HUMAN	sp|Q03169|TNAP2_HUMAN;tr|A1A584|A1A584_HUMAN	2;1	2;1	2;1	>sp|Q03169|TNAP2_HUMAN Tumor necrosis factor alpha-induced protein 2 OS=Homo sapiens GN=TNFAIP2 PE=1 SV=2;>tr|A1A584|A1A584_HUMAN TNFAIP2 protein OS=Homo sapiens GN=TNFAIP2 PE=2 SV=1	2	2	2	2	0	0	0	0	2	0	0	0	0	0	0	1	0	0	0	0	2	0	0	0	0	0	0	1	0	0	0	0	2	0	0	0	0	0	0	1	5	5	5	72.66
sp|Q14204|DYHC1_HUMAN	sp|Q14204|DYHC1_HUMAN	2	2	2	>sp|Q14204|DYHC1_HUMAN Cytoplasmic dynein 1 heavy chain 1 OS=Homo sapiens GN=DYNC1H1 PE=1 SV=5	1	2	2	2	0	0	1	0	2	0	1	1	0	0	0	1	0	0	1	0	2	0	1	1	0	0	0	1	0	0	1	0	2	0	1	1	0	0	0	1	0.6	0.6	0.6	532.4
tr|B4DM33|B4DM33_HUMAN;sp|Q15691|MARE1_HUMAN	tr|B4DM33|B4DM33_HUMAN;sp|Q15691|MARE1_HUMAN	1;1	1;1	1;1	>tr|B4DM33|B4DM33_HUMAN cDNA FLJ52068, highly similar to Microtubule-associated protein RP/EB family member 1 OS=Homo sapiens PE=2 SV=1;>sp|Q15691|MARE1_HUMAN Microtubule-associated protein RP/EB family member 1 OS=Homo sapiens GN=MAPRE1 PE=1 SV=3	2	1	1	1	0	0	0	0	0	0	0	0	0	0	1	0	0	0	0	0	0	0	0	0	0	0	1	0	0	0	0	0	0	0	0	0	0	0	1	0	11.3	11.3	11.3	26.582
tr|Q9HB00|Q9HB00_HUMAN;sp|Q08554|DSC1_HUMAN	tr|Q9HB00|Q9HB00_HUMAN;sp|Q08554|DSC1_HUMAN	1;1	1;1	1;1	>tr|Q9HB00|Q9HB00_HUMAN Desmocollin 1, isoform CRA_b OS=Homo sapiens GN=DSC1 PE=4 SV=1;>sp|Q08554|DSC1_HUMAN Desmocollin-1 OS=Homo sapiens GN=DSC1 PE=1 SV=2	2	1	1	1	0	1	0	0	0	0	0	0	0	0	0	1	0	1	0	0	0	0	0	0	0	0	0	1	0	1	0	0	0	0	0	0	0	0	0	1	1.2	1.2	1.2	93.834
sp|P45974|UBP5_HUMAN	sp|P45974|UBP5_HUMAN	1	1	1	>sp|P45974|UBP5_HUMAN Ubiquitin carboxyl-terminal hydrolase 5 OS=Homo sapiens GN=USP5 PE=1 SV=2	1	1	1	1	0	0	0	0	1	0	0	0	0	0	0	1	0	0	0	0	1	0	0	0	0	0	0	1	0	0	0	0	1	0	0	0	0	0	0	1	1.9	1.9	1.9	95.785
sp|Q7Z406|MYH14_HUMAN;tr|F2Z2U8|F2Z2U8_HUMAN;tr|G8JLL9|G8JLL9_HUMAN;tr|B4E177|B4E177_HUMAN;tr|A1L2Z2|A1L2Z2_HUMAN	sp|Q7Z406|MYH14_HUMAN;tr|F2Z2U8|F2Z2U8_HUMAN;tr|G8JLL9|G8JLL9_HUMAN;tr|B4E177|B4E177_HUMAN;tr|A1L2Z2|A1L2Z2_HUMAN	4;4;4;2;2	1;1;1;1;1	1;1;1;1;1	>sp|Q7Z406|MYH14_HUMAN Myosin-14 OS=Homo sapiens GN=MYH14 PE=1 SV=2;>tr|F2Z2U8|F2Z2U8_HUMAN Myosin-14 OS=Homo sapiens GN=MYH14 PE=1 SV=1;>tr|G8JLL9|G8JLL9_HUMAN Myosin-14 OS=Homo sapiens GN=MYH14 PE=1 SV=1;>tr|B4E177|B4E177_HUMAN cDNA FLJ56368, highly simi	5	4	1	1	0	0	0	1	4	0	0	0	1	0	0	4	0	0	0	0	1	0	0	0	1	0	0	1	0	0	0	0	1	0	0	0	1	0	0	1	2.5	0.7	0.7	227.87
sp|O14907|TX1B3_HUMAN	sp|O14907|TX1B3_HUMAN	1	1	1	>sp|O14907|TX1B3_HUMAN Tax1-binding protein 3 OS=Homo sapiens GN=TAX1BP3 PE=1 SV=2	1	1	1	1	0	1	0	1	0	0	0	0	0	1	1	0	0	1	0	1	0	0	0	0	0	1	1	0	0	1	0	1	0	0	0	0	0	1	1	0	13.7	13.7	13.7	13.735
sp|P02452|CO1A1_HUMAN	sp|P02452|CO1A1_HUMAN	3	2	2	>sp|P02452|CO1A1_HUMAN Collagen alpha-1(I) chain OS=Homo sapiens GN=COL1A1 PE=1 SV=5	1	3	2	2	0	1	0	2	1	1	0	0	0	0	0	0	0	0	0	2	0	0	0	0	0	0	0	0	0	0	0	2	0	0	0	0	0	0	0	0	2.8	1.5	1.5	138.94
tr|Q8NG19|Q8NG19_HUMAN;tr|H7BXV5|H7BXV5_HUMAN;tr|D3DSM4|D3DSM4_HUMAN;tr|D3DSM5|D3DSM5_HUMAN;sp|P39060|COIA1_HUMAN	tr|Q8NG19|Q8NG19_HUMAN;tr|H7BXV5|H7BXV5_HUMAN;tr|D3DSM4|D3DSM4_HUMAN;tr|D3DSM5|D3DSM5_HUMAN;sp|P39060|COIA1_HUMAN	1;1;1;1;1	1;1;1;1;1	1;1;1;1;1	>tr|Q8NG19|Q8NG19_HUMAN Multi-functional protein MFP OS=Homo sapiens PE=2 SV=1;>tr|H7BXV5|H7BXV5_HUMAN Collagen alpha-1(XVIII) chain (Fragment) OS=Homo sapiens GN=COL18A1 PE=4 SV=1;>tr|D3DSM4|D3DSM4_HUMAN Collagen, type XVIII, alpha 1, isoform CRA_d OS=Hom	5	1	1	1	0	0	0	1	1	0	0	0	0	0	0	0	0	0	0	1	1	0	0	0	0	0	0	0	0	0	0	1	1	0	0	0	0	0	0	0	6.5	6.5	6.5	26.744
sp|Q9NPJ3|ACO13_HUMAN	sp|Q9NPJ3|ACO13_HUMAN	1	1	1	>sp|Q9NPJ3|ACO13_HUMAN Acyl-coenzyme A thioesterase 13 OS=Homo sapiens GN=ACOT13 PE=1 SV=1	1	1	1	1	0	1	0	1	0	0	0	0	0	1	0	0	0	1	0	1	0	0	0	0	0	1	0	0	0	1	0	1	0	0	0	0	0	1	0	0	8.6	8.6	8.6	14.96
tr|Q8NHX6|Q8NHX6_HUMAN;tr|Q53HJ4|Q53HJ4_HUMAN;tr|B2R7C5|B2R7C5_HUMAN;sp|P25205|MCM3_HUMAN	tr|Q8NHX6|Q8NHX6_HUMAN;tr|Q53HJ4|Q53HJ4_HUMAN;tr|B2R7C5|B2R7C5_HUMAN;sp|P25205|MCM3_HUMAN	1;1;1;1	1;1;1;1	1;1;1;1	>tr|Q8NHX6|Q8NHX6_HUMAN Cervical cancer proto-oncogene 5 OS=Homo sapiens GN=HCC5 PE=2 SV=1;>tr|Q53HJ4|Q53HJ4_HUMAN Minichromosome maintenance protein 3 variant (Fragment) OS=Homo sapiens PE=2 SV=1;>tr|B2R7C5|B2R7C5_HUMAN cDNA, FLJ93378, highly similar to H	4	1	1	1	1	1	0	0	0	0	0	0	0	0	0	0	1	1	0	0	0	0	0	0	0	0	0	0	1	1	0	0	0	0	0	0	0	0	0	0	1.8	1.8	1.8	75.786
tr|B1AKK2|B1AKK2_HUMAN;sp|O94760|DDAH1_HUMAN	tr|B1AKK2|B1AKK2_HUMAN;sp|O94760|DDAH1_HUMAN	1;1	1;1	1;1	>tr|B1AKK2|B1AKK2_HUMAN Dimethylarginine dimethylaminohydrolase 1, isoform CRA_b OS=Homo sapiens GN=DDAH1 PE=2 SV=1;>sp|O94760|DDAH1_HUMAN N(G),N(G)-dimethylarginine dimethylaminohydrolase 1 OS=Homo sapiens GN=DDAH1 PE=1 SV=3	2	1	1	1	1	1	0	0	0	0	0	0	0	1	0	0	1	1	0	0	0	0	0	0	0	1	0	0	1	1	0	0	0	0	0	0	0	1	0	0	3.9	3.9	3.9	31.121
MAN;tr|D3U3T1|D3U3T1_HUMAN;tr|D3U3S7|D3U3S7_HUMAN;tr|D3U3R4|D3U3R4_HUMAN;tr|D3U3K9|D3U3K9_HUMAN;tr|D3JTA1|D3JTA1_HUMAN;tr|D3JTA0|D3JTA0_HUMAN;tr|D3JT99|D3JT99_HUMAN;tr|D3JT97|D3JT97_HUMAN;tr|D3JT94|D3JT94_HUMAN;tr|D2XUR7|D2XUR7_HUMAN;tr|D2XUR4|D2XUR4_HUMAN;tr|D2SSL9|D2SSL9_HUMAN;tr|D2SSL8|D2SSL8_HUMAN;tr|D2JZZ8|D2JZZ8_HUMAN;tr|D2DL21|D2DL21_HUMAN;tr|D2DKZ4|D2DKZ4_HUMAN;tr|D2DKZ2|D2DKZ2_HUMAN;tr|D…	tr|X5CHJ2|X5CHJ2_HUMAN;tr|W8NKY4|W8NKY4_HUMAN;tr|W8E988|W8E988_HUMAN;tr|W6SQV0|W6SQV0_HUMAN;tr|W6SNC0|W6SNC0_HUMAN;tr|W0T236|W0T236_HUMAN;tr|V9W2L5|V9W2L5_HUMAN;tr|V9VYY9|V9VYY9_HUMAN;tr|V5NE49|V5NE49_HUMAN;tr|V5L197|V5L197_HUMAN;tr|U6EV21|U6EV21_HUMAN;tr|U5XMI1|U5XMI1_HUMAN;tr|T2MJ84|T2MJ84_HUMAN;tr|S5T475|S5T475_HUMAN;tr|S5NIY1|S5NIY1_HUMAN;tr|S0F0M8|S0F0M8_HUMAN;tr|R9WXA9|R9WXA9_HUMAN;tr|R9WAS…	5;5;5;5;5;5;5;5;5;5;5;5;5;5;5;5;5;5;5;5;5;5;5;5;5;5;5;5;5;5;5;5;5;5;5;5;5;5;5;5;5;5;5;5;5;5;5;5;5;5;5;5;5;5;5;5;5;5;5;5;5;5;5;5;5;5;5;5;5;5;5;5;5;5;5;5;5;5;5;5;5;5;5;5;5;5;5;5;5;5;5;5;5;5;5;5;5;5;5;5;5;5;5;5;5;5;5;5;5;5;5;5;5;5;5;5;5;5;5;5;5;5;5;5;5;5;5;5;5;5;5;5;5;5;5;5;5;5;5;5;5;5;5;5;5;5;5;5;5;5;5;5;5;5;5;5;5;5;5;5;5;5;5;5;5;5;5;5;5;5;5;5;5;5;5;5;5;5;5;5;5;5;5;5;5;5;5;5;5;5;5;5;5;5;5;5;5;5;5;5…	1;1;1;1;1;1;1;1;1;1;1;1;1;1;1;1;1;1;1;1;1;1;1;1;1;1;1;1;1;1;1;1;1;1;1;1;1;1;1;1;1;1;1;1;1;1;1;1;1;1;1;1;1;1;1;1;1;1;1;1;1;1;1;1;1;1;1;1;1;1;1;1;1;1;1;1;1;1;1;1;1;1;1;1;1;1;1;1;1;1;1;1;1;1;1;1;1;1;1;1;1;1;1;1;1;1;1;1;1;1;1;1;1;1;1;1;1;1;1;1;1;1;1;1;1;1;1;1;1;1;1;1;1;1;1;1;1;1;1;1;1;1;1;1;1;1;1;1;1;1;1;1;1;1;1;1;1;1;1;1;1;1;1;1;1;1;1;1;1;1;1;1;1;1;1;1;1;1;1;1;1;1;1;1;1;1;1;1;1;1;1;1;1;1;1;1;1;1;1;1…	0;0;0;0;0;0;0;0;0;0;0;0;0;0;0;0;0;0;0;0;0;0;0;0;0;0;0;0;0;0;0;0;0;0;0;0;0;0;0;0;0;0;0;0;0;0;0;0;0;0;0;0;0;0;0;0;0;0;0;0;0;0;0;0;0;0;0;0;0;0;0;0;0;0;0;0;0;0;0;0;0;0;0;0;0;0;0;0;0;0;0;0;0;0;0;0;0;0;0;0;0;0;0;0;0;0;0;0;0;0;0;0;0;0;0;0;0;0;0;0;0;0;0;0;0;0;0;0;0;0;0;0;0;0;0;0;0;0;0;0;0;0;0;0;0;0;0;0;0;0;0;0;0;0;0;0;0;0;0;0;0;0;0;0;0;0;0;0;0;0;0;0;0;0;0;0;0;0;0;0;0;0;0;0;0;0;0;0;0;0;0;0;0;0;0;0;0;0;0;0…	>tr|X5CHJ2|X5CHJ2_HUMAN MHC class I antigen (Fragment) OS=Homo sapiens GN=HLA-A PE=3 SV=1;>tr|W8NKY4|W8NKY4_HUMAN MHC class I antigen (Fragment) OS=Homo sapiens GN=HLA-A PE=3 SV=1;>tr|W8E988|W8E988_HUMAN MHC class I antigen (Fragment) OS=Homo sapiens GN=HL	4543	5	1	0	1	1	1	2	5	0	1	3	1	1	2	3	0	0	0	0	1	0	0	0	0	0	0	0	0	0	0	0	0	0	0	0	0	0	0	0	24.5	4.8	0	31.562
CON__ENSEMBL:ENSBTAP00000038253;CON__REFSEQ:XP_932229	CON__ENSEMBL:ENSBTAP00000038253	7;1	1;0	1;0	>ENSEMBL:ENSBTAP00000038253 (Bos taurus) 63 kDa protein	2	7	1	1	3	4	4	4	4	4	4	4	1	4	5	5	0	0	0	0	0	1	0	0	0	0	0	0	0	0	0	0	0	1	0	0	0	0	0	0	12.7	2.5	2.5	63.165
tr|B4DRH6|B4DRH6_HUMAN;tr|E9KL44|E9KL44_HUMAN;sp|P40939|ECHA_HUMAN	tr|B4DRH6|B4DRH6_HUMAN;tr|E9KL44|E9KL44_HUMAN;sp|P40939|ECHA_HUMAN	1;1;1	1;1;1	1;1;1	>tr|B4DRH6|B4DRH6_HUMAN cDNA FLJ54509, highly similar to Trifunctional enzyme subunit alpha, mitochondrial OS=Homo sapiens PE=2 SV=1;>tr|E9KL44|E9KL44_HUMAN Epididymis tissue sperm binding protein Li 14m OS=Homo sapiens PE=2 SV=1;>sp|P40939|ECHA_HUMAN Trif	3	1	1	1	1	0	0	0	1	0	1	0	0	0	0	1	1	0	0	0	1	0	1	0	0	0	0	1	1	0	0	0	1	0	1	0	0	0	0	1	2	2	2	78.314
tr|E9PP11|E9PP11_HUMAN;tr|B7Z6T6|B7Z6T6_HUMAN;sp|A6NEC2|PSAL_HUMAN;tr|B3KTP2|B3KTP2_HUMAN;tr|B3KU93|B3KU93_HUMAN;tr|B7Z4B2|B7Z4B2_HUMAN;tr|E9PLK3|E9PLK3_HUMAN;tr|B7Z899|B7Z899_HUMAN;sp|P55786|PSA_HUMAN	tr|E9PP11|E9PP11_HUMAN;tr|B7Z6T6|B7Z6T6_HUMAN;sp|A6NEC2|PSAL_HUMAN;tr|B3KTP2|B3KTP2_HUMAN;tr|B3KU93|B3KU93_HUMAN;tr|B7Z4B2|B7Z4B2_HUMAN;tr|E9PLK3|E9PLK3_HUMAN;tr|B7Z899|B7Z899_HUMAN;sp|P55786|PSA_HUMAN	1;1;1;1;1;1;1;1;1	1;1;1;1;1;1;1;1;1	1;1;1;1;1;1;1;1;1	>tr|E9PP11|E9PP11_HUMAN Puromycin-sensitive aminopeptidase (Fragment) OS=Homo sapiens GN=NPEPPS PE=4 SV=1;>tr|B7Z6T6|B7Z6T6_HUMAN cDNA FLJ58835, highly similar to Puromycin-sensitive aminopeptidase (EC 3.4.11.-) OS=Homo sapiens PE=2 SV=1;>sp|A6NEC2|PSAL_HU	9	1	1	1	0	0	0	1	1	0	0	0	0	0	0	1	0	0	0	1	1	0	0	0	0	0	0	1	0	0	0	1	1	0	0	0	0	0	0	1	6.5	6.5	6.5	22.302
tr|B7Z2E2|B7Z2E2_HUMAN;tr|Q53GR7|Q53GR7_HUMAN;sp|Q9UJS0|CMC2_HUMAN;tr|B3KMV8|B3KMV8_HUMAN;sp|O75746|CMC1_HUMAN	tr|B7Z2E2|B7Z2E2_HUMAN;tr|Q53GR7|Q53GR7_HUMAN;sp|Q9UJS0|CMC2_HUMAN;tr|B3KMV8|B3KMV8_HUMAN;sp|O75746|CMC1_HUMAN	2;2;2;1;1	2;2;2;1;1	2;2;2;1;1	>tr|B7Z2E2|B7Z2E2_HUMAN cDNA FLJ54671, highly similar to Calcium-binding mitochondrial carrier protein Aralar2 OS=Homo sapiens PE=2 SV=1;>tr|Q53GR7|Q53GR7_HUMAN Solute carrier family 25, member 13 (Citrin) variant (Fragment) OS=Homo sapiens PE=2 SV=1;>sp|Q	5	2	2	2	0	0	0	0	2	0	0	0	0	0	1	1	0	0	0	0	2	0	0	0	0	0	1	1	0	0	0	0	2	0	0	0	0	0	1	1	3.7	3.7	3.7	62.286
tr|A7LNE7|A7LNE7_HUMAN;tr|K7ES20|K7ES20_HUMAN;tr|L8E941|L8E941_HUMAN;tr|K7ENC6|K7ENC6_HUMAN;tr|J3QRG6|J3QRG6_HUMAN;tr|K7PML8|K7PML8_HUMAN;sp|P42771|CD2A1_HUMAN;tr|R9S3C3|R9S3C3_HUMAN	tr|A7LNE7|A7LNE7_HUMAN;tr|K7ES20|K7ES20_HUMAN;tr|L8E941|L8E941_HUMAN;tr|K7ENC6|K7ENC6_HUMAN;tr|J3QRG6|J3QRG6_HUMAN;tr|K7PML8|K7PML8_HUMAN;sp|P42771|CD2A1_HUMAN;tr|R9S3C3|R9S3C3_HUMAN	1;1;1;1;1;1;1;1	1;1;1;1;1;1;1;1	1;1;1;1;1;1;1;1	>tr|A7LNE7|A7LNE7_HUMAN Cyclin-dependent kinase inhibitor 2A (Fragment) OS=Homo sapiens GN=CDKN2A PE=4 SV=1;>tr|K7ES20|K7ES20_HUMAN Cyclin-dependent kinase inhibitor 2A, isoforms 1/2/3 OS=Homo sapiens GN=CDKN2A PE=1 SV=1;>tr|L8E941|L8E941_HUMAN Alternative	8	1	1	1	0	1	0	0	0	0	0	0	0	0	0	0	0	1	0	0	0	0	0	0	0	0	0	0	0	1	0	0	0	0	0	0	0	0	0	0	11.8	11.8	11.8	10.891
tr|F8VRY7|F8VRY7_HUMAN;tr|F8VVW8|F8VVW8_HUMAN;tr|B7Z9J7|B7Z9J7_HUMAN;tr|A6NF51|A6NF51_HUMAN;tr|V9HWF9|V9HWF9_HUMAN;sp|O95861|BPNT1_HUMAN	tr|F8VRY7|F8VRY7_HUMAN;tr|F8VVW8|F8VVW8_HUMAN;tr|B7Z9J7|B7Z9J7_HUMAN;tr|A6NF51|A6NF51_HUMAN;tr|V9HWF9|V9HWF9_HUMAN;sp|O95861|BPNT1_HUMAN	1;1;1;1;1;1	1;1;1;1;1;1	1;1;1;1;1;1	>tr|F8VRY7|F8VRY7_HUMAN 3(2),5-bisphosphate nucleotidase 1 (Fragment) OS=Homo sapiens GN=BPNT1 PE=1 SV=1;>tr|F8VVW8|F8VVW8_HUMAN 3(2),5-bisphosphate nucleotidase 1 (Fragment) OS=Homo sapiens GN=BPNT1 PE=1 SV=1;>tr|B7Z9J7|B7Z9J7_HUMAN cDNA, FLJ78861,	6	1	1	1	0	0	0	0	0	0	0	0	0	0	1	0	0	0	0	0	0	0	0	0	0	0	1	0	0	0	0	0	0	0	0	0	0	0	1	0	25	25	25	12.921
sp|P53621|COPA_HUMAN	sp|P53621|COPA_HUMAN	1	1	1	>sp|P53621|COPA_HUMAN Coatomer subunit alpha OS=Homo sapiens GN=COPA PE=1 SV=2	1	1	1	1	0	0	0	0	1	0	0	0	0	0	0	1	0	0	0	0	1	0	0	0	0	0	0	1	0	0	0	0	1	0	0	0	0	0	0	1	1	1	1	138.34
sp|Q9UDW1|QCR9_HUMAN	sp|Q9UDW1|QCR9_HUMAN	1	1	1	>sp|Q9UDW1|QCR9_HUMAN Cytochrome b-c1 complex subunit 9 OS=Homo sapiens GN=UQCR10 PE=1 SV=3	1	1	1	1	0	0	0	1	0	1	0	0	0	0	1	1	0	0	0	1	0	1	0	0	0	0	1	1	0	0	0	1	0	1	0	0	0	0	1	1	27	27	27	7.3084
tr|B7Z475|B7Z475_HUMAN;sp|Q9BZK7|TBL1R_HUMAN;tr|C9JLJ1|C9JLJ1_HUMAN;tr|C9JCK0|C9JCK0_HUMAN;tr|C9JBN1|C9JBN1_HUMAN;tr|C9IYU9|C9IYU9_HUMAN;tr|B4DP68|B4DP68_HUMAN;tr|A0A024R189|A0A024R189_HUMAN;sp|Q9BQ87|TBL1Y_HUMAN;tr|Q59F53|Q59F53_HUMAN;tr|A0A068L529|A0A068L529_HUMAN;tr|A0A024RBV9|A0A024RBV9_HUMAN;sp|O60907|TBL1X_HUMAN	tr|B7Z475|B7Z475_HUMAN;sp|Q9BZK7|TBL1R_HUMAN;tr|C9JLJ1|C9JLJ1_HUMAN;tr|C9JCK0|C9JCK0_HUMAN;tr|C9JBN1|C9JBN1_HUMAN;tr|C9IYU9|C9IYU9_HUMAN;tr|B4DP68|B4DP68_HUMAN;tr|A0A024R189|A0A024R189_HUMAN;sp|Q9BQ87|TBL1Y_HUMAN;tr|Q59F53|Q59F53_HUMAN;tr|A0A068L529|A0A068L529_HUMAN;tr|A0A024RBV9|A0A024RBV9_HUMAN;sp|O60907|TBL1X_HUMAN	2;2;1;1;1;1;1;1;1;1;1;1;1	2;2;1;1;1;1;1;1;1;1;1;1;1	2;2;1;1;1;1;1;1;1;1;1;1;1	>tr|B7Z475|B7Z475_HUMAN cDNA FLJ55712, highly similar to F-box-like/WD repeat protein TBL1XR1 OS=Homo sapiens PE=2 SV=1;>sp|Q9BZK7|TBL1R_HUMAN F-box-like/WD repeat-containing protein TBL1XR1 OS=Homo sapiens GN=TBL1XR1 PE=1 SV=1;>tr|C9JLJ1|C9JLJ1_HUMAN F-bo	13	2	2	2	0	0	0	0	2	0	0	0	0	1	0	1	0	0	0	0	2	0	0	0	0	1	0	1	0	0	0	0	2	0	0	0	0	1	0	1	9.6	9.6	9.6	40.756
tr|K7EPL9|K7EPL9_HUMAN;tr|K7EJH3|K7EJH3_HUMAN;tr|K7EJM7|K7EJM7_HUMAN;tr|M0QYK5|M0QYK5_HUMAN;tr|Q69YM7|Q69YM7_HUMAN;tr|M0R2N4|M0R2N4_HUMAN;sp|Q8WU68|U2AF4_HUMAN;tr|B5BU08|B5BU08_HUMAN;sp|Q01081|U2AF1_HUMAN	tr|K7EPL9|K7EPL9_HUMAN;tr|K7EJH3|K7EJH3_HUMAN;tr|K7EJM7|K7EJM7_HUMAN;tr|M0QYK5|M0QYK5_HUMAN;tr|Q69YM7|Q69YM7_HUMAN;tr|M0R2N4|M0R2N4_HUMAN;sp|Q8WU68|U2AF4_HUMAN;tr|B5BU08|B5BU08_HUMAN;sp|Q01081|U2AF1_HUMAN	1;1;1;1;1;1;1;1;1	1;1;1;1;1;1;1;1;1	1;1;1;1;1;1;1;1;1	>tr|K7EPL9|K7EPL9_HUMAN Splicing factor U2AF 26 kDa subunit (Fragment) OS=Homo sapiens GN=U2AF1L4 PE=4 SV=1;>tr|K7EJH3|K7EJH3_HUMAN Splicing factor U2AF 26 kDa subunit OS=Homo sapiens GN=U2AF1L4 PE=4 SV=1;>tr|K7EJM7|K7EJM7_HUMAN Splicing factor U2AF 26 kDa	9	1	1	1	0	0	0	0	1	1	0	0	0	0	0	0	0	0	0	0	1	1	0	0	0	0	0	0	0	0	0	0	1	1	0	0	0	0	0	0	66.7	66.7	66.7	1.9702
tr|Q53FG6|Q53FG6_HUMAN;tr|B3KUJ0|B3KUJ0_HUMAN;sp|Q15427|SF3B4_HUMAN	tr|Q53FG6|Q53FG6_HUMAN;tr|B3KUJ0|B3KUJ0_HUMAN;sp|Q15427|SF3B4_HUMAN	1;1;1	1;1;1	1;1;1	>tr|Q53FG6|Q53FG6_HUMAN Splicing factor 3b, subunit 4 variant (Fragment) OS=Homo sapiens PE=2 SV=1;>tr|B3KUJ0|B3KUJ0_HUMAN cDNA FLJ39996 fis, clone STOMA2002166, highly similar to Splicing factor 3B subunit 4 OS=Homo sapiens PE=2 SV=1;>sp|Q15427|SF3B4_HUMA	3	1	1	1	1	1	0	1	0	0	0	0	0	0	0	0	1	1	0	1	0	0	0	0	0	0	0	0	1	1	0	1	0	0	0	0	0	0	0	0	3.3	3.3	3.3	44.386
tr|K7EK06|K7EK06_HUMAN;tr|K7ER16|K7ER16_HUMAN;tr|Q6IBR2|Q6IBR2_HUMAN;sp|Q9Y285|SYFA_HUMAN;tr|K7ER00|K7ER00_HUMAN	tr|K7EK06|K7EK06_HUMAN;tr|K7ER16|K7ER16_HUMAN;tr|Q6IBR2|Q6IBR2_HUMAN;sp|Q9Y285|SYFA_HUMAN;tr|K7ER00|K7ER00_HUMAN	1;1;1;1;1	1;1;1;1;1	1;1;1;1;1	>tr|K7EK06|K7EK06_HUMAN Phenylalanine--tRNA ligase alpha subunit (Fragment) OS=Homo sapiens GN=FARSA PE=1 SV=2;>tr|K7ER16|K7ER16_HUMAN Phenylalanine--tRNA ligase alpha subunit OS=Homo sapiens GN=FARSA PE=1 SV=1;>tr|Q6IBR2|Q6IBR2_HUMAN FARSLA protein OS=Hom	5	1	1	1	1	1	0	0	1	0	0	0	0	0	0	0	1	1	0	0	1	0	0	0	0	0	0	0	1	1	0	0	1	0	0	0	0	0	0	0	8.3	8.3	8.3	18.389
CON__Q8VED5	CON__Q8VED5	5	1	0	>Q8VED5 TREMBL:Q8VED5 Tax_Id=10090 Gene_Symbol=Krt79 Keratin 79	1	5	1	0	3	3	1	2	3	2	2	3	3	3	4	4	0	0	0	0	0	1	0	0	0	0	0	0	0	0	0	0	0	0	0	0	0	0	0	0	9.4	2.1	0	57.552
sp|P56537|IF6_HUMAN	sp|P56537|IF6_HUMAN	1	1	1	>sp|P56537|IF6_HUMAN Eukaryotic translation initiation factor 6 OS=Homo sapiens GN=EIF6 PE=1 SV=1	1	1	1	1	1	1	0	1	1	0	0	0	0	0	0	1	1	1	0	1	1	0	0	0	0	0	0	1	1	1	0	1	1	0	0	0	0	0	0	1	5.7	5.7	5.7	26.599
tr|A0A024QYW3|A0A024QYW3_HUMAN;sp|Q04941|PLP2_HUMAN	tr|A0A024QYW3|A0A024QYW3_HUMAN;sp|Q04941|PLP2_HUMAN	1;1	1;1	1;1	>tr|A0A024QYW3|A0A024QYW3_HUMAN Proteolipid protein 2 (Colonic epithelium-enriched), isoform CRA_a OS=Homo sapiens GN=PLP2 PE=4 SV=1;>sp|Q04941|PLP2_HUMAN Proteolipid protein 2 OS=Homo sapiens GN=PLP2 PE=1 SV=1	2	1	1	1	1	1	0	1	1	0	0	0	0	1	0	0	1	1	0	1	1	0	0	0	0	1	0	0	1	1	0	1	1	0	0	0	0	1	0	0	8.6	8.6	8.6	16.691
REV__tr|Q9H8D6|Q9H8D6_HUMAN;REV__tr|J3QT38|J3QT38_HUMAN;REV__sp|Q9Y2D4|EXC6B_HUMAN	REV__tr|Q9H8D6|Q9H8D6_HUMAN;REV__tr|J3QT38|J3QT38_HUMAN;REV__sp|Q9Y2D4|EXC6B_HUMAN	1;1;1	1;1;1	1;1;1	>tr|Q9H8D6|Q9H8D6_HUMAN cDNA FLJ13729 fis, clone PLACE3000121, weakly similar to VESICULAR TRAFFIC CONTROL PROTEIN SEC15 OS=Homo sapiens PE=2 SV=1;>tr|J3QT38|J3QT38_HUMAN Exocyst complex component 6B OS=Homo sapiens GN=EXOC6B PE=1 SV=1;>sp|Q9Y2D4|EXC6B_HUM	3	1	1	1	0	0	0	0	1	0	0	0	0	0	0	1	0	0	0	0	1	0	0	0	0	0	0	1	0	0	0	0	1	0	0	0	0	0	0	1	0	0	0	40.186
tr|B4DRW1|B4DRW1_HUMAN;tr|B4DRR7|B4DRR7_HUMAN;tr|B4DKJ0|B4DKJ0_HUMAN;tr|B4DRS2|B4DRS2_HUMAN;sp|P19013|K2C4_HUMAN;CON__P19013;tr|Q6PIN2|Q6PIN2_HUMAN;tr|F8VX05|F8VX05_HUMAN;tr|F8VZR6|F8VZR6_HUMAN	tr|B4DRW1|B4DRW1_HUMAN;tr|B4DRR7|B4DRR7_HUMAN;tr|B4DKJ0|B4DKJ0_HUMAN;tr|B4DRS2|B4DRS2_HUMAN;sp|P19013|K2C4_HUMAN;CON__P19013;tr|Q6PIN2|Q6PIN2_HUMAN	4;4;4;4;4;4;2;1;1	1;1;1;1;1;1;0;1;1	1;1;1;1;1;1;0;1;1	>tr|B4DRW1|B4DRW1_HUMAN cDNA FLJ55805, highly similar to Keratin, type II cytoskeletal 4 OS=Homo sapiens PE=2 SV=1;>tr|B4DRR7|B4DRR7_HUMAN cDNA FLJ59399, highly similar to Keratin, type II cytoskeletal 4 OS=Homo sapiens PE=2 SV=1;>tr|B4DKJ0|B4DKJ0_HUMAN cD	9	4	1	1	2	4	1	3	3	1	2	1	1	3	2	3	0	1	0	0	0	0	0	0	0	1	0	0	0	1	0	0	0	0	0	0	0	1	0	0	8.6	3	3	51.759
tr|H0Y4R1|H0Y4R1_HUMAN;sp|P12268|IMDH2_HUMAN;tr|Q6QE17|Q6QE17_HUMAN;tr|E7ETK5|E7ETK5_HUMAN;tr|B7Z1G4|B7Z1G4_HUMAN;tr|Q6RUP9|Q6RUP9_HUMAN	tr|H0Y4R1|H0Y4R1_HUMAN;sp|P12268|IMDH2_HUMAN;tr|Q6QE17|Q6QE17_HUMAN;tr|E7ETK5|E7ETK5_HUMAN;tr|B7Z1G4|B7Z1G4_HUMAN	3;3;2;2;2;1	3;3;2;2;2;1	3;3;2;2;2;1	>tr|H0Y4R1|H0Y4R1_HUMAN Inosine-5-monophosphate dehydrogenase 2 (Fragment) OS=Homo sapiens GN=IMPDH2 PE=1 SV=1;>sp|P12268|IMDH2_HUMAN Inosine-5-monophosphate dehydrogenase 2 OS=Homo sapiens GN=IMPDH2 PE=1 SV=2;>tr|Q6QE17|Q6QE17_HUMAN IMP dehydrogenase 2	6	3	3	3	0	0	0	0	3	0	0	0	0	0	0	1	0	0	0	0	3	0	0	0	0	0	0	1	0	0	0	0	3	0	0	0	0	0	0	1	10	10	10	50.957
sp|Q9Y490|TLN1_HUMAN	sp|Q9Y490|TLN1_HUMAN	2	2	2	>sp|Q9Y490|TLN1_HUMAN Talin-1 OS=Homo sapiens GN=TLN1 PE=1 SV=3	1	2	2	2	1	1	0	0	1	0	0	0	0	0	0	1	1	1	0	0	1	0	0	0	0	0	0	1	1	1	0	0	1	0	0	0	0	0	0	1	1.5	1.5	1.5	269.76
tr|B7ZAS5|B7ZAS5_HUMAN;tr|C8CHS3|C8CHS3_HUMAN;sp|Q16610|ECM1_HUMAN	tr|B7ZAS5|B7ZAS5_HUMAN;tr|C8CHS3|C8CHS3_HUMAN;sp|Q16610|ECM1_HUMAN	1;1;1	1;1;1	1;1;1	>tr|B7ZAS5|B7ZAS5_HUMAN cDNA, FLJ79289, highly similar to Extracellular matrix protein 1 OS=Homo sapiens PE=2 SV=1;>tr|C8CHS3|C8CHS3_HUMAN Truncated extracellular matrix protein 1 OS=Homo sapiens GN=ECM1 PE=4 SV=1;>sp|Q16610|ECM1_HUMAN Extracellular matrix	3	1	1	1	0	0	0	0	0	0	1	0	0	1	0	0	0	0	0	0	0	0	1	0	0	1	0	0	0	0	0	0	0	0	1	0	0	1	0	0	8.6	8.6	8.6	18.331
tr|B4E043|B4E043_HUMAN;tr|B4DDX2|B4DDX2_HUMAN;tr|B2R7B5|B2R7B5_HUMAN;sp|Q07666|KHDR1_HUMAN	tr|B4E043|B4E043_HUMAN;tr|B4DDX2|B4DDX2_HUMAN;tr|B2R7B5|B2R7B5_HUMAN;sp|Q07666|KHDR1_HUMAN	1;1;1;1	1;1;1;1	1;1;1;1	>tr|B4E043|B4E043_HUMAN KH domain containing, RNA binding, signal transduction associated 1, isoform CRA_b OS=Homo sapiens GN=KHDRBS1 PE=2 SV=1;>tr|B4DDX2|B4DDX2_HUMAN cDNA FLJ54590, highly similar to KH domain-containing, RNA-binding, signaltransduction-a	4	1	1	1	0	1	0	0	0	0	0	0	0	0	0	1	0	1	0	0	0	0	0	0	0	0	0	1	0	1	0	0	0	0	0	0	0	0	0	1	4	4	4	38.682
sp|Q6UWP8|SBSN_HUMAN	sp|Q6UWP8|SBSN_HUMAN	1	1	1	>sp|Q6UWP8|SBSN_HUMAN Suprabasin OS=Homo sapiens GN=SBSN PE=2 SV=2	1	1	1	1	0	1	0	1	1	0	0	0	0	1	1	0	0	1	0	1	1	0	0	0	0	1	1	0	0	1	0	1	1	0	0	0	0	1	1	0	3.1	3.1	3.1	60.54
tr|K7EMV3|K7EMV3_HUMAN;tr|B4E380|B4E380_HUMAN;tr|B4DEB1|B4DEB1_HUMAN;tr|K7EK07|K7EK07_HUMAN;tr|B2R6Y1|B2R6Y1_HUMAN;tr|B2R4P9|B2R4P9_HUMAN;sp|Q71DI3|H32_HUMAN;sp|Q16695|H31T_HUMAN;sp|P84243|H33_HUMAN;sp|P68431|H31_HUMAN;tr|K7ES00|K7ES00_HUMAN;tr|Q6TXQ4|Q6TXQ4_HUMAN;tr|K7EP01|K7EP01_HUMAN;sp|Q6NXT2|H3C_HUMAN;tr|A8K4Y7|A8K4Y7_HUMAN	tr|K7EMV3|K7EMV3_HUMAN;tr|B4E380|B4E380_HUMAN;tr|B4DEB1|B4DEB1_HUMAN;tr|K7EK07|K7EK07_HUMAN;tr|B2R6Y1|B2R6Y1_HUMAN;tr|B2R4P9|B2R4P9_HUMAN;sp|Q71DI3|H32_HUMAN;sp|Q16695|H31T_HUMAN;sp|P84243|H33_HUMAN;sp|P68431|H31_HUMAN;tr|K7ES00|K7ES00_HUMAN;tr|Q6TXQ4|Q6TXQ4_HUMAN;tr|K7EP01|K7EP01_HUMAN;sp|Q6NXT2|H3C_HUMAN;tr|A8K4Y7|A8K4Y7_HUMAN	3;3;3;3;3;3;3;3;3;3;3;2;2;2;2	1;1;1;1;1;1;1;1;1;1;1;1;0;0;1	1;1;1;1;1;1;1;1;1;1;1;1;0;0;1	>tr|K7EMV3|K7EMV3_HUMAN Histone H3 OS=Homo sapiens GN=H3F3B PE=1 SV=1;>tr|B4E380|B4E380_HUMAN Histone H3 OS=Homo sapiens PE=2 SV=1;>tr|B4DEB1|B4DEB1_HUMAN Histone H3 OS=Homo sapiens GN=H3F3A PE=1 SV=1;>tr|K7EK07|K7EK07_HUMAN Histone H3 (Fragment) OS=Homo s	15	3	1	1	1	2	0	2	2	3	0	0	0	3	2	2	0	0	0	0	0	1	0	0	0	1	0	0	0	0	0	0	0	1	0	0	0	1	0	0	29.3	12	12	10.334
tr|Q6IB11|Q6IB11_HUMAN;sp|O00264|PGRC1_HUMAN	tr|Q6IB11|Q6IB11_HUMAN;sp|O00264|PGRC1_HUMAN	1;1	1;1	1;1	>tr|Q6IB11|Q6IB11_HUMAN PGRMC1 protein OS=Homo sapiens GN=PGRMC1 PE=2 SV=1;>sp|O00264|PGRC1_HUMAN Membrane-associated progesterone receptor component 1 OS=Homo sapiens GN=PGRMC1 PE=1 SV=3	2	1	1	1	0	0	0	0	0	0	0	0	0	0	1	0	0	0	0	0	0	0	0	0	0	0	1	0	0	0	0	0	0	0	0	0	0	0	1	0	15.9	15.9	15.9	21.671
tr|B4DDC7|B4DDC7_HUMAN;tr|M0R268|M0R268_HUMAN;tr|B2R802|B2R802_HUMAN;sp|P09012|SNRPA_HUMAN	tr|B4DDC7|B4DDC7_HUMAN;tr|M0R268|M0R268_HUMAN;tr|B2R802|B2R802_HUMAN;sp|P09012|SNRPA_HUMAN	1;1;1;1	1;1;1;1	1;1;1;1	>tr|B4DDC7|B4DDC7_HUMAN cDNA FLJ52249, highly similar to U1 small nuclear ribonucleoprotein A OS=Homo sapiens PE=2 SV=1;>tr|M0R268|M0R268_HUMAN U1 small nuclear ribonucleoprotein A (Fragment) OS=Homo sapiens GN=SNRPA PE=1 SV=1;>tr|B2R802|B2R802_HUMAN cDNA,	4	1	1	1	0	1	0	1	1	0	0	0	0	0	0	0	0	1	0	1	1	0	0	0	0	0	0	0	0	1	0	1	1	0	0	0	0	0	0	0	8.9	8.9	8.9	22.174
tr|A2VCL5|A2VCL5_HUMAN;tr|A2AB09|A2AB09_HUMAN;tr|Q6IB58|Q6IB58_HUMAN;tr|Q5ST80|Q5ST80_HUMAN;tr|Q53HQ0|Q53HQ0_HUMAN;sp|O75955|FLOT1_HUMAN	tr|A2VCL5|A2VCL5_HUMAN;tr|A2AB09|A2AB09_HUMAN;tr|Q6IB58|Q6IB58_HUMAN;tr|Q5ST80|Q5ST80_HUMAN;tr|Q53HQ0|Q53HQ0_HUMAN;sp|O75955|FLOT1_HUMAN	1;1;1;1;1;1	1;1;1;1;1;1	1;1;1;1;1;1	>tr|A2VCL5|A2VCL5_HUMAN FLOT1 protein (Fragment) OS=Homo sapiens GN=FLOT1 PE=2 SV=1;>tr|A2AB09|A2AB09_HUMAN Flotillin-1 (Fragment) OS=Homo sapiens GN=FLOT1 PE=1 SV=1;>tr|Q6IB58|Q6IB58_HUMAN FLOT1 protein OS=Homo sapiens GN=FLOT1 PE=2 SV=1;>tr|Q5ST80|Q5ST80	6	1	1	1	0	0	0	0	1	0	0	0	0	0	0	1	0	0	0	0	1	0	0	0	0	0	0	1	0	0	0	0	1	0	0	0	0	0	0	1	5.5	5.5	5.5	26.364
tr|D6RBV0|D6RBV0_HUMAN;tr|A0A024RCZ1|A0A024RCZ1_HUMAN;sp|Q8NC56|LEMD2_HUMAN	tr|D6RBV0|D6RBV0_HUMAN;tr|A0A024RCZ1|A0A024RCZ1_HUMAN;sp|Q8NC56|LEMD2_HUMAN	1;1;1	1;1;1	1;1;1	>tr|D6RBV0|D6RBV0_HUMAN LEM domain-containing protein 2 OS=Homo sapiens GN=LEMD2 PE=1 SV=1;>tr|A0A024RCZ1|A0A024RCZ1_HUMAN LEM domain containing 2, isoform CRA_a OS=Homo sapiens GN=LEMD2 PE=4 SV=1;>sp|Q8NC56|LEMD2_HUMAN LEM domain-containing protein 2 OS=H	3	1	1	1	1	0	0	1	1	0	0	0	0	0	0	1	1	0	0	1	1	0	0	0	0	0	0	1	1	0	0	1	1	0	0	0	0	0	0	1	14.9	14.9	14.9	12.88
tr|B8QGS9|B8QGS9_HUMAN;sp|Q99959|PKP2_HUMAN	tr|B8QGS9|B8QGS9_HUMAN;sp|Q99959|PKP2_HUMAN	1;1	1;1	1;1	>tr|B8QGS9|B8QGS9_HUMAN Truncated plakophilin-2 OS=Homo sapiens GN=PKP2 PE=2 SV=1;>sp|Q99959|PKP2_HUMAN Plakophilin-2 OS=Homo sapiens GN=PKP2 PE=1 SV=2	2	1	1	1	1	0	0	1	1	0	0	0	0	0	0	0	1	0	0	1	1	0	0	0	0	0	0	0	1	0	0	1	1	0	0	0	0	0	0	0	1.3	1.3	1.3	91.239
tr|E9PJB2|E9PJB2_HUMAN;tr|E9PPG8|E9PPG8_HUMAN;sp|Q53FT3|HIKES_HUMAN	tr|E9PJB2|E9PJB2_HUMAN;tr|E9PPG8|E9PPG8_HUMAN;sp|Q53FT3|HIKES_HUMAN	1;1;1	1;1;1	1;1;1	>tr|E9PJB2|E9PJB2_HUMAN Protein Hikeshi OS=Homo sapiens GN=C11orf73 PE=1 SV=1;>tr|E9PPG8|E9PPG8_HUMAN Protein Hikeshi OS=Homo sapiens GN=C11orf73 PE=1 SV=1;>sp|Q53FT3|HIKES_HUMAN Protein Hikeshi OS=Homo sapiens GN=C11orf73 PE=1 SV=2	3	1	1	1	1	1	0	1	1	0	0	0	0	1	0	0	1	1	0	1	1	0	0	0	0	1	0	0	1	1	0	1	1	0	0	0	0	1	0	0	14.1	14.1	14.1	9.9994
tr|B4DRA9|B4DRA9_HUMAN;tr|X5D2J9|X5D2J9_HUMAN;tr|Q499G6|Q499G6_HUMAN;tr|X5D939|X5D939_HUMAN;tr|X5DNP5|X5DNP5_HUMAN;tr|A8K9W7|A8K9W7_HUMAN;tr|B4DH52|B4DH52_HUMAN;tr|X5DR09|X5DR09_HUMAN;sp|P78347|GTF2I_HUMAN	tr|B4DRA9|B4DRA9_HUMAN;tr|X5D2J9|X5D2J9_HUMAN;tr|Q499G6|Q499G6_HUMAN;tr|X5D939|X5D939_HUMAN;tr|X5DNP5|X5DNP5_HUMAN;tr|A8K9W7|A8K9W7_HUMAN;tr|B4DH52|B4DH52_HUMAN;tr|X5DR09|X5DR09_HUMAN;sp|P78347|GTF2I_HUMAN	1;1;1;1;1;1;1;1;1	1;1;1;1;1;1;1;1;1	1;1;1;1;1;1;1;1;1	>tr|B4DRA9|B4DRA9_HUMAN cDNA FLJ61347, highly similar to General transcription factor II-I OS=Homo sapiens PE=2 SV=1;>tr|X5D2J9|X5D2J9_HUMAN General transcription factor IIi isoform D (Fragment) OS=Homo sapiens GN=GTF2I PE=2 SV=1;>tr|Q499G6|Q499G6_HUMAN Ge	9	1	1	1	0	1	0	0	1	0	0	0	0	0	0	1	0	1	0	0	1	0	0	0	0	0	0	1	0	1	0	0	1	0	0	0	0	0	0	1	3	3	3	59.62
tr|E9PQK6|E9PQK6_HUMAN;tr|B4DDR3|B4DDR3_HUMAN;tr|G3V1C3|G3V1C3_HUMAN;sp|Q9BZZ5|API5_HUMAN	tr|E9PQK6|E9PQK6_HUMAN;tr|B4DDR3|B4DDR3_HUMAN;tr|G3V1C3|G3V1C3_HUMAN;sp|Q9BZZ5|API5_HUMAN	1;1;1;1	1;1;1;1	1;1;1;1	>tr|E9PQK6|E9PQK6_HUMAN Apoptosis inhibitor 5 OS=Homo sapiens GN=API5 PE=1 SV=1;>tr|B4DDR3|B4DDR3_HUMAN cDNA FLJ52148, highly similar to Apoptosis inhibitor 5 OS=Homo sapiens PE=2 SV=1;>tr|G3V1C3|G3V1C3_HUMAN Apoptosis inhibitor 5 OS=Homo sapiens GN=API5 P	4	1	1	1	0	1	0	1	1	0	0	0	0	0	0	0	0	1	0	1	1	0	0	0	0	0	0	0	0	1	0	1	1	0	0	0	0	0	0	0	13	13	13	13.841
tr|Q45XP5|Q45XP5_HUMAN;tr|A0JKD2|A0JKD2_HUMAN;tr|F6IR58|F6IR58_HUMAN;tr|Q7YQ33|Q7YQ33_HUMAN;tr|Q70I55|Q70I55_HUMAN;tr|E2GHW7|E2GHW7_HUMAN;tr|A7M780|A7M780_HUMAN	tr|Q45XP5|Q45XP5_HUMAN;tr|A0JKD2|A0JKD2_HUMAN;tr|F6IR58|F6IR58_HUMAN;tr|Q7YQ33|Q7YQ33_HUMAN;tr|Q70I55|Q70I55_HUMAN;tr|E2GHW7|E2GHW7_HUMAN;tr|A7M780|A7M780_HUMAN	4;4;4;4;3;3;3	1;1;1;1;1;1;1	0;0;0;0;0;0;0	>tr|Q45XP5|Q45XP5_HUMAN MHC class I antigen (Fragment) OS=Homo sapiens GN=HLA-A PE=3 SV=1;>tr|A0JKD2|A0JKD2_HUMAN MHC class I (Fragment) OS=Homo sapiens GN=HLA-A PE=3 SV=1;>tr|F6IR58|F6IR58_HUMAN MHC class I antigen (Fragment) OS=Homo sapiens GN=HLA-A PE=3	7	4	1	0	1	1	2	3	3	0	1	3	1	1	2	3	0	0	1	1	0	0	0	0	0	0	0	0	0	0	0	0	0	0	0	0	0	0	0	0	20.5	4.8	0	31.446
tr|Q6FH17|Q6FH17_HUMAN;tr|Q5U025|Q5U025_HUMAN;sp|P62330|ARF6_HUMAN	tr|Q6FH17|Q6FH17_HUMAN;tr|Q5U025|Q5U025_HUMAN;sp|P62330|ARF6_HUMAN	1;1;1	1;1;1	1;1;1	>tr|Q6FH17|Q6FH17_HUMAN ARF6 protein OS=Homo sapiens GN=ARF6 PE=2 SV=1;>tr|Q5U025|Q5U025_HUMAN ADP-ribosylation factor 6 OS=Homo sapiens PE=2 SV=1;>sp|P62330|ARF6_HUMAN ADP-ribosylation factor 6 OS=Homo sapiens GN=ARF6 PE=1 SV=2	3	1	1	1	0	0	0	1	0	0	0	0	0	0	0	0	0	0	0	1	0	0	0	0	0	0	0	0	0	0	0	1	0	0	0	0	0	0	0	0	6.3	6.3	6.3	20.112
tr|Q7Z5U1|Q7Z5U1_HUMAN;tr|Q05D20|Q05D20_HUMAN;tr|Q6P0P7|Q6P0P7_HUMAN;tr|Q6PJV4|Q6PJV4_HUMAN;sp|Q9Y2W1|TR150_HUMAN	tr|Q7Z5U1|Q7Z5U1_HUMAN;tr|Q05D20|Q05D20_HUMAN;tr|Q6P0P7|Q6P0P7_HUMAN;tr|Q6PJV4|Q6PJV4_HUMAN;sp|Q9Y2W1|TR150_HUMAN	1;1;1;1;1	1;1;1;1;1	1;1;1;1;1	>tr|Q7Z5U1|Q7Z5U1_HUMAN THRAP3 protein (Fragment) OS=Homo sapiens GN=THRAP3 PE=2 SV=1;>tr|Q05D20|Q05D20_HUMAN THRAP3 protein (Fragment) OS=Homo sapiens GN=THRAP3 PE=2 SV=1;>tr|Q6P0P7|Q6P0P7_HUMAN THRAP3 protein (Fragment) OS=Homo sapiens GN=THRAP3 PE=2 SV=	5	1	1	1	0	0	0	0	1	0	0	0	0	0	0	1	0	0	0	0	1	0	0	0	0	0	0	1	0	0	0	0	1	0	0	0	0	0	0	1	2.4	2.4	2.4	41.6
tr|B5MCB5|B5MCB5_HUMAN;tr|F1T0F7|F1T0F7_HUMAN;sp|P29762|RABP1_HUMAN	tr|B5MCB5|B5MCB5_HUMAN;tr|F1T0F7|F1T0F7_HUMAN;sp|P29762|RABP1_HUMAN	1;1;1	1;1;1	1;1;1	>tr|B5MCB5|B5MCB5_HUMAN Cellular retinoic acid-binding protein 1 (Fragment) OS=Homo sapiens GN=CRABP1 PE=4 SV=2;>tr|F1T0F7|F1T0F7_HUMAN Cellular retinoic acid binding protein 1 OS=Homo sapiens GN=CRABP1 PE=2 SV=1;>sp|P29762|RABP1_HUMAN Cellular retinoic ac	3	1	1	1	1	1	0	1	0	0	0	0	0	1	0	0	1	1	0	1	0	0	0	0	0	1	0	0	1	1	0	1	0	0	0	0	0	1	0	0	12.4	12.4	12.4	12.16
sp|Q6KB66|K2C80_HUMAN;CON__Q6KB66-1	sp|Q6KB66|K2C80_HUMAN;CON__Q6KB66-1	2;2	1;1	1;1	>sp|Q6KB66|K2C80_HUMAN Keratin, type II cytoskeletal 80 OS=Homo sapiens GN=KRT80 PE=1 SV=2;>Q6KB66-1 SWISS-PROT:Q6KB66-1 Tax_Id=9606 Gene_Symbol=KRT80 Isoform 1 of Keratin, type II cytoskeletal 80	2	2	1	1	0	2	1	1	1	0	1	0	0	1	1	2	0	1	0	0	0	0	0	0	0	0	0	1	0	1	0	0	0	0	0	0	0	0	0	1	5.1	2.7	2.7	50.525
sp|Q9Y5Z4|HEBP2_HUMAN;tr|Q05DB4|Q05DB4_HUMAN	sp|Q9Y5Z4|HEBP2_HUMAN;tr|Q05DB4|Q05DB4_HUMAN	1;1	1;1	1;1	>sp|Q9Y5Z4|HEBP2_HUMAN Heme-binding protein 2 OS=Homo sapiens GN=HEBP2 PE=1 SV=1;>tr|Q05DB4|Q05DB4_HUMAN HEBP2 protein (Fragment) OS=Homo sapiens GN=HEBP2 PE=2 SV=1	2	1	1	1	0	1	0	0	0	0	0	0	0	0	0	1	0	1	0	0	0	0	0	0	0	0	0	1	0	1	0	0	0	0	0	0	0	0	0	1	6.3	6.3	6.3	22.875
tr|K7ERW9|K7ERW9_HUMAN;tr|B4DEE5|B4DEE5_HUMAN;sp|O43681|ASNA_HUMAN	tr|K7ERW9|K7ERW9_HUMAN;tr|B4DEE5|B4DEE5_HUMAN;sp|O43681|ASNA_HUMAN	1;1;1	1;1;1	1;1;1	>tr|K7ERW9|K7ERW9_HUMAN ATPase ASNA1 (Fragment) OS=Homo sapiens GN=ASNA1 PE=1 SV=1;>tr|B4DEE5|B4DEE5_HUMAN cDNA FLJ60230, highly similar to Arsenical pump-driving ATPase (EC 3.6.3.16) OS=Homo sapiens PE=2 SV=1;>sp|O43681|ASNA_HUMAN ATPase ASNA1 OS=Homo sap	3	1	1	1	0	0	0	0	0	0	0	0	0	0	1	0	0	0	0	0	0	0	0	0	0	0	1	0	0	0	0	0	0	0	0	0	0	0	1	0	17	17	17	21.872
tr|H7C3S9|H7C3S9_HUMAN;tr|E9PGT6|E9PGT6_HUMAN;tr|B2R8N1|B2R8N1_HUMAN;tr|A0A024R4D1|A0A024R4D1_HUMAN;sp|Q99627|CSN8_HUMAN	tr|H7C3S9|H7C3S9_HUMAN;tr|E9PGT6|E9PGT6_HUMAN;tr|B2R8N1|B2R8N1_HUMAN;tr|A0A024R4D1|A0A024R4D1_HUMAN;sp|Q99627|CSN8_HUMAN	1;1;1;1;1	1;1;1;1;1	1;1;1;1;1	>tr|H7C3S9|H7C3S9_HUMAN COP9 signalosome complex subunit 8 (Fragment) OS=Homo sapiens GN=COPS8 PE=1 SV=1;>tr|E9PGT6|E9PGT6_HUMAN COP9 signalosome complex subunit 8 OS=Homo sapiens GN=COPS8 PE=1 SV=1;>tr|B2R8N1|B2R8N1_HUMAN cDNA, FLJ93976, highly similar to	5	1	1	1	0	1	0	1	0	0	0	0	0	0	0	1	0	1	0	1	0	0	0	0	0	0	0	1	0	1	0	1	0	0	0	0	0	0	0	1	16.9	16.9	16.9	8.9341
tr|Q7Z5X3|Q7Z5X3_HUMAN;tr|Q8N7H0|Q8N7H0_HUMAN;tr|B3KNG0|B3KNG0_HUMAN;tr|B0QY90|B0QY90_HUMAN;tr|B4DQF6|B4DQF6_HUMAN;sp|Q9Y262|EIF3L_HUMAN;tr|B3KPB9|B3KPB9_HUMAN;tr|B0QY89|B0QY89_HUMAN	tr|Q7Z5X3|Q7Z5X3_HUMAN;tr|Q8N7H0|Q8N7H0_HUMAN;tr|B3KNG0|B3KNG0_HUMAN;tr|B0QY90|B0QY90_HUMAN;tr|B4DQF6|B4DQF6_HUMAN;sp|Q9Y262|EIF3L_HUMAN;tr|B3KPB9|B3KPB9_HUMAN;tr|B0QY89|B0QY89_HUMAN	1;1;1;1;1;1;1;1	1;1;1;1;1;1;1;1	1;1;1;1;1;1;1;1	>tr|Q7Z5X3|Q7Z5X3_HUMAN EIF3L protein OS=Homo sapiens GN=EIF3L PE=2 SV=2;>tr|Q8N7H0|Q8N7H0_HUMAN cDNA FLJ25591 fis, clone JTH12226 OS=Homo sapiens PE=2 SV=1;>tr|B3KNG0|B3KNG0_HUMAN cDNA FLJ14523 fis, clone NT2RM1000905, highly similar to Eukaryotic transla	8	1	1	1	0	1	0	0	1	0	0	0	0	0	0	0	0	1	0	0	1	0	0	0	0	0	0	0	0	1	0	0	1	0	0	0	0	0	0	0	8.5	8.5	8.5	22.277
tr|E9PP73|E9PP73_HUMAN;sp|P53618|COPB_HUMAN	tr|E9PP73|E9PP73_HUMAN;sp|P53618|COPB_HUMAN	1;1	1;1	1;1	>tr|E9PP73|E9PP73_HUMAN Coatomer subunit beta (Fragment) OS=Homo sapiens GN=COPB1 PE=1 SV=2;>sp|P53618|COPB_HUMAN Coatomer subunit beta OS=Homo sapiens GN=COPB1 PE=1 SV=3	2	1	1	1	0	0	0	0	1	0	0	0	0	0	0	1	0	0	0	0	1	0	0	0	0	0	0	1	0	0	0	0	1	0	0	0	0	0	0	1	3.7	3.7	3.7	55.438
sp|P31151|S10A7_HUMAN;sp|Q86SG5|S1A7A_HUMAN	sp|P31151|S10A7_HUMAN;sp|Q86SG5|S1A7A_HUMAN	2;1	2;1	2;1	>sp|P31151|S10A7_HUMAN Protein S100-A7 OS=Homo sapiens GN=S100A7 PE=1 SV=4;>sp|Q86SG5|S1A7A_HUMAN Protein S100-A7A OS=Homo sapiens GN=S100A7A PE=1 SV=3	2	2	2	2	0	0	0	0	0	0	0	0	0	1	2	0	0	0	0	0	0	0	0	0	0	1	2	0	0	0	0	0	0	0	0	0	0	1	2	0	22.8	22.8	22.8	11.471
tr|Q7Z4Y3|Q7Z4Y3_HUMAN;tr|H7C3A1|H7C3A1_HUMAN;sp|Q9BXP5|SRRT_HUMAN	tr|Q7Z4Y3|Q7Z4Y3_HUMAN;tr|H7C3A1|H7C3A1_HUMAN;sp|Q9BXP5|SRRT_HUMAN	1;1;1	1;1;1	1;1;1	>tr|Q7Z4Y3|Q7Z4Y3_HUMAN Arsenite-resistance protein ARS2 OS=Homo sapiens PE=2 SV=1;>tr|H7C3A1|H7C3A1_HUMAN Serrate RNA effector molecule homolog (Fragment) OS=Homo sapiens GN=SRRT PE=1 SV=1;>sp|Q9BXP5|SRRT_HUMAN Serrate RNA effector molecule homolog OS=Hom	3	1	1	1	0	0	0	1	1	0	0	0	0	0	0	0	0	0	0	1	1	0	0	0	0	0	0	0	0	0	0	1	1	0	0	0	0	0	0	0	5.8	5.8	5.8	25.514
tr|H7C597|H7C597_HUMAN;tr|B2R5U1|B2R5U1_HUMAN;tr|B4E299|B4E299_HUMAN;tr|B3KU67|B3KU67_HUMAN;sp|Q7KZF4|SND1_HUMAN;tr|Q59FF0|Q59FF0_HUMAN	tr|H7C597|H7C597_HUMAN;tr|B2R5U1|B2R5U1_HUMAN;tr|B4E299|B4E299_HUMAN;tr|B3KU67|B3KU67_HUMAN;sp|Q7KZF4|SND1_HUMAN;tr|Q59FF0|Q59FF0_HUMAN	1;1;1;1;1;1	1;1;1;1;1;1	1;1;1;1;1;1	>tr|H7C597|H7C597_HUMAN Staphylococcal nuclease domain-containing protein 1 (Fragment) OS=Homo sapiens GN=SND1 PE=1 SV=1;>tr|B2R5U1|B2R5U1_HUMAN cDNA, FLJ92620, highly similar to Homo sapiens staphylococcal nuclease domain containing 1 (SND1),mRNA OS=Homo	6	1	1	1	0	0	0	0	1	0	0	0	0	0	0	1	0	0	0	0	1	0	0	0	0	0	0	1	0	0	0	0	1	0	0	0	0	0	0	1	6.9	6.9	6.9	26.227
tr|Q68D64|Q68D64_HUMAN;tr|J3QRD1|J3QRD1_HUMAN;tr|Q59H65|Q59H65_HUMAN;sp|P51648|AL3A2_HUMAN	tr|Q68D64|Q68D64_HUMAN;tr|J3QRD1|J3QRD1_HUMAN;tr|Q59H65|Q59H65_HUMAN;sp|P51648|AL3A2_HUMAN	1;1;1;1	1;1;1;1	1;1;1;1	>tr|Q68D64|Q68D64_HUMAN Putative uncharacterized protein DKFZp686E23276 (Fragment) OS=Homo sapiens GN=DKFZp686E23276 PE=2 SV=1;>tr|J3QRD1|J3QRD1_HUMAN Fatty aldehyde dehydrogenase OS=Homo sapiens GN=ALDH3A2 PE=1 SV=1;>tr|Q59H65|Q59H65_HUMAN Aldehyde dehydr	4	1	1	1	0	0	0	0	1	0	0	0	0	0	0	0	0	0	0	0	1	0	0	0	0	0	0	0	0	0	0	0	1	0	0	0	0	0	0	0	4	4	4	37.045
tr|R4GMU5|R4GMU5_HUMAN;sp|Q9UHL4|DPP2_HUMAN	tr|R4GMU5|R4GMU5_HUMAN;sp|Q9UHL4|DPP2_HUMAN	1;1	1;1	1;1	>tr|R4GMU5|R4GMU5_HUMAN Dipeptidyl peptidase 2 (Fragment) OS=Homo sapiens GN=DPP7 PE=4 SV=1;>sp|Q9UHL4|DPP2_HUMAN Dipeptidyl peptidase 2 OS=Homo sapiens GN=DPP7 PE=1 SV=3	2	1	1	1	1	1	0	1	0	0	0	0	0	0	0	0	1	1	0	1	0	0	0	0	0	0	0	0	1	1	0	1	0	0	0	0	0	0	0	0	29.5	29.5	29.5	6.2266
tr|B4DGX3|B4DGX3_HUMAN;tr|E9PBS1|E9PBS1_HUMAN;tr|A0A024RD93|A0A024RD93_HUMAN;sp|P22234|PUR6_HUMAN	tr|B4DGX3|B4DGX3_HUMAN;tr|E9PBS1|E9PBS1_HUMAN;tr|A0A024RD93|A0A024RD93_HUMAN;sp|P22234|PUR6_HUMAN	1;1;1;1	1;1;1;1	1;1;1;1	>tr|B4DGX3|B4DGX3_HUMAN cDNA FLJ54607, highly similar to Multifunctional protein ADE2 OS=Homo sapiens PE=2 SV=1;>tr|E9PBS1|E9PBS1_HUMAN Phosphoribosylaminoimidazole carboxylase (Fragment) OS=Homo sapiens GN=PAICS PE=1 SV=1;>tr|A0A024RD93|A0A024RD93_HUMAN P	4	1	1	1	1	0	0	0	0	0	0	0	0	0	0	1	1	0	0	0	0	0	0	0	0	0	0	1	1	0	0	0	0	0	0	0	0	0	0	1	3.6	3.6	3.6	31.555
tr|F8VY04|F8VY04_HUMAN;tr|F8W1A4|F8W1A4_HUMAN;sp|P54819|KAD2_HUMAN	tr|F8VY04|F8VY04_HUMAN;tr|F8W1A4|F8W1A4_HUMAN;sp|P54819|KAD2_HUMAN	1;1;1	1;1;1	1;1;1	>tr|F8VY04|F8VY04_HUMAN Adenylate kinase 2, mitochondrial OS=Homo sapiens GN=AK2 PE=1 SV=1;>tr|F8W1A4|F8W1A4_HUMAN Adenylate kinase 2, mitochondrial OS=Homo sapiens GN=AK2 PE=1 SV=1;>sp|P54819|KAD2_HUMAN Adenylate kinase 2, mitochondrial OS=Homo sapiens GN	3	1	1	1	1	0	0	0	0	0	0	0	0	0	0	0	1	0	0	0	0	0	0	0	0	0	0	0	1	0	0	0	0	0	0	0	0	0	0	0	8.4	8.4	8.4	21.226
tr|Q53SZ4|Q53SZ4_HUMAN;tr|G1UI39|G1UI39_HUMAN;tr|F8VPD4|F8VPD4_HUMAN;sp|P27708|PYR1_HUMAN	tr|Q53SZ4|Q53SZ4_HUMAN;tr|G1UI39|G1UI39_HUMAN;tr|F8VPD4|F8VPD4_HUMAN;sp|P27708|PYR1_HUMAN	1;1;1;1	1;1;1;1	1;1;1;1	>tr|Q53SZ4|Q53SZ4_HUMAN Putative uncharacterized protein CAD (Fragment) OS=Homo sapiens GN=CAD PE=4 SV=1;>tr|G1UI39|G1UI39_HUMAN CAD protein (Fragment) OS=Homo sapiens GN=CAD PE=2 SV=1;>tr|F8VPD4|F8VPD4_HUMAN CAD protein OS=Homo sapiens GN=CAD PE=1 SV=1;>s	4	1	1	1	0	0	0	0	1	0	0	0	0	0	0	0	0	0	0	0	1	0	0	0	0	0	0	0	0	0	0	0	1	0	0	0	0	0	0	0	16.2	16.2	16.2	7.8239
tr|F5H2U8|F5H2U8_HUMAN;sp|P52926|HMGA2_HUMAN;tr|F5H2A4|F5H2A4_HUMAN;tr|F6LHU9|F6LHU9_HUMAN;tr|Q1M183|Q1M183_HUMAN;tr|F5H6H0|F5H6H0_HUMAN	tr|F5H2U8|F5H2U8_HUMAN;sp|P52926|HMGA2_HUMAN;tr|F5H2A4|F5H2A4_HUMAN;tr|F6LHU9|F6LHU9_HUMAN;tr|Q1M183|Q1M183_HUMAN;tr|F5H6H0|F5H6H0_HUMAN	1;1;1;1;1;1	1;1;1;1;1;1	1;1;1;1;1;1	>tr|F5H2U8|F5H2U8_HUMAN High mobility group protein HMGI-C OS=Homo sapiens GN=HMGA2 PE=1 SV=1;>sp|P52926|HMGA2_HUMAN High mobility group protein HMGI-C OS=Homo sapiens GN=HMGA2 PE=1 SV=1;>tr|F5H2A4|F5H2A4_HUMAN High mobility group protein HMGI-C OS=Homo sa	6	1	1	1	0	1	0	0	0	1	0	0	0	0	0	0	0	1	0	0	0	1	0	0	0	0	0	0	0	1	0	0	0	1	0	0	0	0	0	0	22.2	22.2	22.2	10.767
tr|A8K7W3|A8K7W3_HUMAN;tr|A8K5T7|A8K5T7_HUMAN;sp|Q9Y2Z0|SUGT1_HUMAN	tr|A8K7W3|A8K7W3_HUMAN;tr|A8K5T7|A8K5T7_HUMAN;sp|Q9Y2Z0|SUGT1_HUMAN	1;1;1	1;1;1	1;1;1	>tr|A8K7W3|A8K7W3_HUMAN cDNA FLJ75780, highly similar to Homo sapiens SGT1, suppressor of G2 allele of SKP1 (SUGT1), mRNA OS=Homo sapiens PE=2 SV=1;>tr|A8K5T7|A8K5T7_HUMAN cDNA FLJ75365, highly similar to Homo sapiens SUGT1B (SUGT1) mRNA OS=Homo sapiens PE	3	1	1	1	0	0	0	0	0	0	0	0	0	0	1	0	0	0	0	0	0	0	0	0	0	0	1	0	0	0	0	0	0	0	0	0	0	0	1	0	6.9	6.9	6.9	37.833
tr|B4DY59|B4DY59_HUMAN;tr|E9PF19|E9PF19_HUMAN;tr|B4DY50|B4DY50_HUMAN;tr|Q8N2L6|Q8N2L6_HUMAN;tr|B2RB52|B2RB52_HUMAN;sp|Q9Y4P3|TBL2_HUMAN	tr|B4DY59|B4DY59_HUMAN;tr|E9PF19|E9PF19_HUMAN;tr|B4DY50|B4DY50_HUMAN;tr|Q8N2L6|Q8N2L6_HUMAN;tr|B2RB52|B2RB52_HUMAN;sp|Q9Y4P3|TBL2_HUMAN	1;1;1;1;1;1	1;1;1;1;1;1	1;1;1;1;1;1	>tr|B4DY59|B4DY59_HUMAN cDNA FLJ56267, highly similar to Transducin beta-like 2 protein OS=Homo sapiens PE=2 SV=1;>tr|E9PF19|E9PF19_HUMAN Transducin beta-like protein 2 OS=Homo sapiens GN=TBL2 PE=1 SV=1;>tr|B4DY50|B4DY50_HUMAN cDNA FLJ55528, highly similar	6	1	1	1	0	0	0	0	1	0	0	0	0	0	0	1	0	0	0	0	1	0	0	0	0	0	0	1	0	0	0	0	1	0	0	0	0	0	0	1	4.1	4.1	4.1	35.379
tr|A5PLK7|A5PLK7_HUMAN;tr|A0A024RAC5|A0A024RAC5_HUMAN;sp|Q9P258|RCC2_HUMAN	tr|A5PLK7|A5PLK7_HUMAN;tr|A0A024RAC5|A0A024RAC5_HUMAN;sp|Q9P258|RCC2_HUMAN	1;1;1	1;1;1	1;1;1	>tr|A5PLK7|A5PLK7_HUMAN RCC2 protein (Fragment) OS=Homo sapiens GN=RCC2 PE=2 SV=1;>tr|A0A024RAC5|A0A024RAC5_HUMAN Regulator of chromosome condensation 2, isoform CRA_a OS=Homo sapiens GN=RCC2 PE=4 SV=1;>sp|Q9P258|RCC2_HUMAN Protein RCC2 OS=Homo sapiens GN=	3	1	1	1	0	1	0	0	1	0	0	0	0	0	0	1	0	1	0	0	1	0	0	0	0	0	0	1	0	1	0	0	1	0	0	0	0	0	0	1	3.3	3.3	3.3	49.678
tr|A0AUK8|A0AUK8_HUMAN;tr|O60382|O60382_HUMAN;sp|Q9UQ35|SRRM2_HUMAN	tr|A0AUK8|A0AUK8_HUMAN;tr|O60382|O60382_HUMAN;sp|Q9UQ35|SRRM2_HUMAN	1;1;1	1;1;1	1;1;1	>tr|A0AUK8|A0AUK8_HUMAN SRRM2 protein (Fragment) OS=Homo sapiens GN=SRRM2 PE=2 SV=1;>tr|O60382|O60382_HUMAN KIAA0324 (Fragment) OS=Homo sapiens GN=KIAA0324 PE=4 SV=1;>sp|Q9UQ35|SRRM2_HUMAN Serine/arginine repetitive matrix protein 2 OS=Homo sapiens GN=SRRM	3	1	1	1	0	0	0	0	1	0	0	0	0	0	0	1	0	0	0	0	1	0	0	0	0	0	0	1	0	0	0	0	1	0	0	0	0	0	0	1	5.5	5.5	5.5	23.871
sp|P59047|NALP5_HUMAN	sp|P59047|NALP5_HUMAN	1	1	1	>sp|P59047|NALP5_HUMAN NACHT, LRR and PYD domains-containing protein 5 OS=Homo sapiens GN=NLRP5 PE=2 SV=2	1	1	1	1	0	0	0	0	0	0	0	0	1	0	0	0	0	0	0	0	0	0	0	0	1	0	0	0	0	0	0	0	0	0	0	0	1	0	0	0	1	1	1	134.34
tr|G3V5M0|G3V5M0_HUMAN;tr|G3V359|G3V359_HUMAN;tr|G3V3M6|G3V3M6_HUMAN;tr|Q5TZP7|Q5TZP7_HUMAN;sp|P27695|APEX1_HUMAN	tr|G3V5M0|G3V5M0_HUMAN;tr|G3V359|G3V359_HUMAN;tr|G3V3M6|G3V3M6_HUMAN;tr|Q5TZP7|Q5TZP7_HUMAN;sp|P27695|APEX1_HUMAN	1;1;1;1;1	1;1;1;1;1	1;1;1;1;1	>tr|G3V5M0|G3V5M0_HUMAN DNA-(apurinic or apyrimidinic site) lyase (Fragment) OS=Homo sapiens GN=APEX1 PE=1 SV=1;>tr|G3V359|G3V359_HUMAN DNA-(apurinic or apyrimidinic site) lyase (Fragment) OS=Homo sapiens GN=APEX1 PE=1 SV=1;>tr|G3V3M6|G3V3M6_HUMAN DNA-(apu	5	1	1	1	0	0	0	0	1	0	0	0	0	0	0	0	0	0	0	0	1	0	0	0	0	0	0	0	0	0	0	0	1	0	0	0	0	0	0	0	13	13	13	17.765
tr|B4DNR3|B4DNR3_HUMAN;tr|F8W9U3|F8W9U3_HUMAN;tr|V9HW87|V9HW87_HUMAN;sp|Q96IU4|ABHEB_HUMAN;tr|B4DKK0|B4DKK0_HUMAN;tr|B4DQI4|B4DQI4_HUMAN	tr|B4DNR3|B4DNR3_HUMAN;tr|F8W9U3|F8W9U3_HUMAN;tr|V9HW87|V9HW87_HUMAN;sp|Q96IU4|ABHEB_HUMAN;tr|B4DKK0|B4DKK0_HUMAN;tr|B4DQI4|B4DQI4_HUMAN	2;2;2;2;1;1	2;2;2;2;1;1	2;2;2;2;1;1	>tr|B4DNR3|B4DNR3_HUMAN cDNA FLJ52710, highly similar to Abhydrolase domain-containing protein 14B OS=Homo sapiens PE=2 SV=1;>tr|F8W9U3|F8W9U3_HUMAN Alpha/beta hydrolase domain-containing protein 14B OS=Homo sapiens GN=ABHD14B PE=1 SV=1;>tr|V9HW87|V9HW87_H	6	2	2	2	2	0	0	1	0	0	0	0	0	0	0	0	2	0	0	1	0	0	0	0	0	0	0	0	2	0	0	1	0	0	0	0	0	0	0	0	19.5	19.5	19.5	19.796
tr|F6S2S5|F6S2S5_HUMAN;tr|B4DIC4|B4DIC4_HUMAN;tr|C9J9W2|C9J9W2_HUMAN;tr|B4DJI4|B4DJI4_HUMAN;tr|A8K1D2|A8K1D2_HUMAN;tr|A0A024R1S8|A0A024R1S8_HUMAN;sp|Q14847|LASP1_HUMAN	tr|F6S2S5|F6S2S5_HUMAN;tr|B4DIC4|B4DIC4_HUMAN;tr|C9J9W2|C9J9W2_HUMAN;tr|B4DJI4|B4DJI4_HUMAN;tr|A8K1D2|A8K1D2_HUMAN;tr|A0A024R1S8|A0A024R1S8_HUMAN;sp|Q14847|LASP1_HUMAN	1;1;1;1;1;1;1	1;1;1;1;1;1;1	1;1;1;1;1;1;1	>tr|F6S2S5|F6S2S5_HUMAN LIM and SH3 domain protein 1 OS=Homo sapiens GN=LASP1 PE=1 SV=1;>tr|B4DIC4|B4DIC4_HUMAN cDNA FLJ52195, highly similar to LIM and SH3 domain protein 1 OS=Homo sapiens PE=2 SV=1;>tr|C9J9W2|C9J9W2_HUMAN LIM and SH3 domain protein 1 (Fr	7	1	1	1	0	0	0	0	0	0	0	0	0	0	0	1	0	0	0	0	0	0	0	0	0	0	0	1	0	0	0	0	0	0	0	0	0	0	0	1	15.4	15.4	15.4	10.65
tr|Q59EB5|Q59EB5_HUMAN;tr|Q96GD7|Q96GD7_HUMAN;tr|A0A024RAV4|A0A024RAV4_HUMAN;tr|A0A024RAQ1|A0A024RAQ1_HUMAN;sp|P16989|YBOX3_HUMAN	tr|Q59EB5|Q59EB5_HUMAN;tr|Q96GD7|Q96GD7_HUMAN;tr|A0A024RAV4|A0A024RAV4_HUMAN;tr|A0A024RAQ1|A0A024RAQ1_HUMAN;sp|P16989|YBOX3_HUMAN	3;3;3;3;3	1;1;1;1;1	1;1;1;1;1	>tr|Q59EB5|Q59EB5_HUMAN CSDA protein variant (Fragment) OS=Homo sapiens PE=2 SV=1;>tr|Q96GD7|Q96GD7_HUMAN CSDA protein OS=Homo sapiens PE=2 SV=1;>tr|A0A024RAV4|A0A024RAV4_HUMAN Cold shock domain protein A, isoform CRA_b OS=Homo sapiens GN=CSDA PE=4 SV=1;>t	5	3	1	1	1	3	1	2	2	1	0	1	0	2	0	2	0	1	1	0	0	0	0	0	0	0	0	0	0	1	1	0	0	0	0	0	0	0	0	0	25.4	14.2	14.2	14.786
tr|C9J159|C9J159_HUMAN;tr|F5H6W4|F5H6W4_HUMAN;tr|B7Z5K0|B7Z5K0_HUMAN;sp|Q9H992|MARH7_HUMAN	tr|C9J159|C9J159_HUMAN;tr|F5H6W4|F5H6W4_HUMAN;tr|B7Z5K0|B7Z5K0_HUMAN;sp|Q9H992|MARH7_HUMAN	1;1;1;1	1;1;1;1	1;1;1;1	>tr|C9J159|C9J159_HUMAN E3 ubiquitin-protein ligase MARCH7 (Fragment) OS=Homo sapiens GN=MARCH7 PE=1 SV=1;>tr|F5H6W4|F5H6W4_HUMAN E3 ubiquitin-protein ligase MARCH7 OS=Homo sapiens GN=MARCH7 PE=1 SV=1;>tr|B7Z5K0|B7Z5K0_HUMAN cDNA FLJ52445, highly similar t	4	1	1	1	0	0	0	0	0	0	1	0	0	0	1	0	0	0	0	0	0	0	1	0	0	0	1	0	0	0	0	0	0	0	1	0	0	0	1	0	9.9	9.9	9.9	11.228
tr|J3KS79|J3KS79_HUMAN;tr|K7ENH5|K7ENH5_HUMAN;tr|K7ES02|K7ES02_HUMAN;sp|Q13867|BLMH_HUMAN	tr|J3KS79|J3KS79_HUMAN;tr|K7ENH5|K7ENH5_HUMAN;tr|K7ES02|K7ES02_HUMAN;sp|Q13867|BLMH_HUMAN	1;1;1;1	1;1;1;1	1;1;1;1	>tr|J3KS79|J3KS79_HUMAN Bleomycin hydrolase OS=Homo sapiens GN=BLMH PE=1 SV=1;>tr|K7ENH5|K7ENH5_HUMAN Bleomycin hydrolase OS=Homo sapiens GN=BLMH PE=1 SV=1;>tr|K7ES02|K7ES02_HUMAN Bleomycin hydrolase (Fragment) OS=Homo sapiens GN=BLMH PE=1 SV=1;>sp|Q13867|	4	1	1	1	1	1	0	0	0	0	0	0	0	0	0	0	1	1	0	0	0	0	0	0	0	0	0	0	1	1	0	0	0	0	0	0	0	0	0	0	28.2	28.2	28.2	7.6826
tr|B2R6X6|B2R6X6_HUMAN;tr|A0A024QZS4|A0A024QZS4_HUMAN;sp|P30405|PPIF_HUMAN	tr|B2R6X6|B2R6X6_HUMAN;tr|A0A024QZS4|A0A024QZS4_HUMAN;sp|P30405|PPIF_HUMAN	1;1;1	1;1;1	1;1;1	>tr|B2R6X6|B2R6X6_HUMAN Peptidyl-prolyl cis-trans isomerase OS=Homo sapiens PE=2 SV=1;>tr|A0A024QZS4|A0A024QZS4_HUMAN Peptidyl-prolyl cis-trans isomerase OS=Homo sapiens GN=PPIF PE=3 SV=1;>sp|P30405|PPIF_HUMAN Peptidyl-prolyl cis-trans isomerase F, mitocho	3	1	1	1	0	0	0	1	0	0	0	0	0	0	0	0	0	0	0	1	0	0	0	0	0	0	0	0	0	0	0	1	0	0	0	0	0	0	0	0	4.8	4.8	4.8	22.039
sp|Q96PG2|M4A10_HUMAN	sp|Q96PG2|M4A10_HUMAN	1	1	1	>sp|Q96PG2|M4A10_HUMAN Membrane-spanning 4-domains subfamily A member 10 OS=Homo sapiens GN=MS4A10 PE=2 SV=3	1	1	1	1	0	1	0	1	0	0	1	0	0	0	1	0	0	1	0	1	0	0	1	0	0	0	1	0	0	1	0	1	0	0	1	0	0	0	1	0	4.1	4.1	4.1	29.747
sp|Q16659|MK06_HUMAN	sp|Q16659|MK06_HUMAN	1	1	1	>sp|Q16659|MK06_HUMAN Mitogen-activated protein kinase 6 OS=Homo sapiens GN=MAPK6 PE=1 SV=1	1	1	1	1	0	1	0	0	0	0	0	0	0	0	0	1	0	1	0	0	0	0	0	0	0	0	0	1	0	1	0	0	0	0	0	0	0	0	0	1	2.1	2.1	2.1	82.68
tr|Q4VB24|Q4VB24_HUMAN;tr|B2R984|B2R984_HUMAN;tr|A3R0T8|A3R0T8_HUMAN;tr|A3R0T7|A3R0T7_HUMAN;sp|P10412|H14_HUMAN;sp|P16402|H13_HUMAN;tr|A1L407|A1L407_HUMAN;sp|P22492|H1T_HUMAN;sp|Q02539|H11_HUMAN	tr|Q4VB24|Q4VB24_HUMAN;tr|B2R984|B2R984_HUMAN;tr|A3R0T8|A3R0T8_HUMAN;tr|A3R0T7|A3R0T7_HUMAN;sp|P10412|H14_HUMAN;sp|P16402|H13_HUMAN	4;4;4;4;4;3;1;1;1	1;1;1;1;1;0;0;0;0	1;1;1;1;1;0;0;0;0	>tr|Q4VB24|Q4VB24_HUMAN Histone cluster 1, H1e OS=Homo sapiens GN=HIST1H1E PE=2 SV=1;>tr|B2R984|B2R984_HUMAN cDNA, FLJ94268, highly similar to Homo sapiens histone 1, H1e (HIST1H1E), mRNA OS=Homo sapiens PE=2 SV=1;>tr|A3R0T8|A3R0T8_HUMAN Histone 1, H1e OS=	9	4	1	1	1	3	2	3	4	4	0	1	0	2	1	2	0	0	1	0	1	1	0	0	0	0	0	0	0	0	1	0	1	1	0	0	0	0	0	0	18.3	7.3	7.3	21.893
tr|H0YFR6|H0YFR6_HUMAN;tr|H0YGB4|H0YGB4_HUMAN	tr|H0YFR6|H0YFR6_HUMAN;tr|H0YGB4|H0YGB4_HUMAN	1;1	1;1	1;1	>tr|H0YFR6|H0YFR6_HUMAN Coiled-coil domain-containing protein 91 (Fragment) OS=Homo sapiens GN=CCDC91 PE=4 SV=1;>tr|H0YGB4|H0YGB4_HUMAN Coiled-coil domain-containing protein 91 (Fragment) OS=Homo sapiens GN=CCDC91 PE=4 SV=1	2	1	1	1	0	0	0	0	0	0	0	0	1	0	1	0	0	0	0	0	0	0	0	0	1	0	1	0	0	0	0	0	0	0	0	0	1	0	1	0	23.9	23.9	23.9	5.3742
sp|Q6ZVX7|FBX50_HUMAN	sp|Q6ZVX7|FBX50_HUMAN	1	1	1	>sp|Q6ZVX7|FBX50_HUMAN F-box only protein 50 OS=Homo sapiens GN=NCCRP1 PE=1 SV=1	1	1	1	1	0	0	0	0	0	0	0	0	0	0	0	1	0	0	0	0	0	0	0	0	0	0	0	1	0	0	0	0	0	0	0	0	0	0	0	1	4	4	4	30.847
sp|Q9Y3U8|RL36_HUMAN	sp|Q9Y3U8|RL36_HUMAN	1	1	1	>sp|Q9Y3U8|RL36_HUMAN 60S ribosomal protein L36 OS=Homo sapiens GN=RPL36 PE=1 SV=3	1	1	1	1	0	1	0	0	0	0	0	0	0	0	0	0	0	1	0	0	0	0	0	0	0	0	0	0	0	1	0	0	0	0	0	0	0	0	0	0	10.5	10.5	10.5	12.254
tr|K7ESD3|K7ESD3_HUMAN	tr|K7ESD3|K7ESD3_HUMAN	1	1	1	>tr|K7ESD3|K7ESD3_HUMAN Zinc finger and SCAN domain-containing protein 5B (Fragment) OS=Homo sapiens GN=ZSCAN5B PE=4 SV=2	1	1	1	1	0	0	0	0	0	0	0	0	0	0	0	1	0	0	0	0	0	0	0	0	0	0	0	1	0	0	0	0	0	0	0	0	0	0	0	1	7.3	7.3	7.3	15.768
tr|H3BRG4|H3BRG4_HUMAN;sp|P22695|QCR2_HUMAN	tr|H3BRG4|H3BRG4_HUMAN;sp|P22695|QCR2_HUMAN	1;1	1;1	1;1	>tr|H3BRG4|H3BRG4_HUMAN Cytochrome b-c1 complex subunit 2, mitochondrial OS=Homo sapiens GN=UQCRC2 PE=1 SV=1;>sp|P22695|QCR2_HUMAN Cytochrome b-c1 complex subunit 2, mitochondrial OS=Homo sapiens GN=UQCRC2 PE=1 SV=3	2	1	1	1	0	0	0	0	0	0	0	0	0	0	0	1	0	0	0	0	0	0	0	0	0	0	0	1	0	0	0	0	0	0	0	0	0	0	0	1	3.9	3.9	3.9	44.634
tr|H7C193|H7C193_HUMAN;sp|Q86UY8|NT5D3_HUMAN	tr|H7C193|H7C193_HUMAN;sp|Q86UY8|NT5D3_HUMAN	1;1	1;1	1;1	>tr|H7C193|H7C193_HUMAN 5-nucleotidase domain-containing protein 3 (Fragment) OS=Homo sapiens GN=NT5DC3 PE=4 SV=1;>sp|Q86UY8|NT5D3_HUMAN 5-nucleotidase domain-containing protein 3 OS=Homo sapiens GN=NT5DC3 PE=2 SV=1	2	1	1	1	0	0	1	0	0	0	0	0	0	0	0	0	0	0	1	0	0	0	0	0	0	0	0	0	0	0	1	0	0	0	0	0	0	0	0	0	8.9	8.9	8.9	15.507
tr|A0A024RCN6|A0A024RCN6_HUMAN;sp|P26640|SYVC_HUMAN	tr|A0A024RCN6|A0A024RCN6_HUMAN;sp|P26640|SYVC_HUMAN	1;1	1;1	1;1	>tr|A0A024RCN6|A0A024RCN6_HUMAN Valyl-tRNA synthetase, isoform CRA_a OS=Homo sapiens GN=VARS PE=4 SV=1;>sp|P26640|SYVC_HUMAN Valine--tRNA ligase OS=Homo sapiens GN=VARS PE=1 SV=4	2	1	1	1	0	0	0	0	0	0	0	0	0	0	0	1	0	0	0	0	0	0	0	0	0	0	0	1	0	0	0	0	0	0	0	0	0	0	0	1	1	1	1	140.47
tr|H0Y4T6|H0Y4T6_HUMAN;tr|J3KMW3|J3KMW3_HUMAN;tr|H0Y8P6|H0Y8P6_HUMAN;tr|H0Y610|H0Y610_HUMAN;sp|Q9Y237|PIN4_HUMAN	tr|H0Y4T6|H0Y4T6_HUMAN;tr|J3KMW3|J3KMW3_HUMAN;tr|H0Y8P6|H0Y8P6_HUMAN;tr|H0Y610|H0Y610_HUMAN;sp|Q9Y237|PIN4_HUMAN	1;1;1;1;1	1;1;1;1;1	1;1;1;1;1	>tr|H0Y4T6|H0Y4T6_HUMAN Peptidyl-prolyl cis-trans isomerase NIMA-interacting 4 (Fragment) OS=Homo sapiens GN=PIN4 PE=1 SV=1;>tr|J3KMW3|J3KMW3_HUMAN Peptidyl-prolyl cis-trans isomerase NIMA-interacting 4 OS=Homo sapiens GN=PIN4 PE=1 SV=1;>tr|H0Y8P6|H0Y8P6_H	5	1	1	1	0	1	0	0	0	0	0	0	0	0	0	0	0	1	0	0	0	0	0	0	0	0	0	0	0	1	0	0	0	0	0	0	0	0	0	0	13.2	13.2	13.2	9.5428
tr|X5CHJ2|X5CHJ2_HUMAN;tr|W8NKY4|W8NKY4_HUMAN;tr|W8E988|W8E988_HUMAN;tr|W6SQV0|W6SQV0_HUMAN;tr|W6SNC0|W6SNC0_HUMAN;tr|W0T236|W0T236_HUMAN;tr|V9W2L5|V9W2L5_HUMAN;tr|V9VYY9|V9VYY9_HUMAN;tr|V5NE49|V5NE49_HUMAN;tr|V5L197|V5L197_HUMAN;tr|U6EV21|U6EV21_HUMAN;tr|U5XMI1|U5XMI1_HUMAN;tr|T2MJ84|T2MJ84_HUMAN;tr|S5T475|S5T475_HUMAN;tr|S5NIY1|S5NIY1_HUMAN;tr|S0F0M8|S0F0M8_HUMAN;tr|R9WXA9|R9WXA9_HUMAN;tr|R9WAS…
D5P1_HUMAN;tr|E2D5P0|E2D5P0_HUMAN;tr|E0X9Q6|E0X9Q6_HUMAN;tr|D7RJ42|D7RJ42_HUMAN;tr|D7R0U6|D7R0U6_HUMAN;tr|D7NSS1|D7NSS1_HUMAN;tr|D7NSS0|D7NSS0_HUMAN;tr|D7NQW5|D7NQW5_HUMAN;tr|D7NPP5|D7NPP5_HUMAN;tr|D7NNU4|D7NNU4_HUMAN;tr|D6MKT1|D6MKT1_HUMAN;tr|D6MJF3|D6MJF3_HUMAN;tr|D6MJ87|D6MJ87_HUMAN;tr|D5M8D3|D5M8D3_HUMAN;tr|D5M8C9|D5M8C9_HUMAN;tr|D5L9C8|D5L9C8_HUMAN;tr|D5FZM0|D5FZM0_HUMAN;tr|D5FZJ8|D5FZJ8_HUM…
53ZQ3_HUMAN;tr|Q53Z61|Q53Z61_HUMAN;tr|Q4F7G9|Q4F7G9_HUMAN;tr|Q4A1C6|Q4A1C6_HUMAN;tr|Q45YJ5|Q45YJ5_HUMAN;tr|Q45FZ2|Q45FZ2_HUMAN;tr|Q45FD6|Q45FD6_HUMAN;tr|Q3C162|Q3C162_HUMAN;tr|Q38MU6|Q38MU6_HUMAN;tr|Q38MU5|Q38MU5_HUMAN;tr|Q38MU3|Q38MU3_HUMAN;tr|Q38HW6|Q38HW6_HUMAN;tr|Q2WBP4|Q2WBP4_HUMAN;tr|Q2MJA5|Q2MJA5_HUMAN;tr|Q2L9H3|Q2L9H3_HUMAN;tr|Q2L4E8|Q2L4E8_HUMAN;tr|Q2I0Z4|Q2I0Z4_HUMAN;tr|Q2I0Z2|Q2I0Z2_HU…
[truncated: 90 more columns]
